# Supplementary material for: Maternal Nutrition Induces Pervasive Gene Expression Changes but No Detectable DNA Methylation Differences in the Liver of Adult Offspring
Source: PLoS One. 2014 Mar 3;9(3):e90335. doi: 10.1371/journal.pone.0090335 (PMC3940881; doi:10.1371/journal.pone.0090335)
Supplement: Table S1 — Comparison of the offspring phenotypes for the “Molecular phenotyping” and “Metabolic phenotyping” cohorts at nine weeks. LF and HF stand for, respectively, low fat and high fat diet. p Mat and p Post indicate, respectively, the p-values associated with the influence of the maternal diet and diet after weaning. The influence of the maternal diet on dams' phenotypes and offspring's body weight at weaning was assessed using a Student's t-test. For all other offspring's phenotypes, the respective influence of the maternal and post-weaning diet was determined using a two-way ANOVA. (XLSX) [file pone.0090335.s014.xlsx]

## Sheet: Sheet1
Supplemental Table 1. Comparison of the offspring phenotypes for the “Molecular phenotyping” and “Metabolic phenotyping” cohorts at nine weeks. LF and HF stand for, respectively, low fat and high fat diet. p Mat and p Post indicate, respectively, the p-values associated with the influence of the maternal diet and diet after weaning. The influence of the maternal diet on dams’ phenotypes and offsp…
	Molecular Phenotyping Cohort						Metabolic Phenotyping Cohort (at 9 weeks)
Maternal diet	LF		HF		pMat	pPost	LF		HF		pMat	pPost
Diet aft. weaning	LF	HF	LF	HF			LF	HF	LF	HF
Body weight at weaning (in g)	9.8		10.8		5e-05		8.7		10.1		0.0003
Body weight at 9 weeks (in g)	25.3	30.2	23.8	30.5	0.33	2e-16	23.4	29.4	22.7	27.9	0.25	8e-13
Weight gain 3 to 9 weeks (in g)	15.4	20.6	13.1	19.6	0.001	2e-16	14. 7	20.6	12.6	18	4e-06	2e-16
