# Supplementary material for: Maternal Nutrition Induces Pervasive Gene Expression Changes but No Detectable DNA Methylation Differences in the Liver of Adult Offspring
Source: PLoS One. 2014 Mar 3;9(3):e90335. doi: 10.1371/journal.pone.0090335 (PMC3940881; doi:10.1371/journal.pone.0090335)
Supplement: Table S2 — Primer sequences used for locus specific bisulfite sequencing. For primers used in the first round of PCRs, the primers were the combined sequences of the 5′ tail and priming sequence. Barcodes present in second primers are noted beside the primer sequences. (XLS) [file pone.0090335.s015.xls]

## Sheet: primers
Gene	Primer Tail	Priming Sequence
Ebp F	CTTTCCCTACACGACGCTCTTCCGATCT	ATAAGTTGGTTGGTATTTATTTTAGG
Ebp R	GTGACTGGAGTTCAGACGTGTGCTCTTCCGATCT	TATTAACAAAAACCACCTTCTCCAC
Igf2 F	CTTTCCCTACACGACGCTCTTCCGATCT	ATTTTAAGGGTAGTTTTTAGTGAAT
Igf2 R	GTGACTGGAGTTCAGACGTGTGCTCTTCCGATCT	ACAACACAAATTTTAAAAAAATATATATAC
Insig2 F	CTTTCCCTACACGACGCTCTTCCGATCT	AAATAAGTTTATTTGAGTTTTGTT
Insig2 R	GTGACTGGAGTTCAGACGTGTGCTCTTCCGATCT	AAACAAAATCCCCACCTCCT
IRS1 FA	CTTTCCCTACACGACGCTCTTCCGATCT	GTAGTGGGTTTAGGGTGAGTGTAGT
IRS1 RA	GTGACTGGAGTTCAGACGTGTGCTCTTCCGATCT	CCCCTACCCAAAAATATTTAATTTAC
IRS1 FB	CTTTCCCTACACGACGCTCTTCCGATCT	AAGGTGGAGGTTTTTTTGTTATTTAT
IRS1 RB	GTGACTGGAGTTCAGACGTGTGCTCTTCCGATCT	AACTCCACTTCAAACTATCTCTTCC
Lep F	CTTTCCCTACACGACGCTCTTCCGATCT	GTTGGAAGTATTATTTTAAGGGATT
Lep R	GTGACTGGAGTTCAGACGTGTGCTCTTCCGATCT	ACCAACAACAATAACAACAACAAC
Lepr F	CTTTCCCTACACGACGCTCTTCCGATCT	TGTTGTTGTAAAGGTTAGAGAGGATAG
Lepr R	GTGACTGGAGTTCAGACGTGTGCTCTTCCGATCT	TAAAAAAATATCCCACCTATATCCC
Nfkb1 F	CTTTCCCTACACGACGCTCTTCCGATCT	AGGGGTTTGGGTATATTTTTTTAAA
Nfkb1 R	GTGACTGGAGTTCAGACGTGTGCTCTTCCGATCT	AAAAAACCCCAAACAAAAATC
Nfkb2 F	CTTTCCCTACACGACGCTCTTCCGATCT	TATAAAAGTTTTTGGGTGAATTAGT
Nfkb2 R	GTGACTGGAGTTCAGACGTGTGCTCTTCCGATCT	AAAATTAATACTACTTAAAAAAATCCC
Nr1h2 F	CTTTCCCTACACGACGCTCTTCCGATCT	AATTTTAGAAGTTTGGGAGTAGTT
Nr1h2 R	GTGACTGGAGTTCAGACGTGTGCTCTTCCGATCT	TTTTCTAAATCCCAAAAAAAA
Nr1h3 F	CTTTCCCTACACGACGCTCTTCCGATCT	AAGATTTTTAGTTTTATTAGGTTTT
Nr1h3 R	GTGACTGGAGTTCAGACGTGTGCTCTTCCGATCT	CTAAAAAACAATCCTTCTATCAAAACAA
Nr1i2 F	CTTTCCCTACACGACGCTCTTCCGATCT	GGGGGATATATGTTTTATTTTTTTT
Nr1i2 R	GTGACTGGAGTTCAGACGTGTGCTCTTCCGATCT	CTCATTTATAAACCAAACTAACCTC
Nr1i3 F	CTTTCCCTACACGACGCTCTTCCGATCT	TTTTGTTTTTGTTTTTTTGGTATTG
Nr1i3 R	GTGACTGGAGTTCAGACGTGTGCTCTTCCGATCT	ACTAAAAAAAATCCCACTTTCTTAC
Pck1 F	CTTTCCCTACACGACGCTCTTCCGATCT	AAGTTTAATTATTATTTTTTTGGAGTTTAT
Pck1 R	GTGACTGGAGTTCAGACGTGTGCTCTTCCGATCT	AAAAACCAACTATACTTAATAACCC
Pck2 F	CTTTCCCTACACGACGCTCTTCCGATCT	TTAATGGTTTGAGGATGTGATGAT
Pck2 R	GTGACTGGAGTTCAGACGTGTGCTCTTCCGATCT	TAACAAAACCAAAAAAAATTAAAATTAAAC
Peg3 F	CTTTCCCTACACGACGCTCTTCCGATCT	TTTTAAATATTATTTGAATTTTGTAGA
Peg3 R	GTGACTGGAGTTCAGACGTGTGCTCTTCCGATCT	AAAATATCCACCCTAAACTAATAAC
Plagl1 F	CTTTCCCTACACGACGCTCTTCCGATCT	GGTATTTAGGAGATTTTGGTTTTG
Plagl1 R	GTGACTGGAGTTCAGACGTGTGCTCTTCCGATCT	ATCCCAACCCAAACTAAATAACAA
Pparg F	CTTTCCCTACACGACGCTCTTCCGATCT	TTTGTTAGAATGTGATTTTTTATTT
Pparg R	GTGACTGGAGTTCAGACGTGTGCTCTTCCGATCT	CTAACAAAAACCTATAAAACCAACAAC
Rxra F	CTTTCCCTACACGACGCTCTTCCGATCT	TTGTAGGGAGTTTTGTAGGATTAGG
Rxra R	GTGACTGGAGTTCAGACGTGTGCTCTTCCGATCT	ATAAAATAAAACAACCTTCCCTTCC
Rxrg F	CTTTCCCTACACGACGCTCTTCCGATCT	TGTTGGTGAGGTAGTTTTTAGATTG
Rxrg R	GTGACTGGAGTTCAGACGTGTGCTCTTCCGATCT	ATACTTCAATAACCAATTCCCACAA
Srebf1 F	CTTTCCCTACACGACGCTCTTCCGATCT	GGTTTTGGAATAGATATTGGT
Srebf1 R	GTGACTGGAGTTCAGACGTGTGCTCTTCCGATCT	AAAAACTCAACCCTAAATCTCAAAC
Srebf2 F	CTTTCCCTACACGACGCTCTTCCGATCT	TTTTTAAGTTAGAAGAAGGTTGGGA
Srebf2 R	GTGACTGGAGTTCAGACGTGTGCTCTTCCGATCT	CCCAAATTTATTATCAATAAAACCAAA
Barcode R		AATGATACGGCGACCACCGAGATCTACACTCTTTCCCTACACGAC
BarcodeName	Barcode sequence present in primer	Primer
Barcode DS1 F	AACCGC	CAAGCAGAAGACGGCATACGAGATAACCGCGTGACTGGAGTTC
Barcode DS2 F	AACGCC	CAAGCAGAAGACGGCATACGAGATAACGCCGTGACTGGAGTTC
Barcode DS3 F	AAGCGG	CAAGCAGAAGACGGCATACGAGATAAGCGGGTGACTGGAGTTC
Barcode DS4 F	AAGGCG	CAAGCAGAAGACGGCATACGAGATAAGGCGGTGACTGGAGTTC
Barcode DS5 F	ACACAG	CAAGCAGAAGACGGCATACGAGATACACAGGTGACTGGAGTTC
Barcode DS6 F	ACACTC	CAAGCAGAAGACGGCATACGAGATACACTCGTGACTGGAGTTC
Barcode DS7 F	ACAGAC	CAAGCAGAAGACGGCATACGAGATACAGACGTGACTGGAGTTC
Barcode DS8 F	ACAGTG	CAAGCAGAAGACGGCATACGAGATACAGTGGTGACTGGAGTTC
Barcode DS9 F	ACCACT	CAAGCAGAAGACGGCATACGAGATACCACTGTGACTGGAGTTC
Barcode DS10 F	ACCAGA	CAAGCAGAAGACGGCATACGAGATACCAGAGTGACTGGAGTTC
Barcode DS11 F	ACCTCA	CAAGCAGAAGACGGCATACGAGATACCTCAGTGACTGGAGTTC
Barcode DS12 F	ACCTGT	CAAGCAGAAGACGGCATACGAGATACCTGTGTGACTGGAGTTC
Barcode DS13 F	ACGACA	CAAGCAGAAGACGGCATACGAGATACGACAGTGACTGGAGTTC
Barcode DS14 F	ACGAGT	CAAGCAGAAGACGGCATACGAGATACGAGTGTGACTGGAGTTC
Barcode DS15 F	ACGTCT	CAAGCAGAAGACGGCATACGAGATACGTCTGTGACTGGAGTTC
Barcode DS16 F	ACGTGA	CAAGCAGAAGACGGCATACGAGATACGTGAGTGACTGGAGTTC
Barcode DS17 F	ACTCAC	CAAGCAGAAGACGGCATACGAGATACTCACGTGACTGGAGTTC
Barcode DS18 F	ACTCTG	CAAGCAGAAGACGGCATACGAGATACTCTGGTGACTGGAGTTC
Barcode DS19 F	ACTGAG	CAAGCAGAAGACGGCATACGAGATACTGAGGTGACTGGAGTTC
Barcode DS20 F	ACTGTC	CAAGCAGAAGACGGCATACGAGATACTGTCGTGACTGGAGTTC
Barcode DS21 F	AGACAC	CAAGCAGAAGACGGCATACGAGATAGACACGTGACTGGAGTTC
Barcode DS22 F	AGACTG	CAAGCAGAAGACGGCATACGAGATAGACTGGTGACTGGAGTTC
Barcode DS23 F	AGAGAG	CAAGCAGAAGACGGCATACGAGATAGAGAGGTGACTGGAGTTC
Barcode DS24 F	AGAGTC	CAAGCAGAAGACGGCATACGAGATAGAGTCGTGACTGGAGTTC
Barcode DS25 F	AGCACA	CAAGCAGAAGACGGCATACGAGATAGCACAGTGACTGGAGTTC
Barcode DS26 F	AGCAGT	CAAGCAGAAGACGGCATACGAGATAGCAGTGTGACTGGAGTTC
Barcode DS27 F	AGCTCT	CAAGCAGAAGACGGCATACGAGATAGCTCTGTGACTGGAGTTC
Barcode DS28 F	AGCTGA	CAAGCAGAAGACGGCATACGAGATAGCTGAGTGACTGGAGTTC
Barcode DS29 F	AGGACT	CAAGCAGAAGACGGCATACGAGATAGGACTGTGACTGGAGTTC
Barcode DS30 F	AGGAGA	CAAGCAGAAGACGGCATACGAGATAGGAGAGTGACTGGAGTTC
Barcode DS31 F	AGGTCA	CAAGCAGAAGACGGCATACGAGATAGGTCAGTGACTGGAGTTC
Barcode DS32 F	AGGTGT	CAAGCAGAAGACGGCATACGAGATAGGTGTGTGACTGGAGTTC
Barcode DS33 F	AGTCAG	CAAGCAGAAGACGGCATACGAGATAGTCAGGTGACTGGAGTTC
Barcode DS34 F	AGTCTC	CAAGCAGAAGACGGCATACGAGATAGTCTCGTGACTGGAGTTC
Barcode DS35 F	AGTGAC	CAAGCAGAAGACGGCATACGAGATAGTGACGTGACTGGAGTTC
Barcode DS36 F	AGTGTG	CAAGCAGAAGACGGCATACGAGATAGTGTGGTGACTGGAGTTC
Barcode DS37 F	ATCCGG	CAAGCAGAAGACGGCATACGAGATATCCGGGTGACTGGAGTTC
Barcode DS38 F	ATCGCG	CAAGCAGAAGACGGCATACGAGATATCGCGGTGACTGGAGTTC
Barcode DS39 F	ATCGGC	CAAGCAGAAGACGGCATACGAGATATCGGCGTGACTGGAGTTC
Barcode DS40 F	ATGCCG	CAAGCAGAAGACGGCATACGAGATATGCCGGTGACTGGAGTTC
Barcode DS41 F	ATGCGC	CAAGCAGAAGACGGCATACGAGATATGCGCGTGACTGGAGTTC
Barcode DS42 F	ATGGCC	CAAGCAGAAGACGGCATACGAGATATGGCCGTGACTGGAGTTC
Barcode DS43 F	CAACCT	CAAGCAGAAGACGGCATACGAGATCAACCTGTGACTGGAGTTC
Barcode DS44 F	CAACGA	CAAGCAGAAGACGGCATACGAGATCAACGAGTGACTGGAGTTC
Barcode DS45 F	CAAGCA	CAAGCAGAAGACGGCATACGAGATCAAGCAGTGACTGGAGTTC
Barcode DS46 F	CAAGGT	CAAGCAGAAGACGGCATACGAGATCAAGGTGTGACTGGAGTTC
Barcode DS47 F	CACAAG	CAAGCAGAAGACGGCATACGAGATCACAAGGTGACTGGAGTTC
Barcode DS48 F	CACATC	CAAGCAGAAGACGGCATACGAGATCACATCGTGACTGGAGTTC
Barcode DS49 F	CACTAC	CAAGCAGAAGACGGCATACGAGATCACTACGTGACTGGAGTTC
Barcode DS50 F	CACTTG	CAAGCAGAAGACGGCATACGAGATCACTTGGTGACTGGAGTTC
Barcode DS51 F	CAGAAC	CAAGCAGAAGACGGCATACGAGATCAGAACGTGACTGGAGTTC
Barcode DS52 F	CAGATG	CAAGCAGAAGACGGCATACGAGATCAGATGGTGACTGGAGTTC
Barcode DS53 F	CAGTAG	CAAGCAGAAGACGGCATACGAGATCAGTAGGTGACTGGAGTTC
Barcode DS54 F	CAGTTC	CAAGCAGAAGACGGCATACGAGATCAGTTCGTGACTGGAGTTC
Barcode DS55 F	CATCCA	CAAGCAGAAGACGGCATACGAGATCATCCAGTGACTGGAGTTC
Barcode DS56 F	CATCGT	CAAGCAGAAGACGGCATACGAGATCATCGTGTGACTGGAGTTC
Barcode DS57 F	CATGCT	CAAGCAGAAGACGGCATACGAGATCATGCTGTGACTGGAGTTC
Barcode DS58 F	CATGGA	CAAGCAGAAGACGGCATACGAGATCATGGAGTGACTGGAGTTC
Barcode DS59 F	CCAACG	CAAGCAGAAGACGGCATACGAGATCCAACGGTGACTGGAGTTC
Barcode DS60 F	CCAAGC	CAAGCAGAAGACGGCATACGAGATCCAAGCGTGACTGGAGTTC
Barcode DS61 F	CCATCC	CAAGCAGAAGACGGCATACGAGATCCATCCGTGACTGGAGTTC
Barcode DS62 F	CCATGG	CAAGCAGAAGACGGCATACGAGATCCATGGGTGACTGGAGTTC
Barcode DS63 F	CCGCAA	CAAGCAGAAGACGGCATACGAGATCCGCAAGTGACTGGAGTTC
Barcode DS64 F	CCGCTT	CAAGCAGAAGACGGCATACGAGATCCGCTTGTGACTGGAGTTC
Barcode DS65 F	CCGGAT	CAAGCAGAAGACGGCATACGAGATCCGGATGTGACTGGAGTTC
Barcode DS66 F	CCGGTA	CAAGCAGAAGACGGCATACGAGATCCGGTAGTGACTGGAGTTC
Barcode DS67 F	CCTACC	CAAGCAGAAGACGGCATACGAGATCCTACCGTGACTGGAGTTC
Barcode DS68 F	CCTAGG	CAAGCAGAAGACGGCATACGAGATCCTAGGGTGACTGGAGTTC
Barcode DS69 F	CCTTCG	CAAGCAGAAGACGGCATACGAGATCCTTCGGTGACTGGAGTTC
Barcode DS70 F	CCTTGC	CAAGCAGAAGACGGCATACGAGATCCTTGCGTGACTGGAGTTC
Barcode DS71 F	CGAACC	CAAGCAGAAGACGGCATACGAGATCGAACCGTGACTGGAGTTC
Barcode DS72 F	CGAAGG	CAAGCAGAAGACGGCATACGAGATCGAAGGGTGACTGGAGTTC
Barcode DS73 F	CGATCG	CAAGCAGAAGACGGCATACGAGATCGATCGGTGACTGGAGTTC
Barcode DS74 F	CGATGC	CAAGCAGAAGACGGCATACGAGATCGATGCGTGACTGGAGTTC
Barcode DS75 F	CGCCAA	CAAGCAGAAGACGGCATACGAGATCGCCAAGTGACTGGAGTTC
Barcode DS76 F	CGCCTT	CAAGCAGAAGACGGCATACGAGATCGCCTTGTGACTGGAGTTC
Barcode DS77 F	CGCGAT	CAAGCAGAAGACGGCATACGAGATCGCGATGTGACTGGAGTTC
Barcode DS78 F	CGCGTA	CAAGCAGAAGACGGCATACGAGATCGCGTAGTGACTGGAGTTC
Barcode DS79 F	CGGCAT	CAAGCAGAAGACGGCATACGAGATCGGCATGTGACTGGAGTTC
Barcode DS80 F	CGGCTA	CAAGCAGAAGACGGCATACGAGATCGGCTAGTGACTGGAGTTC
Barcode DS81 F	CGTACG	CAAGCAGAAGACGGCATACGAGATCGTACGGTGACTGGAGTTC
Barcode DS82 F	CGTAGC	CAAGCAGAAGACGGCATACGAGATCGTAGCGTGACTGGAGTTC
Barcode DS83 F	CGTTCC	CAAGCAGAAGACGGCATACGAGATCGTTCCGTGACTGGAGTTC
Barcode DS84 F	CGTTGG	CAAGCAGAAGACGGCATACGAGATCGTTGGGTGACTGGAGTTC
Barcode DS85 F	CTACCA	CAAGCAGAAGACGGCATACGAGATCTACCAGTGACTGGAGTTC
Barcode DS86 F	CTACGT	CAAGCAGAAGACGGCATACGAGATCTACGTGTGACTGGAGTTC
Barcode DS87 F	CTAGCT	CAAGCAGAAGACGGCATACGAGATCTAGCTGTGACTGGAGTTC
Barcode DS88 F	CTAGGA	CAAGCAGAAGACGGCATACGAGATCTAGGAGTGACTGGAGTTC
Barcode DS89 F	CTCAAC	CAAGCAGAAGACGGCATACGAGATCTCAACGTGACTGGAGTTC
Barcode DS90 F	CTCATG	CAAGCAGAAGACGGCATACGAGATCTCATGGTGACTGGAGTTC
Barcode DS91 F	CTCTAG	CAAGCAGAAGACGGCATACGAGATCTCTAGGTGACTGGAGTTC
Barcode DS92 F	CTCTTC	CAAGCAGAAGACGGCATACGAGATCTCTTCGTGACTGGAGTTC
Barcode DS93 F	CTGAAG	CAAGCAGAAGACGGCATACGAGATCTGAAGGTGACTGGAGTTC
Barcode DS94 F	CTGATC	CAAGCAGAAGACGGCATACGAGATCTGATCGTGACTGGAGTTC
Barcode DS95 F	CTGTAC	CAAGCAGAAGACGGCATACGAGATCTGTACGTGACTGGAGTTC
Barcode DS96 F	CTGTTG	CAAGCAGAAGACGGCATACGAGATCTGTTGGTGACTGGAGTTC
Barcode DS97 F	CTTCCT	CAAGCAGAAGACGGCATACGAGATCTTCCTGTGACTGGAGTTC
Barcode DS98 F	CTTCGA	CAAGCAGAAGACGGCATACGAGATCTTCGAGTGACTGGAGTTC
Barcode DS99 F	CTTGCA	CAAGCAGAAGACGGCATACGAGATCTTGCAGTGACTGGAGTTC
Barcode DS100 F	CTTGGT	CAAGCAGAAGACGGCATACGAGATCTTGGTGTGACTGGAGTTC
