# Supplementary material for: Maternal Nutrition Induces Pervasive Gene Expression Changes but No Detectable DNA Methylation Differences in the Liver of Adult Offspring
Source: PLoS One. 2014 Mar 3;9(3):e90335. doi: 10.1371/journal.pone.0090335 (PMC3940881; doi:10.1371/journal.pone.0090335)
Supplement: Table S3 — Lists of the differentially expressed genes in each tissue and for each comparisons. (XLS) [file pone.0090335.s016.xls]

## Sheet: Liver
	Gene	onHF		onLF		fromLF		fromHF
PROBE_ID	SYMBOL	fold	p	fold	p	fold	p	fold	p
ILMN_2601215	Cyp7b1		0.130553	0.5838	3.04332e-25	1.454	1.8058e-15	2.6286	3.21211e-59
ILMN_2635784	Gpc1		0.199828		0.0227472	1.8949	7.39532e-37	1.6258	1.72239e-18
ILMN_2662926	Egr1	0.4429	2.21769e-51		0.000660616	3.4834	7.55921e-93	1.8313	3.70141e-27
ILMN_1225985	Serpina7		0.308278		0.431569	0.3789	1.4151e-80	0.3844	3.18181e-38
ILMN_2834123	Apoa4		0.0237827	1.6782	1.35386e-16	2.081	1.64684e-45	1.3641	1.2707e-08
ILMN_2894211	8430408G22Rik	0.7871	4.07641e-07		0.0168096	1.9282	1.91574e-38	1.7017	1.20865e-21
ILMN_1245103	G6pc	1.2454	3.06296e-06		0.293578	0.4872	9.75535e-51	0.625	6.76058e-14
ILMN_2622983	Dusp1	1.1988	8.91178e-05		0.106468	0.6971	1.21311e-15	0.7795	1.6457e-05
ILMN_2881950	OTTMUSG00000007485		0.177344		0.012577	1.4331	1.66145e-14	1.5463	2.75068e-15
ILMN_1234449	Hsd3b5	0.8023	2.75937e-06	0.6816	1.2041e-13		0.0870401	1.2522	2.88646e-05
ILMN_1216597	Slc25a25	1.3038	2.64864e-08		0.477589	0.6683	6.43816e-19		0.0106865
ILMN_2972403	0610012H03Rik		0.460825		0.0216057	1.8753	6.39147e-36	2.0814	8.21948e-38
ILMN_2671165	Krt1-23	0.6991	1.79929e-13	0.7831	1.911e-06	1.7781	3.26181e-31	1.5876	6.21607e-17
ILMN_2592166	Mup4		0.242486	0.7824	1.76305e-06	1.9579	7.63535e-40	2.42	1.77273e-51
ILMN_2708477	Spink3	0.7149	3.98915e-12		0.00733534	2.0814	1.59141e-45	1.2957	1.74821e-06
ILMN_1255422	Ccrn4l	1.2358	6.31571e-06		0.1361	0.5679	5.64709e-34	0.7449	5.96482e-07
ILMN_1235908	Fabp5	0.7545	3.77794e-09		0.0912958	0.8279	1.43567e-05	0.5798	2.31457e-17
ILMN_2645780	1700012B18Rik		0.111159		0.141824	1.7356	3.92722e-29	1.542	4.08517e-15
ILMN_1240770	Acly	0.6767	1.44443e-15		0.328037	0.7687	3.10658e-09	0.533	1.77071e-21
ILMN_2666279	Arrdc3	0.813	9.53347e-06		0.0351187	1.6506	5.94489e-25	1.4798	1.00682e-12
ILMN_2614752	Elovl6	0.7186	8.0881e-12		0.0464144	0.547	7.00146e-38	0.4305	1.98096e-32
ILMN_2922178	Sult5a1		0.0113546		0.295452	1.4917	3.07215e-17	1.6159	4.40927e-18
ILMN_2903945	Gadd45g	0.7902	6.09485e-07		0.000241202	0.8145	2.77389e-06	0.5264	4.1959e-22
ILMN_2757232	Aqp4	0.8419	0.000181727		0.0145451	1.7365	3.55179e-29	1.6441	3.03924e-19
ILMN_2698499	Nox4		0.061056	0.7867	2.94622e-06		0.269828	1.2134	0.000278576
ILMN_1231439	Aatk	1.6798	7.42295e-25	0.7966	8.96484e-06	1.5222	1.07407e-18	3.2099	8.00333e-78
ILMN_2960044	BC013476	1.2151	2.86724e-05		0.0102435		0.0490427		0.00674849
ILMN_1258600	Acac	0.7416	4.72709e-10		0.05279	0.7507	1.25297e-10	0.5084	7.37787e-24
ILMN_2627744	Cyp8b1		0.407959		0.179371		0.480195		0.149737
ILMN_2810624	Csad		0.25534		0.0284003	0.3654	6.50942e-85	0.318	1.58528e-47
ILMN_2677824	E430021N18Rik		0.422726	0.6664	4.15031e-15	1.5421	1.1782e-19	2.2925	1.76837e-46
ILMN_1258323	Slco1a4		0.033402	1.2388	0.000105452	0.7543	2.42987e-10	0.5575	2.95401e-19
ILMN_1229547	Spon2	0.6761	1.25533e-15	1.2329	0.000142806	0.739	1.32313e-11	0.4052	1.54167e-35
ILMN_2627733	1200006F02Rik	1.2271	1.202e-05		0.0249362	1.6599	2.06859e-25	1.824	7.6399e-27
ILMN_2774690	Mod1		0.380749		0.00301036	0.6194	1.70258e-25	0.5375	4.67689e-21
ILMN_2815450	Serpina4-ps1	0.611	6.17433e-23	0.788	3.41887e-06		0.00721663	0.6943	1.69354e-09
ILMN_1232600	Rnf125		0.301342		0.0207415	1.2173	1.03304e-05	1.3252	2.24602e-07
ILMN_2712075	Lcn2	2.9115	1.07694e-74	0.4693	8.03955e-47	3.836	9.68246e-101	23.7974	6.39412e-174
ILMN_2923615	Ppm1k		0.0356441		0.15914	1.4434	5.58895e-15	1.6621	5.47122e-20
ILMN_2734181	Acas2	0.666	1.24251e-16		0.259143	1.3596	3.13106e-11		0.010568
ILMN_1254902	Rdh9		0.0297298		0.00382815	0.7405	1.76096e-11	0.6967	2.28588e-09
ILMN_2917338	Rnf125	1.1847	0.000226261		0.183057	1.2597	3.26153e-07	1.4193	1.63277e-10
ILMN_2744890	Gadd45g		0.00312976		0.00165435	0.8598	0.00040829	0.6373	4.95355e-13
ILMN_3143404	Mup2		0.0306254		0.180316	1.2948	1.48452e-08	1.4891	4.49415e-13
ILMN_2918732	Ugt3a1		0.471775		0.0351591		0.00375947	1.242	5.38207e-05
ILMN_2645662	1810054O13Rik		0.0689508	1.7178	1.03541e-17	1.2378	2.03789e-06	0.671	7.3971e-11
ILMN_1245582	Chrna4	0.5909	1.41423e-25		0.435753	1.2567	4.21155e-07	0.7361	2.33852e-07
ILMN_2832675	Chrna4	0.546	3.29343e-32		0.0378947	1.4015	4.49913e-13	0.6926	1.35497e-09
ILMN_1254878	1300018P11Rik		0.00268698		0.116911	1.4167	9.34654e-14	1.7284	9.02352e-23
ILMN_2687507	Cyp2d9		0.0605596		0.189798		0.303551		0.039707
ILMN_2735350	Gdf15	0.7864	3.74213e-07		0.410497	1.5302	4.4117e-19	1.2184	0.000210235
ILMN_2798129	C6		0.184809		0.0217993	1.179	0.000171285	1.3724	6.72438e-09
ILMN_1247506	Saa4	1.273	3.45198e-07		0.192309	2.1765	9.78757e-50	2.6401	1.25735e-59
ILMN_2476139	Tuba6		0.381587		0.145859	0.8453	9.82888e-05	0.8088	0.00018002
ILMN_2996704	EG624219		0.303108		0.110108		0.00231235		0.0691541
ILMN_2588051	Tubb2b	0.8029	2.94833e-06		0.00054036	0.7338	4.59012e-12	0.4884	6.4786e-26
ILMN_2675874	Alas2		0.019002		0.01065	1.2057	2.49918e-05	1.235	8.10148e-05
ILMN_2595732	Nfil3	1.4204	5.36093e-13		0.064959		0.0342991	1.4179	1.83788e-10
ILMN_2855315	Hist1h1c		0.0758931		0.0022439	1.2794	5.92589e-08	1.5959	2.8685e-17
ILMN_2595026	Yod1		0.373656		0.251848	0.7982	3.0413e-07	0.7811	1.89466e-05
ILMN_1222734	Aldh1a1	1.3083	1.78188e-08		0.0260419	1.2837	4.03119e-08	1.8651	1.32652e-28
ILMN_2601884	2310032D16Rik	1.3072	1.96327e-08		0.000306048	1.1604	0.000595931	1.821	1.02453e-26
ILMN_2893605	1300018P11Rik		0.018686		0.441737	1.415	1.1124e-13	1.5515	1.71121e-15
ILMN_2857993	Bmx	1.2117	3.64273e-05		0.0864439		0.00987427		0.426091
ILMN_3138904	Ntrk2		0.05699		0.0271267	0.6944	6.23486e-16	0.8312	0.000884521
ILMN_1246321	Gstm6	0.7801	1.61567e-07		0.286457	0.7705	4.18324e-09	0.5826	3.9356e-17
ILMN_2868220	Inhba		0.00283774		0.0376811	0.7834	3.37697e-08	0.7548	1.62627e-06
ILMN_2986393	Tuba1b		0.01027		0.329963	0.8294	1.7081e-05	0.7241	6.19411e-08
ILMN_1236958	Gabarapl1		0.0257561		0.449519	1.2604	3.09281e-07		0.0101215
ILMN_2513870	Zap70		0.182216		0.000402676	1.1883	8.93294e-05	1.4842	6.8898e-13
ILMN_3079257	Mup5		0.0216166		0.000525604	1.7243	1.40584e-28	2.2637	2.53152e-45
ILMN_2693858	D14Ertd449e		0.0175314		0.00393834	0.7976	2.79997e-07		0.377904
ILMN_1257574	Esm1	0.6664	1.34794e-16		0.40104	2.3143	1.44118e-55	1.5636	5.68815e-16
ILMN_2680054	D0H4S114	0.7463	1.02339e-09	0.6615	1.30549e-15	1.2855	3.42607e-08	1.4504	1.2434e-11
ILMN_2937261	Mod1		0.168067		0.0102837	0.659	4.54301e-20	0.5519	9.49665e-20
ILMN_2647225	D11Ertd636e	1.2343	7.06514e-06		0.387948	1.3685	1.29494e-11	1.7156	3.11347e-22
ILMN_3065459	Mup2		0.133937		0.0213937		0.0227383	1.2888	2.77334e-06
ILMN_1218037	Tmie		0.0245498		0.0785663	0.6644	2.18271e-19	0.6526	5.17582e-12
ILMN_1248206	Irs1	1.2028	6.76137e-05		0.115122		0.366544		0.0350472
ILMN_2756379	Aqp8	0.5758	1.08366e-27	0.7289	8.98856e-10		0.0972071		0.00138457
ILMN_3005740	Zap70		0.293658		0.0113815	1.1934	6.17981e-05	1.3143	4.85137e-07
ILMN_2702061	4930542G03Rik		0.00632436		0.0874735	0.7536	2.15831e-10	0.7194	3.61462e-08
ILMN_2682945	Psmd2	1.3196	6.6926e-09		0.0278817		0.0155049		0.101053
ILMN_2657800	Hivep1		0.00576849		0.0685511		0.355824		0.165252
ILMN_2773624	Hexa		0.403011		0.112558	1.2961	1.32155e-08	1.1971	0.000669557
ILMN_2765759	Asb2		0.179465		0.132989	1.2584	3.64271e-07	1.2793	5.20457e-06
ILMN_2758803	1700019G17Rik		0.00538987		0.13911	1.2783	6.51599e-08	1.5331	9.05932e-15
ILMN_1222313	Hist1h4f		0.250996		0.358378	1.1806	0.000153731		0.00313186
ILMN_2636403	Axud1		0.224175		0.384263	0.7831	3.22898e-08	0.7429	4.85858e-07
ILMN_2467800	Uap1l1		0.125149		0.00278371	1.4358	1.2545e-14		0.00412
ILMN_2451346	Scn3b		0.00284705		0.229912		0.197126		0.171868
ILMN_1222246	Adfp		0.0722816		0.063694	0.784	3.71576e-08		0.0592384
ILMN_2470799	Tmem20	1.2122	3.51102e-05		0.0069407	0.5524	7.71724e-37	0.5825	3.81515e-17
ILMN_2734598	Cyp2a5		0.00311341	1.3534	1.60448e-07	1.4336	1.58159e-14		0.100026
ILMN_2713071	Fads2		0.00166471		0.0182068	1.2075	2.19146e-05		0.110016
ILMN_2626235	Lgals4		0.0981306		0.0980267	0.7975	2.77533e-07	0.7895	3.89061e-05
ILMN_2591440	Ccrn4l		0.00354954		0.00962311	0.7508	1.27009e-10	0.7487	8.80114e-07
ILMN_2996640	Cyp2c50		0.000696697		0.0473212	1.299	1.01348e-08	1.659	7.32022e-20
ILMN_2968211	Lgals4		0.462512		0.377317	0.7631	1.18076e-09	0.7467	7.14263e-07
ILMN_1213070	1700037H04Rik		0.00635524		0.00475907	1.5033	8.61689e-18	1.5324	9.71455e-15
ILMN_2725414	Cd9		0.00119264		0.00131471	0.6178	9.55782e-26	0.4493	3.23753e-30
ILMN_2445324	Zfpm1		0.380513		0.00772984	0.695	7.21114e-16	0.6147	1.22743e-14
ILMN_2642339	Slc1a2		0.433863		0.0376934	1.3171	1.8976e-09	1.4383	3.42224e-11
ILMN_2812926	Slc30a10		0.0371751		0.0380735	0.7021	4.13716e-15		0.00177423
ILMN_1255497	Sds		0.0627694		0.00214252	0.8262	1.17991e-05	0.6522	4.86906e-12
ILMN_3102770	Crygn		0.00285561		0.0186178	1.2694	1.42116e-07	1.6226	2.34303e-18
ILMN_2617468	1810008K03Rik		0.00125798		0.215504	1.5107	3.83822e-18	1.2501	3.29069e-05
ILMN_2851429	Snx25	1.1962	0.000105562		0.00864797		0.326699		0.336754
ILMN_2710905	S100a8	1.2764	2.61664e-07		0.0509634	1.742	1.9172e-29	2.0286	1.37695e-35
ILMN_1225730	Fdps	0.7441	7.19894e-10		0.0702348	1.2978	1.13217e-08		0.214522
ILMN_1221503	Ccnd1	0.6734	6.79643e-16	1.5083	8.98561e-12		0.017228	0.4917	1.4361e-25
ILMN_2737725	Rnf122	1.1883	0.000178357		0.049147		0.13745		0.296279
ILMN_2739364	1600020H07Rik	1.4315	1.78583e-13		0.243101	0.6221	4.27694e-25		0.0894359
ILMN_2458185	Upp2		0.269789		0.432416	1.3374	2.75182e-10	1.2864	3.2473e-06
ILMN_2612868	Etnk2		0.074719		0.219906		0.29623		0.48015
ILMN_2698004	Gck		0.00286881		0.154367		0.0050631		0.241338
ILMN_2706205	D10Ertd214e		0.115309		0.0571444	1.3257	8.38366e-10	1.3632	1.36267e-08
ILMN_1229267	Cyp2a5		0.00780756	1.3537	1.57923e-07	1.3613	2.63911e-11		0.0287125
ILMN_2588249	S3-12	1.1951	0.000114284	1.5932	3.50042e-14	0.7673	2.42678e-09	0.5755	1.02303e-17
ILMN_2604383	Cyp7a1		0.0656607	1.2909	6.22657e-06	1.207	2.26321e-05		0.00858537
ILMN_1251504	Cyp4v3		0.0125546		0.243698		0.0553891		0.480622
ILMN_3094886	Abi1		0.0230845		0.0304829		0.448514		0.394727
ILMN_1213805	C8a		0.000717413		0.326781	1.185	0.000112797	1.3483	4.16753e-08
ILMN_2633096	Gstm6	0.8195	1.93774e-05		0.35353	0.7855	4.69952e-08	0.6571	1.01242e-11
ILMN_2874352	Cyp17a1	1.2807	1.83529e-07		0.388992	0.7815	2.53083e-08		0.38691
ILMN_3123195	Slc1a2		0.0400872		0.0398411	1.3703	1.07734e-11	1.3849	2.56387e-09
ILMN_2944041	Pklr	0.747	1.14675e-09		0.446318	0.7613	8.69957e-10	0.5645	1.19807e-18
ILMN_2954474	Enpp2		0.0817862		0.0051763	1.417	9.02124e-14	1.7386	3.31699e-23
ILMN_2819841	Rpl7a		0.425722		0.333527	0.8443	8.88596e-05		0.00981812
ILMN_3029509	Crygn		0.00367692		0.0255457	1.2665	1.82442e-07	1.6011	1.76867e-17
ILMN_2741677	Bach1	0.7648	1.82215e-08		0.31411	1.194	5.92449e-05		0.132878
ILMN_2990669	Gm1381		0.0137112		0.120046		0.341765		0.14858
ILMN_2692927	Srd5a1		0.0292826		0.26652		0.0389394		0.340362
ILMN_1221045	Prkcz		0.176181		0.315949	1.2418	1.46245e-06	1.2646	1.3332e-05
ILMN_1253601	Aacs	0.5877	5.06179e-26		0.0728378		0.398554	0.6433	1.26793e-12
ILMN_2697256	Ngfa	0.8145	1.12466e-05		0.131737	0.7745	8.095e-09	0.5927	2.5419e-16
ILMN_2693019	Acpp		0.464931		0.000474002		0.0169634		0.066846
ILMN_1216720	C6		0.0170255		0.0746977	1.2138	1.35627e-05	1.4533	9.68922e-12
ILMN_2725617	Khk		0.0299982		0.142673	0.7553	2.91765e-10	0.7312	1.37814e-07
ILMN_2693835	Arrdc2		0.00431242		0.0119949		0.0964332		0.152713
ILMN_2860804	Tfrc		0.212851		0.329279		0.004506		0.012079
ILMN_2862470	Gstm2	0.7979	1.61205e-06		0.0222315	0.8604	0.000432484	0.613	9.16273e-15
ILMN_1251449	Gstm2	0.8297	5.61849e-05		0.00103441	0.8518	0.000189958	0.5925	2.46712e-16
ILMN_2601471	Ccnd1	0.6617	4.42609e-17	1.5338	1.70533e-12		0.0042647	0.4866	4.20549e-26
ILMN_2985548	Sntg2		0.0396413		0.00843688	1.24	1.69937e-06	1.534	8.35907e-15
ILMN_1234453	Rbm3		0.447037		0.248959		0.00135073		0.00120178
ILMN_2763825	Ipmk		0.153034		0.0801553	1.285	3.59041e-08		0.0144777
ILMN_2880540	Apoc2		0.0787144		0.00436854	1.2143	1.30505e-05		0.345551
ILMN_2664224	Ephx1		0.284967	1.3366	4.37985e-07	0.7449	4.14391e-11	0.5423	1.27752e-20
ILMN_2691060	Cyp2c37		0.00331729		0.0220432	1.2986	1.04665e-08	1.6499	1.75634e-19
ILMN_2769991	Cyp2c29		0.481805		0.0377438	0.804	6.85936e-07		0.019936
ILMN_2651160	Alb1	0.8278	4.64009e-05		0.0957519		0.350566	0.7563	1.89576e-06
ILMN_2643291	1300018P11Rik		0.00135652		0.348463	1.2071	2.24705e-05	1.4251	1.01949e-10
ILMN_2620994	Bhmt	0.824	3.14215e-05		0.00898397	2.2574	3.36884e-53	2.1125	4.08919e-39
ILMN_3128725	Egfr		0.193282		0.0202849		0.00341439	1.2124	0.000293858
ILMN_2953807	LOC620807		0.216827		0.17171	1.2173	1.03434e-05	1.3309	1.49226e-07
ILMN_2761046	5730438N18Rik	1.1777	0.000353852		0.397861		0.0582671		0.0291824
ILMN_2955671	Slc38a2		0.00818499		0.00662164		0.00361881		0.00639395
ILMN_1247257	Gpd2		0.296988		0.421599	0.7627	1.11184e-09	0.774	1.00901e-05
ILMN_3162081	Wdr6		0.0732107		0.01525	0.8122	2.06012e-06	0.7708	7.48126e-06
ILMN_2731020	Sult5a1		0.119181		0.182464	1.1881	9.06468e-05	1.321	3.02549e-07
ILMN_1232524	Hist1h4i		0.23254		0.174845	1.2486	8.34171e-07	1.3607	1.63974e-08
ILMN_2854157	Aqp8	0.6001	2.39765e-24	0.7724	5.09139e-07		0.0107852		0.00602597
ILMN_3052260	Egfr		0.454216		0.0236852	1.1631	0.00050115	1.3015	1.17413e-06
ILMN_2924504	Gys2		0.0274743		0.393071	0.7258	8.74805e-13	0.652	4.75122e-12
ILMN_2776056	Rassf3		0.211197		0.354879	0.8471	0.000117894	0.8318	0.000925083
ILMN_2618935	Map17	0.824	3.13167e-05		0.149389	0.8649	0.000650835	0.6727	9.39517e-11
ILMN_2792924	Gstk1		0.298009		0.411135		0.054698		0.146098
ILMN_1215139	Cml2		0.000784266		0.0739979	1.2633	2.41256e-07	1.5915	4.31184e-17
ILMN_2719908	Cyp2j9		0.00645595		0.00466505	0.6777	8.39373e-18	0.659	1.32987e-11
ILMN_1237644	P2rx4		0.0333296		0.167925	1.3199	1.45307e-09	1.2735	7.56078e-06
ILMN_2939503	4922503N01Rik		0.0438889		0.00291457	1.3017	7.88936e-09		0.33311
ILMN_2689138	2310044G17Rik		0.00609103		0.20581	1.1562	0.000782007	1.2465	4.09686e-05
ILMN_2856697	Calm2		0.168651		0.331828		0.00389463		0.192009
ILMN_2710802	Rhbdl		0.00162849		0.0361673		0.377659		0.318886
ILMN_1242466	Psmb9		0.343609		0.392209	1.3898	1.50173e-12	1.3957	1.0924e-09
ILMN_2893564	1190007F08Rik		0.321515		0.000404156	0.662	1.08263e-19	0.534	2.20926e-21
ILMN_2956092	Rassf4		0.00536684		0.29781	1.2387	1.88792e-06		0.0164845
ILMN_2655184	2810007J24Rik		0.00340419		0.0123478		0.441655	1.2943	1.92164e-06
ILMN_2693403	Ela1		0.0851876	0.6899	6.80172e-13		0.00124136	1.7786	6.63166e-25
ILMN_2977558	Dapk2		0.000866837		0.00275044	0.7183	1.70424e-13	0.7166	2.62544e-08
ILMN_1233402	Syt11		0.00430539		0.017355	1.3014	8.16016e-09	1.2849	3.60158e-06
ILMN_1230739	Igfbp1		0.493551		0.0146938		0.00861653	0.7947	5.98117e-05
ILMN_2591342	BC021614		0.022913		0.498624		0.0839379		0.280348
ILMN_2691059	Cyp2c37	1.1803	0.000300108		0.0166893	1.2593	3.39117e-07	1.6668	3.48582e-20
ILMN_1239742	Atp2a2		0.13273		0.435737		0.164336		0.374767
ILMN_2624854	Gstm2	0.8029	2.96114e-06		0.00056451	0.8635	0.0005751	0.5752	9.62013e-18
ILMN_2686244	Rassf4		0.00613537		0.346326	1.2691	1.45438e-07		0.0448221
ILMN_2669690	Mpst		0.000743118		0.00119562		0.029572	1.4945	2.80022e-13
ILMN_2622856	2310016F22Rik		0.161069		0.0239028	1.2537	5.43715e-07	1.3301	1.57259e-07
ILMN_1240857	Cox7a1		0.0325162		0.0710018	0.7238	5.66022e-13	0.6101	5.56582e-15
ILMN_2619316	Prnp		0.0476755		0.415105	1.4446	4.91219e-15	1.5469	2.6166e-15
ILMN_2599782	Irf1		0.196293		0.403053	1.2232	6.52208e-06	1.2574	2.10152e-05
ILMN_1228233	Gstm1		0.00857293	1.3775	3.69881e-08	0.6563	2.08692e-20	0.4248	4.10239e-33
ILMN_2757569	Eno3		0.313321		0.394297		0.20209		0.306015
ILMN_1224250	B230342M21Rik		0.107064		0.0432267		0.0336593		0.204744
ILMN_2935999	Ube4b		0.10338		0.0380659	1.3582	3.58483e-11	1.3063	8.43265e-07
ILMN_1234552	Hsd17b9		0.0416259	1.4344	1.05043e-09	0.6148	3.46156e-26	0.3944	6.33398e-37
ILMN_2693985	Rpia		0.00802479		0.39457	0.7941	1.69545e-07	0.7176	2.95248e-08
ILMN_2664129	Hist1h4h		0.440008		0.167751	1.6991	2.44082e-27	1.8036	5.68151e-26
ILMN_2702903	Cyp2f2		0.151493		0.388365		0.00155749		0.0360836
ILMN_2803258	Ggt6		0.0559325		0.275393		0.466314		0.243302
ILMN_2790312	Slc15a4		0.198845		0.118509		0.00738212		0.0638826
ILMN_2717470	Als2		0.0462543		0.0668472	0.7835	3.43802e-08	0.7838	2.38771e-05
ILMN_2973824	Car14	0.8377	0.000123259		0.361616	0.8254	1.07066e-05	0.6781	1.97962e-10
ILMN_1251682	2310032D16Rik	1.2551	1.44441e-06		0.0172977		0.00839747	1.5688	3.53339e-16
ILMN_2648967	Arrdc4		0.380957		0.11454	0.7151	8.27068e-14	0.6785	2.08917e-10
ILMN_2933399	Ppp1r10		0.246592		0.038963		0.0193249		0.00264522
ILMN_3076439	Slc1a2		0.0166757		0.0338239	1.3279	6.78425e-10	1.323	2.61079e-07
ILMN_1230145	Acvr2b		0.0152328		0.0108629	1.3443	1.40486e-10		0.13763
ILMN_2700885	Rgn		0.101276		0.092322		0.113672		0.223397
ILMN_3112873	Txnip		0.143993		0.0112525	0.7721	5.45486e-09	0.7141	1.95048e-08
ILMN_2788073	Hmox1		0.044499		0.125998	1.3962	7.81782e-13	1.207	0.000394891
ILMN_2669714	Pltp		0.0242844		0.0291646	0.7799	1.95197e-08	0.7709	7.57905e-06
ILMN_2701271	Plscr1	1.1714	0.000525122		0.47514	1.1637	0.000480163	1.3586	1.933e-08
ILMN_2829330	Hexb		0.248172		0.27029	1.4085	2.19047e-13	1.3178	3.78071e-07
ILMN_2706269	Hspb1		0.0588459		0.192042		0.227327		0.00373286
ILMN_1252760	Afg3l1		0.0405497		0.414036	1.1539	0.000901479	1.27	9.48781e-06
ILMN_3158919	Prkcz		0.350211		0.138	1.194	5.93938e-05	1.2436	4.86073e-05
ILMN_2604904	Slc2a2		0.00462509		0.347332	0.7325	3.54779e-12	0.6324	2.25983e-13
ILMN_2802643	1300013D18Rik	1.3274	3.34535e-09		0.000604032		0.0105719	1.7531	8.03418e-24
ILMN_3079804	Cyp2a5		0.0322976		0.00105525	1.3887	1.68121e-12		0.131226
ILMN_1249828	LOC380712		0.366599	0.8092	3.36673e-05	1.4563	1.40824e-15	1.8294	4.45446e-27
ILMN_2894396	BC019731		0.05556		0.0741663	1.2855	3.43508e-08	1.2877	2.97292e-06
ILMN_2644504	Rnase4		0.0267427		0.478958		0.039571	1.1922	0.000862904
ILMN_2667091	Ppp1r3c		0.243791		0.387693		0.481896		0.187703
ILMN_2862379	Rhod		0.108842		0.46814		0.425728		0.165774
ILMN_1228666	1300012D20Rik		0.00204276		0.0235271	1.275	8.70427e-08	1.6299	1.17602e-18
ILMN_2523316	Unc5b		0.297301		0.290339		0.220779		0.356193
ILMN_1236522	Cbr1	1.184	0.000236562	1.3846	2.38261e-08	0.6482	1.86497e-21	0.5543	1.5467e-19
ILMN_1225608	Ncoa3		0.00399407		0.429025	0.8665	0.000747669		0.329694
ILMN_2743831	Pep4		0.171493		0.419139		0.230481		0.11597
ILMN_3054840	AW061290		0.0793697		0.425818	0.8391	5.10822e-05	0.7762	1.22135e-05
ILMN_2847332	Mid1ip1		0.000772794		0.037695		0.0101226		0.00304798
ILMN_1224012	Aldob		0.350837		0.00449955	0.8005	4.23997e-07	0.7029	4.99465e-09
ILMN_2736539	Cyp2c55	0.8393	0.000143712	1.2559	4.27111e-05	0.8475	0.000123668	0.5664	1.74968e-18
ILMN_2458184	Upp2		0.345965		0.339848	1.3397	2.19196e-10	1.2848	3.60826e-06
ILMN_2918312	Slc13a3		0.0359215		0.15267	1.2431	1.31409e-06	1.4333	5.18997e-11
ILMN_1238479	Mgst3		0.091009		0.000537408	0.6426	3.26947e-22	0.4995	9.2778e-25
ILMN_2615035	Mgst3		0.0144377		0.000204524	0.5987	1.06188e-28	0.4397	2.44601e-31
ILMN_2811240	Tprkb		0.417571		0.012618		0.00688399	1.2499	3.33326e-05
ILMN_2750284	Slc2a2		0.0308021		0.486192	0.7262	9.427e-13	0.6625	2.22492e-11
ILMN_2933394	Ppp1r10		0.294203	0.8225	0.00012044		0.422499	1.2369	7.2782e-05
ILMN_2756855	Plxnc1		0.00891991		0.0674214		0.496193		0.299484
ILMN_2827081	Sgk2	0.8528	0.000480893		0.407108	0.8453	9.84299e-05	0.7302	1.23218e-07
ILMN_1254109	MGC25972	0.8505	0.000395529		0.323729	1.4253	3.79612e-14		0.00145331
ILMN_2706120	Ehhadh		0.054113		0.00559967		0.164341		0.0285209
ILMN_2659997	MGC29978		0.231998		0.351551		0.488057		0.17096
ILMN_3041839	Pdhb		0.276892		0.110856	0.7645	1.51792e-09	0.6941	1.6583e-09
ILMN_1259180	Dscr1		0.0102638		0.139389	0.8474	0.000121412	0.8039	0.000124595
ILMN_3089584	Ii		0.472439		0.0185917		0.175212		0.00280558
ILMN_2609052	6720463E02Rik		0.383752		0.410742		0.00131164		0.00779986
ILMN_2593554	Igtp		0.0855084		0.256346	0.8024	5.51081e-07	0.8264	0.000642972
ILMN_2734410	Cml2	1.2796	2.01313e-07		0.13184	1.193	6.39685e-05	1.6221	2.44028e-18
ILMN_1244188	H6pd		0.334683		0.489141	1.2504	7.20316e-07	1.2744	7.15365e-06
ILMN_2939652	Selenbp2		0.394608	0.6742	2.39159e-14	1.7925	6.51075e-32	2.6931	1.69803e-61
ILMN_2691680	Cyp4a14	1.3171	8.35278e-09	1.9608	2.61e-24	0.8193	5.11627e-06	0.5504	6.88234e-20
ILMN_1217742	LOC381290		0.116021		0.0677019		0.36324		0.428906
ILMN_2597013	Afmid		0.12205		0.0256066		0.285191	1.2055	0.000428748
ILMN_2592656	2010319C14Rik		0.494142		0.298552	0.7625	1.06981e-09	0.74	3.57261e-07
ILMN_2450147	Zfp238		0.0138556		0.177353		0.327071		0.273688
ILMN_2860242	Klhl24		0.152603		0.33218		0.0510319		0.0387098
ILMN_2680903	C79267		0.492666		0.30104	0.8066	9.76231e-07	0.7829	2.22146e-05
ILMN_2976448	E330036I19Rik		0.422226		0.285782	1.1978	4.49407e-05	1.2471	3.94154e-05
ILMN_1227596	Pmvk	0.8519	0.0004448		0.21151	1.2531	5.72335e-07		0.357539
ILMN_1250409	Tap1		0.342563		0.211716	1.2054	2.55349e-05		0.0145756
ILMN_1227972	Rps16		0.267637		0.414196		0.0034476		0.0368626
ILMN_2765547	Gnat1		0.00681589	0.817	7.24894e-05	1.2541	5.25987e-07	1.3631	1.37136e-08
ILMN_1249417	Pdrg1		0.00290506		0.00293743	1.1884	8.90448e-05	1.206	0.000417017
ILMN_3144820	LOC329575		0.0289308		0.203667		0.378933		0.149469
ILMN_2925947	Abat		0.335791		0.0142367	1.3147	2.37386e-09	1.4494	1.35084e-11
ILMN_2874228	Rpl12		0.456184		0.326879		0.00923716		0.00992921
ILMN_2950957	Rtn4ip1		0.064816		0.359401	1.2383	1.95468e-06		0.00212587
ILMN_2938390	Ipmk		0.29949		0.294754	1.2451	1.11515e-06		0.00173641
ILMN_2937375	C9		0.146198		0.0101488	1.2123	1.51976e-05	1.3057	8.80853e-07
ILMN_2628594	Mttp		0.072331		0.215418	0.8668	0.00076555		0.0228633
ILMN_2933022	Plekhb1	1.287	1.09197e-07		0.0654112	0.5895	3.19809e-30	0.6971	2.42281e-09
ILMN_2662885	AV006891		0.00714733		0.0452783		0.35275		0.458714
ILMN_1253966	Pfkfb2		0.0587924		0.181012		0.0160523	0.8004	9.45822e-05
ILMN_2795106	Cyp1a2		0.00956133		0.314139	1.6953	3.77931e-27	1.5551	1.23421e-15
ILMN_2852624	Hamp2	0.5497	1.2893e-31		0.295725	0.4085	1.46641e-71	0.2312	2.72581e-61
ILMN_2857748	Wif1		0.148256		0.276297		0.0115257		0.015851
ILMN_2951691	Hist1h3e		0.0057618		0.0289258	1.3261	8.04469e-10	1.3008	1.22977e-06
ILMN_2817883	Als2		0.0828431		0.0298258	0.7756	9.84245e-09	0.8033	0.000118513
ILMN_2696026	Npr2	1.2997	3.73745e-08		0.022292		0.173153	1.2114	0.000311171
ILMN_2731949	Copeb		0.0296197		0.0428067		0.0758244		0.0184216
ILMN_1224923	Gc	0.8255	3.66668e-05		0.361054		0.00130822		0.275732
ILMN_2462988	Upp2		0.446319		0.103516	1.3909	1.33518e-12	1.3048	9.36844e-07
ILMN_2655785	Hist1h2bk		0.259419		0.00545455		0.00523421	1.3294	1.65803e-07
ILMN_2705361	Dhrs8	1.2111	3.78641e-05		0.064276		0.0216742	1.2004	0.000563498
ILMN_1245529	Pcsk4		0.0789027		0.209648		0.023138	0.8166	0.000320661
ILMN_3075712	Smarca2		0.153589		0.259122		0.0075883		0.0137175
ILMN_1258732	Cryba4		0.00151475		0.0946005		0.25013		0.24546
ILMN_2674643	Tdo2		0.320707		0.0206325		0.0818033	0.8184	0.000367301
ILMN_2725402	Nsdhl		0.000695541		0.150462	1.3511	7.1922e-11		0.0573631
ILMN_2814385	2010305C02Rik		0.2802	0.8058	2.38615e-05	1.4005	5.01143e-13	1.6901	3.7024e-21
ILMN_2608016	Gclc		0.41621		0.0207509		0.080944		0.14393
ILMN_1253348	Arl6ip1		0.450368		0.421162		0.151587		0.23109
ILMN_3029849	Cebpe		0.0143764		0.266404	1.4084	2.20871e-13	1.2247	0.000147326
ILMN_1252076	Lyzs		0.00876831		0.0182846		0.22673		0.268011
ILMN_3097726	Gnl3		0.0711569		0.159084	0.8616	0.000482885		0.00252982
ILMN_2710698	Fgf21	0.6911	3.40343e-14	1.2953	4.85068e-06		0.0650424	0.5717	4.8622e-18
ILMN_2665422	Afg3l1		0.162603		0.387699	1.1612	0.000566732	1.1984	0.000625932
ILMN_2993334	Plekhf1		0.00446734		0.25778		0.249201		0.0124842
ILMN_1256354	Gclm		0.00110698		0.031769		0.157297		0.484971
ILMN_2722996	Ptpns1		0.00101538		0.204699	1.3147	2.37511e-09		0.00124529
ILMN_2704285	Pklr	0.8349	9.40139e-05		0.365905	0.742	2.39288e-11	0.6079	3.80548e-15
ILMN_1258442	Adh4		0.0377714		0.469204		0.168247		0.257259
ILMN_2933112	Oat		0.0609217		0.0101041	1.2103	1.77504e-05	1.273	7.81847e-06
ILMN_2601639	C77032		0.034221		0.0257182	0.8304	1.92774e-05		0.00214326
ILMN_1232762	Atox1		0.49342		0.483679	1.1999	3.84366e-05	1.1963	0.000698591
ILMN_1238081	Oprs1		0.0323737		0.177749		0.00961504	0.7821	2.05827e-05
ILMN_2789650	Csrp3	1.2038	6.32308e-05		0.00467368		0.00500307	1.5569	1.04469e-15
ILMN_2956765	Vdac3		0.102112		0.415137		0.00233996		0.0879497
ILMN_2653395	Tmem150		0.028046		0.498989	1.2249	5.69872e-06	1.343	6.14512e-08
ILMN_2734855	A930009M04Rik		0.0808144		0.451399	1.2848	3.64917e-08	1.1932	0.000820668
ILMN_1258545	Zfp131		0.238806		0.36185		0.0052002		0.00204682
ILMN_2672708	Lrp11	0.7875	4.31034e-07		0.132523	1.3854	2.34017e-12		0.00431883
ILMN_2669793	Ccnd1	0.8143	1.09924e-05	1.2929	5.56529e-06		0.325109	0.617	1.81187e-14
ILMN_1248425	4933440H19Rik		0.00192654		0.0810317		0.182905		0.360846
ILMN_2509139	Tram1		0.189658		0.445302	0.8483	0.000133817		0.0132231
ILMN_2698564	Khk		0.394765		0.404747	0.773	6.39354e-09	0.7733	9.46357e-06
ILMN_1247302	3010026O09Rik		0.021149		0.0718417	0.8124	2.11164e-06	0.7975	7.50581e-05
ILMN_2768209	BC029214		0.482757		0.227441	0.8492	0.000146787		0.0194625
ILMN_2740464	Il1rap		0.458929		0.374866		0.137022		0.260584
ILMN_1225565	Igf1		0.0488488		0.0454404		0.256129	1.2224	0.000168532
ILMN_2901655	Pet112l		0.299597		0.111833	1.1592	0.000645676	1.2075	0.00038474
ILMN_2634083	Cdkn1a		0.223678	1.2509	5.57968e-05		0.124769	0.7871	3.16646e-05
ILMN_2644827	Pte2a	1.2859	1.20153e-07	1.7756	2.5247e-19	0.5273	7.67402e-42	0.3819	1.45065e-38
ILMN_2972521	Agtr1a		0.313983		0.347647	0.7417	2.22176e-11	0.7091	1.06932e-08
ILMN_1235979	Nol5		0.0787722	0.7839	2.11838e-06		0.479577	1.1891	0.00101287
ILMN_1250011	Tob1		0.184871		0.479415		0.0101675		0.00673766
ILMN_2708906	Neu1		0.110697		0.0325971	1.2698	1.36946e-07		0.0885789
ILMN_2755195	Acin1	0.8305	6.05833e-05		0.149344		0.0573729		0.160037
ILMN_1224193	Wnt5b		0.00473401		0.371435	1.2162	1.12633e-05	1.4032	6.02583e-10
ILMN_2702893	Afmid		0.0458537		0.0619835		0.28664		0.00679913
ILMN_2891646	Hist1h2bm		0.302805		0.00140178		0.0442187	1.2999	1.31022e-06
ILMN_3060766	Arl6ip2		0.358654		0.0473173	0.8241	9.20741e-06	0.7635	3.8083e-06
ILMN_2642985	Dhrs8	1.2453	3.06686e-06		0.0165872	0.8669	0.000772308	1.2107	0.000322258
ILMN_1241142	Clmn		0.118878		0.216565	1.2091	1.93835e-05	1.2252	0.00014321
ILMN_2740965	Prss8	0.8434	0.000210036		0.125285	0.824	8.99193e-06	0.6518	4.62404e-12
ILMN_3117381	Fhl1		0.00527331		0.324215		0.199594		0.0295125
ILMN_2652511	Hist1h2bj		0.177916		0.00069094		0.0237893	1.3574	2.11106e-08
ILMN_2598766	Prox1		0.0579691		0.457331	1.1773	0.000193633	1.2622	1.54989e-05
ILMN_3132223	C630004H02Rik	1.195	0.00011461		0.020132		0.0952143		0.476654
ILMN_2671689	Cox7b		0.477879		0.014487	0.8606	0.00043747		0.269803
ILMN_1227282	Soat2		0.0530426		0.0240337	0.8408	6.09956e-05	0.696	2.09826e-09
ILMN_1214888	Ugt1a2		0.261474		0.153943		0.0021349	0.8055	0.000139932
ILMN_1241151	A930016D02Rik		0.132685		0.460746		0.0129874		0.00386071
ILMN_2619848	Tfrc		0.372127		0.306447		0.00937909		0.0527094
ILMN_1256633	Pnp		0.0280858		0.164574		0.171624		0.0353077
ILMN_2716195	Hist1h2bh		0.228828		0.000573296		0.0600731	1.3232	2.5807e-07
ILMN_3142803	Cxcl10	0.8333	8.02483e-05		0.0292489	1.1536	0.00092355		0.135054
ILMN_2678851	3732413I11Rik		0.198687		0.00426661	0.7516	1.48921e-10	0.6215	3.7875e-14
ILMN_1246800	Serpina3n	1.3252	4.07036e-09		0.0125139	1.3903	1.42989e-12	2.0785	1.08431e-37
ILMN_2662728	Neu2		0.275874		0.0203636		0.0805285	1.2247	0.000148027
ILMN_2691567	6430559E15Rik		0.0327167		0.0524164		0.00640754		0.0261351
ILMN_2722579	Slc13a3		0.00323711		0.4516	1.2885	2.63248e-08	1.479	1.08035e-12
ILMN_3071764	1200015F23Rik		0.276225		0.41181		0.00773036		0.0121308
ILMN_2594768	1300017K07Rik	0.8502	0.000386332		0.39658		0.291853		0.00171256
ILMN_2861259	Slc2a2		0.398793		0.0527404	0.8181	4.3963e-06	0.738	2.88053e-07
ILMN_3088269	Gimap8		0.187977		0.446705		0.104324		0.0566445
ILMN_1213014	Umps		0.125749		0.344247	0.8276	1.38737e-05	0.8006	9.60071e-05
ILMN_2747456	Ivns1abp		0.235624		0.000233621		0.00158333		0.0414942
ILMN_2623735	Ccbl1		0.232745		0.408938	1.1537	0.00091502		0.0162466
ILMN_1227508	Stard5		0.327784		0.107999	1.1808	0.000151584		0.0905608
ILMN_2945940	Rapgef4	1.1863	0.000204253		0.412385	0.7963	2.3262e-07		0.21819
ILMN_2750842	2610027L16Rik		0.219383		0.165792		0.0595011		0.169947
ILMN_1239208	Rgs3	0.7779	1.18945e-07		0.335018	0.8405	5.91035e-05	0.6693	5.81793e-11
ILMN_2746055	Afg3l1		0.142997		0.160929		0.00146702	1.2732	7.70781e-06
ILMN_1231116	Acas2		0.020886		0.301898		0.113879		0.107561
ILMN_2618329	9530046H09Rik		0.00600459		0.311069		0.330036		0.0115164
ILMN_2729958	Hist1h3d		0.207264		0.44194	1.1789	0.000172936		0.0187224
ILMN_1213954	Sgk		0.360379		0.224227	0.7478	7.28352e-11	0.7929	5.13388e-05
ILMN_1221060	Pparg	0.8284	4.91689e-05		0.18988	1.1691	0.000337384		0.0815953
ILMN_1244123	Slc38a2		0.072405		0.104095		0.337661		0.00339781
ILMN_1245425	Atp2a2		0.191111		0.0329563	0.8596	0.000399023		0.430227
ILMN_2760272	Rorc		0.00527392		0.107954		0.0680685		0.0151961
ILMN_2895312	Eif4ebp3	1.1843	0.000231938		0.497843		0.424376	1.1949	0.000749428
ILMN_1236517	Il18		0.484534		0.463193		0.0471501		0.0773749
ILMN_1239102	H2-Eb1		0.0521402		0.000413853		0.188308		0.00439806
ILMN_2925895	BC006662		0.201493	0.8237	0.000134717		0.0273834		0.00438339
ILMN_2438212	Zfp131		0.268192		0.348204		0.0153285		0.00562951
ILMN_2757368	Creld2		0.0545704	0.7519	3.12806e-08	0.722	3.79502e-13		0.260978
ILMN_2825020	Rassf5		0.452329		0.411381		0.256145		0.419187
ILMN_1228453	LOC239122		0.013288		0.120142		0.278395		0.398273
ILMN_2742068	Csrp3		0.00283821		0.00254417		0.0123665	1.471	2.14627e-12
ILMN_2810296	Zfp609		0.00973777		0.29863		0.386152		0.107869
ILMN_3042324	Cpsf6		0.167486		0.147144		0.424535		0.35941
ILMN_1212702	Hba-a1		0.00429146		0.000191581		0.34029	0.7047	6.28133e-09
ILMN_2904961	2310008M10Rik		0.449886		0.255042		0.0179671		0.016128
ILMN_1246429	BC021917		0.194445		0.34952	0.7685	3.00052e-09	0.7218	4.76219e-08
ILMN_2450384	Vegfb		0.442546		0.00260718	0.7321	3.24923e-12	0.6201	3.00076e-14
ILMN_1230318	Cbs	0.7678	2.84632e-08		0.00282093	0.865	0.000654047	0.7703	7.18903e-06
ILMN_3161878	Bid		0.12461		0.0482026		0.00281486		0.00203862
ILMN_2755915	Pet112l		0.11598		0.359441		0.0082393	1.2054	0.000431807
ILMN_1217309	Tax1bp3		0.354641		0.0580396	0.8129	2.2678e-06	0.7312	1.37749e-07
ILMN_1237132	AW549877		0.00665792		0.395777	1.2852	3.53889e-08		0.0188888
ILMN_1245217	Cyp2c50		0.0358993		0.125008		0.026607	1.2678	1.08989e-05
ILMN_2860915	Keg1	0.7862	3.61175e-07	0.805	2.20726e-05		0.17887		0.129225
ILMN_2590917	Aim1		0.163146		0.0763221	1.2037	2.91205e-05		0.00332387
ILMN_2890935	Avpr1a		0.0139405		0.180044		0.0664459		0.01702
ILMN_2719202	Hist1h2bf		0.233558		0.0016797		0.126405	1.2762	6.36e-06
ILMN_3137899	Otop1		0.00927967		0.257924		0.365805		0.137845
ILMN_2642349	Slc7a2		0.491984		0.0956806		0.0190635		0.00169347
ILMN_2983948	Creld2	1.2037	6.35134e-05	0.7667	2.44968e-07	0.683	3.45529e-17		0.109218
ILMN_2827080	Sgk2	0.8126	9.04838e-06		0.108798		0.00166477	0.761	2.98893e-06
ILMN_2509962	Zfp276		0.00729602		0.421737		0.0759082	0.8243	0.000555969
ILMN_2948663	Adal		0.0559369		0.182395		0.464726		0.349331
ILMN_2806029	Sfrs2		0.0489373		0.422846		0.0646003		0.351625
ILMN_2774563	Mug1		0.186205		0.338609		0.00468075	1.2026	0.000499223
ILMN_2644920	Plekhf1		0.307998		0.445752		0.0760823		0.0488244
ILMN_2869623	6330503C03Rik		0.0106739		0.0801309		0.365331		0.199483
ILMN_2874104	Fasn		0.0119015		0.211245		0.217775	0.8282	0.000723705
ILMN_1258159	Slc2a1	1.2422	3.88295e-06		0.00156825	1.1546	0.000866753	1.2116	0.000307987
ILMN_2744193	Lrrc8a		0.478774		0.060149	1.2025	3.18665e-05	1.3046	9.48197e-07
ILMN_2749935	AF397014		0.0736041		0.349543		0.0210775		0.00609081
ILMN_2436489	Vapb	1.1773	0.000364055		0.0103957		0.22817	1.379	4.05844e-09
ILMN_2836654	Hist1h2ao	0.8382	0.000128581		0.282768		0.195201		0.00204015
ILMN_2749737	Dpp7		0.0490337		0.016035	1.1919	6.90819e-05		0.331864
ILMN_2846255	Pgpep1		0.00823253		0.498575		0.00141857	1.2873	3.05882e-06
ILMN_3155363	Ppl		0.00101986	1.4777	6.55783e-11		0.305146	0.5969	5.40274e-16
ILMN_1226325	Cnnm2		0.22457		0.493518		0.0172601		0.00876797
ILMN_1221817	Ii		0.482047		0.0214551		0.034488	0.8236	0.000528615
ILMN_2501267	Tmc7	1.3064	2.10467e-08	1.2759	1.43846e-05	0.7826	2.96839e-08	0.8013	0.000101168
ILMN_2757599	Sas		0.494989		0.259016		0.0107357		0.108884
ILMN_1236303	Gm83		0.48204		0.460344	0.8567	0.000305855		0.0036242
ILMN_1246861	Ctss	1.1717	0.000514718		0.0865729		0.144892		0.27215
ILMN_2645275	Mvd	0.7142	3.49093e-12		0.48901	1.5121	3.27667e-18		0.0832516
ILMN_1251885	Hist1h4d		0.106081		0.192618		0.0572444		0.0697664
ILMN_1250000	1500003O03Rik		0.00131861		0.428335	0.7676	2.56234e-09		0.0300686
ILMN_1242391	Tmem8		0.418585		0.398301	1.2411	1.55583e-06	1.2464	4.12733e-05
ILMN_2692960	1300013B24Rik		0.225974		0.076633	0.7126	4.72486e-14	0.7982	7.94277e-05
ILMN_2607675	H2-Ab1		0.297465		0.0492426		0.0110195		0.00192021
ILMN_2725428	Dnajb10	0.8498	0.00037348		0.05766		0.00382446		0.216476
ILMN_2745037	Arl2bp		0.21399		0.429993	0.8531	0.000215296		0.0128377
ILMN_2608145	Hdhd3		0.260526		0.180664	0.8654	0.000676163		0.133787
ILMN_2767615	Atp1b1	0.8305	6.06419e-05		0.02644		0.0035555	0.6595	1.4442e-11
ILMN_1243900	Eppk1		0.473333	1.2469	6.91141e-05		0.184571	0.8327	0.000980869
ILMN_2652500	Lrg1	1.2654	6.37023e-07		0.463143	1.5043	7.70261e-18	1.8939	7.69623e-30
ILMN_2826264	Serinc2		0.181056		0.0353194		0.4279		0.126692
ILMN_2460136	Tnnt1		0.374836		0.482094		0.0255737		0.112305
ILMN_2713673	2310016A09Rik	1.3017	3.1453e-08		0.115617		0.284282	1.4256	9.7743e-11
ILMN_2918155	Plxna1		0.020848		0.181174	0.8005	4.25875e-07		0.00150779
ILMN_2868280	Dcxr		0.237907		0.0945465	1.3663	1.61364e-11	1.5182	3.44279e-14
ILMN_2615380	A530050D06Rik		0.13762		0.489969		0.0194765		0.00696757
ILMN_1249378	Bhlhb2		0.479673		0.101301		0.243144		0.0425559
ILMN_2965093	Cryz		0.114986		0.319801		0.0610518		0.25019
ILMN_2647156	Pet112l		0.343942		0.158518	1.2278	4.54896e-06	1.3217	2.86921e-07
ILMN_2767635	Tmem49		0.0378073		0.328723	0.8542	0.000238965	0.8035	0.000120307
ILMN_2959360	Klhdc8b		0.25281		0.126372		0.375894		0.380769
ILMN_2917053	EG13909	0.848	0.000316065		0.00121822		0.00162576		0.00952708
ILMN_2705166	St6gal1		0.0705448		0.0236656		0.0421751		0.0208529
ILMN_2740852	F2r		0.113235		0.471849	1.2996	9.56622e-09	1.2215	0.000176947
ILMN_3158725	Raet1b		0.00196573		0.027011		0.0866991		0.295492
ILMN_1214548	D10Ucla2	1.4461	4.11752e-14		0.419884		0.319167	1.4315	6.01408e-11
ILMN_2717352	H2-Q10	0.7839	2.68816e-07		0.298426		0.0270111		0.0151414
ILMN_2734729	H2-Aa		0.00771361		0.00034834		0.00216504	0.813	0.000246605
ILMN_3111593	Tex264		0.204356		0.250008		0.0144291		0.0353195
ILMN_2759079	Ppap2a		0.0199676		0.377636	0.7266	1.0331e-12	0.7885	3.55853e-05
ILMN_2742152	Gadd45a	0.8475	0.000302324	0.7848	2.34345e-06	1.2008	3.60584e-05	1.2967	1.62735e-06
ILMN_2694329	Hps4		0.0111229		0.153077	1.1844	0.000118231		0.0208726
ILMN_2626209	Afmid		0.123397		0.0184816		0.0117255	1.312	5.68202e-07
ILMN_3005212	BC017133		0.00334971		0.0669369	1.2764	7.71643e-08	1.2148	0.000257293
ILMN_2708877	AA960558		0.353211		0.0865177		0.0707174		0.317591
ILMN_1218236	Serpina12		0.00292609	0.6241	8.26203e-20	0.7917	1.1952e-07	1.4488	1.42421e-11
ILMN_2611728	Sfrs6		0.011103		0.108938	0.8202	5.69501e-06		0.00383032
ILMN_2748875	Fcer1g		0.0399325		0.273691		0.00692455		0.140407
ILMN_1242456	D330024H06Rik		0.199088		0.207702	1.2209	7.81279e-06	1.3292	1.68144e-07
ILMN_3119327	Mtl5		0.283203		0.0137195		0.275496		0.00121505
ILMN_3008238	Tmem8		0.400837		0.416379	1.1665	0.000401517		0.0103683
ILMN_2814865	Qpct		0.0560727		0.265803	0.741	1.94767e-11	0.8276	0.000696089
ILMN_2878071	Lyz		0.0281547		0.0537159		0.309615		0.377154
ILMN_2746086	Tax1bp3		0.312799		0.00832586	0.8478	0.000127087	0.7231	5.55903e-08
ILMN_2806676	Acads		0.138588		0.403131		0.00444705		0.00240671
ILMN_1257520	Hist1h2bn		0.0392652		0.0227791		0.0535995	1.3045	9.5809e-07
ILMN_2773422	2410001H17Rik		0.0317709		0.477403		0.0482327		0.00137551
ILMN_2706430	Il6ra	1.2488	2.34587e-06		0.0777917		0.227535		0.0267308
ILMN_1241035	2010311D03Rik		0.0251124		0.413332	0.7996	3.75445e-07		0.00791669
ILMN_2756023	Pcsk9	0.7216	1.40511e-11		0.474678	1.2195	8.70346e-06		0.0123974
ILMN_2907964	Crim2		0.0182543		0.458647		0.00197227	0.7895	3.87507e-05
ILMN_2634603	LOC56628	0.7866	3.82712e-07		0.411939	1.1791	0.000170449		0.065731
ILMN_2986051	Ccbl1		0.253278		0.475794		0.0198036		0.0148989
ILMN_2628178	Socs2	0.6639	7.41925e-17	0.7377	3.71673e-09		0.0508844		0.295216
ILMN_1256725	Acads		0.028628		0.201181		0.487392		0.00797898
ILMN_2846368	Bola2		0.342049		0.489777		0.415523		0.312861
ILMN_2834777	Irf1		0.082823		0.298303	1.2583	3.67425e-07		0.00870068
ILMN_2680142	Anxa5		0.00137678		0.000169314		0.00268339	0.7997	8.93033e-05
ILMN_2834916	Slc22a5	1.328	3.17875e-09		0.362614	0.745	4.23892e-11		0.440662
ILMN_1217043	Got1		0.479193		0.19407	0.7865	5.46552e-08	0.8223	0.000483394
ILMN_2936105	Vmo1		0.134546		0.062623	0.856	0.000286472		0.368123
ILMN_3005827	Mrps26		0.291236		0.00536911		0.00236094	0.782	2.03845e-05
ILMN_3154810	Smarca2		0.0378409		0.400403	1.2061	2.43672e-05		0.0597942
ILMN_2756008	Nasp		0.466159		0.301404	0.8633	0.000563921		0.00180606
ILMN_1225535	Ganab		0.147713		0.202925		0.0877953		0.16147
ILMN_2925350	Aldh3a2		0.00496231		0.000301984		0.0166955		0.00205858
ILMN_3150811	Tsc22d3		0.103655		0.179761	0.8451	9.59779e-05		0.158311
ILMN_3144984	Arl4	1.1805	0.000295559		0.345346		0.0704247		0.0856934
ILMN_2595283	2600005C20Rik		0.121153		0.449079		0.0128598		0.00361509
ILMN_1238221	Hspcb		0.0271272		0.363794		0.0175687		0.392788
ILMN_1222773	Sec8l1		0.385662		0.311569		0.00287829		0.0658056
ILMN_3162202	Tmem86b		0.42871		0.0112918	1.2411	1.54624e-06	1.391	1.57782e-09
ILMN_3029727	Shf		0.437039		0.0728247		0.0272147		0.00317219
ILMN_2598103	Emp2		0.00185137		0.00131034		0.00494134	0.6516	4.46184e-12
ILMN_2793806	Mug2		0.0167894		0.0570956		0.0100704	0.7441	5.46428e-07
ILMN_1229993	Dnajc12	1.2331	7.70877e-06		0.142535		0.478282	1.3037	1.00938e-06
ILMN_2730154	H2-M10.1		0.449539		0.0890244		0.111618		0.405296
ILMN_2883795	Dcun1d4		0.43614		0.465389		0.0218083		0.0874639
ILMN_2660663	Ak2		0.167587		0.367227		0.0305131		0.161715
ILMN_1251519	BC021790		0.0810051		0.156289		0.39324		0.341276
ILMN_2845080	Psap		0.48799		0.0535121		0.0232047		0.48619
ILMN_2724294	Gpx7		0.217245		0.180642		0.00406153		0.281831
ILMN_1218981	Aldh1a7		0.394754		0.029655	1.3632	2.19154e-11	1.2418	5.44032e-05
ILMN_1243228	Il1rap		0.135068		0.143247		0.233815		0.313836
ILMN_2504433	Tra1		0.0703297		0.00365561		0.475159		0.0903669
ILMN_2635895	Plscr2		0.00895003		0.0314322		0.0375707		0.0547119
ILMN_1245424	Ppat		0.196766		0.0676576		0.00190325	0.7748	1.08133e-05
ILMN_3076424	Ppl		0.0169714		0.160094		0.365711		0.29167
ILMN_2835683	H2-gs17		0.00141424		0.244368		0.368876		0.0547678
ILMN_1216279	Irf6		0.147462		0.0215844		0.0105796		0.00174769
ILMN_2500276	Ccng1		0.00698937		0.494526		0.00441024		0.484042
ILMN_2808946	Rps5		0.00578286		0.213788		0.00356387		0.223566
ILMN_1227403	Rtn4rl1		0.328052		0.272211	0.7891	8.02821e-08	0.7795	1.64493e-05
ILMN_2642403	Lmo4	1.1915	0.000145082	1.2487	6.28779e-05		0.00327365		0.00201157
ILMN_2964841	Ppfibp2		0.178784		0.168659		0.0624836		0.315184
ILMN_1241970	Zfp259		0.374701		0.257847		0.0552673		0.0551946
ILMN_2680781	Arl10b		0.313383		0.00417931		0.00282581		0.498948
ILMN_2484527	Vegfa		0.0947846		0.0912217		0.277576		0.25393
ILMN_2834677	Wipi1	1.1728	0.000481083		0.367147		0.496703	1.1944	0.000771767
ILMN_2647594	Igf1		0.352174		0.353997		0.1051		0.0451771
ILMN_2656498	Foxo1		0.0893561		0.0931464		0.00127727		0.010931
ILMN_2606921	AV071179		0.117052		0.395767	0.7773	1.29076e-08	0.7449	5.92592e-07
ILMN_2936118	Rpl24		0.292578		0.403921		0.00401143		0.00339559
ILMN_2739847	Cyp1a2		0.0162445		0.358248	1.6455	1.06047e-24	1.4552	8.29481e-12
ILMN_2776909	Irx3		0.000740747		0.0134534	1.1736	0.000249171		0.0213675
ILMN_2632839	1300007L22Rik		0.201745		0.344951	0.8689	0.000922894		0.0180455
ILMN_2747820	Dhrs7		0.0108208		0.0651748	0.7968	2.51561e-07	0.8177	0.000349112
ILMN_1226528	Kctd2		0.476613		0.0339658	0.8008	4.40746e-07	0.7207	4.18549e-08
ILMN_2690603	Spp1	1.3462	6.17791e-10		0.288043		0.242737	1.3472	4.52074e-08
ILMN_1226525	H2-Ab1		0.299999		0.0207968		0.00887356	0.7811	1.89138e-05
ILMN_1254409	Sca1	1.4245	3.5502e-13	0.7837	2.07481e-06		0.105047	1.7175	2.59875e-22
ILMN_2976159	Mreg		0.306804		0.0947407		0.0173078	1.2115	0.000308699
ILMN_1224942	Shmt2		0.313121		0.222672	1.3037	6.60601e-09	1.3276	1.87871e-07
ILMN_2771641	Aldh8a1		0.295514		0.159853		0.00741508		0.00864576
ILMN_2677170	Oprs1		0.00181866		0.278627		0.0327742	0.7743	1.03479e-05
ILMN_2752600	9430057O19Rik		0.128697		0.358083		0.117372		0.367965
ILMN_1244776	Snrpd3		0.0168667		0.0046394	0.8408	6.1286e-05		0.0101412
ILMN_2699052	Nrn1	0.855	0.000581277		0.468959		0.0540662	0.7985	8.1424e-05
ILMN_2589256	Centa2		0.0461072		0.311066		0.349539		0.104342
ILMN_1234702	Gpt2		0.221656		0.300781		0.0108669		0.0227964
ILMN_2848090	Narg1		0.409946		0.0554424		0.181063		0.162132
ILMN_2687204	Slc15a4		0.294417		0.223723		0.227508		0.377881
ILMN_1216880	Emr1		0.164087		0.204328		0.119016		0.248183
ILMN_2718217	2310057H16Rik		0.200231		0.0535729		0.121194	0.8323	0.000955443
ILMN_2829636	Dnajb9	1.3856	1.55789e-11		0.138441	0.8318	2.26649e-05	1.2228	0.000164519
ILMN_2591781	Tmem49		0.457408		0.0525095	0.8349	3.22127e-05	0.7585	2.34461e-06
ILMN_1258578	2310047C17Rik	0.803	2.9813e-06		0.000190835		0.00155709		0.0310567
ILMN_1221157	Krt2-8		0.420083		0.0217166	1.3304	5.37221e-10		0.00196658
ILMN_1237993	Nasp		0.232667		0.424025	0.8218	6.92985e-06		0.005154
ILMN_2698738	D15Ertd735e		0.00990584		0.303819		0.00845244	1.2129	0.000286606
ILMN_2846059	Taar3		0.0981791		0.328256		0.129667		0.407171
ILMN_2740432	Rpl10		0.042191		0.334137	0.8689	0.000922204		0.0806534
ILMN_3130768	Gcap14		0.0874981		0.397316		0.0695946		0.00452755
ILMN_1223317	Lgals3		0.0880631		0.437755		0.0306592		0.41879
ILMN_2713285	Fhl1		0.0323154		0.159042		0.134854		0.0525239
ILMN_2859712	Zfyve1		0.180687		0.225482	1.246	1.03842e-06		0.00854713
ILMN_2593368	Mat2a		0.0853279		0.282336		0.00133021		0.253123
ILMN_3081944	Rtn3		0.431159		0.105484		0.0884798		0.385659
ILMN_2970473	Npm1		0.0712103		0.285491		0.00199414		0.00202602
ILMN_3084087	Ivns1abp		0.112256		0.00120806		0.0192965		0.00949292
ILMN_2834915	Slc22a5	1.2989	4.02479e-08		0.17925	0.7482	7.78376e-11		0.0845956
ILMN_2438771	Fubp3		0.318287		0.429453		0.00171259		0.0205994
ILMN_1250709	1810046J19Rik		0.0844165		0.229991		0.0108695		0.0813916
ILMN_2591134	Ppp2cz		0.0252298		0.0811399		0.272815		0.421576
ILMN_2594031	BC011468		0.0437525		0.0115995		0.0282564		0.0118793
ILMN_1256989	Hist1h4j		0.073414		0.185745	1.3812	3.58171e-12	1.5549	1.26398e-15
ILMN_2776431	C1qa		0.0222953		0.429706		0.31753		0.066825
ILMN_2621752	Irf5		0.0556705		0.00154202	1.1854	0.000110124	1.2864	3.24851e-06
ILMN_3065921	C030045D06Rik		0.0838787		0.375468		0.324069		0.310767
ILMN_2735829	Kiss1		0.135167		0.10414	0.8577	0.000335965		0.00919934
ILMN_2641217	Sult1d1		0.12681		0.27411	1.1536	0.000920864		0.167234
ILMN_1225594	1110008P14Rik		0.008156		0.151765		0.0780301	1.2664	1.18769e-05
ILMN_2822643	Uox		0.0152207		0.48169		0.0156051	0.8197	0.000401068
ILMN_1244819	Spg20		0.235236		0.271565		0.404257		0.416877
ILMN_1242246	Scamp5		0.490741		0.0434612	1.1535	0.000925665		0.199951
ILMN_3104857	Daam1		0.250705		0.0926758		0.00204509		0.00114997
ILMN_1259903	Gatad1		0.000717611		0.409663		0.138955		0.051461
ILMN_2742311	Cyp39a1		0.381758	1.3029	3.14585e-06	0.7571	4.05809e-10	0.5895	1.42077e-16
ILMN_2601507	Bpnt1		0.0452986		0.175074		0.0532552		0.14793
ILMN_1240257	Galnt2	1.208	4.72926e-05		0.0642709	0.7903	9.70424e-08		0.0123244
ILMN_2620053	Als2		0.175358		0.102043	0.8538	0.000230813		0.0110679
ILMN_1257193	Ppm1a		0.306027		0.481931		0.12694		0.087992
ILMN_1247370	Hif3a		0.0256126		0.149252		0.443443		0.302299
ILMN_2758198	Sdh1		0.0289084		0.400147		0.0117873	1.1981	0.000635175
ILMN_1236553	A630002K24		0.237604		0.268158		0.00179295		0.0123775
ILMN_2740465	Il1rap		0.276463		0.0373592		0.10567		0.421691
ILMN_1227440	Rpl35		0.431884		0.220364	0.8592	0.000387606		0.0216927
ILMN_3114585	Cd44		0.145032		0.196382		0.0246685		0.0655834
ILMN_2519536	Uox		0.0947594		0.459982	0.8659	0.000709615	0.8175	0.000343395
ILMN_2772077	Bok		0.055619		0.0617921	1.2933	1.70065e-08	1.3022	1.12365e-06
ILMN_2674979	Fus		0.213068		0.0405509		0.260352		0.0335466
ILMN_2749556	Mucdhl		0.281965		0.0059382	1.1698	0.00032152		0.231463
ILMN_1227404	C8b		0.485391		0.0130954		0.00600682	1.2621	1.56468e-05
ILMN_2609998	Fxyd6		0.49439		0.325314		0.180361		0.12363
ILMN_1213838	4933432P15Rik		0.0200659	0.8194	9.03171e-05	1.2299	3.83918e-06	1.36	1.738e-08
ILMN_2808186	Gtf2ird2		0.46917		0.0813259	0.8217	6.88129e-06	0.7572	2.06924e-06
ILMN_2721337	G6pdx		0.411469		0.153319		0.0346355		0.00540922
ILMN_1241236	Cs		0.368014		0.0988347		0.0301006		0.00168709
ILMN_3163476	Slc25a15		0.0326723		0.18858		0.0978359		0.0444007
ILMN_1237670	Entpd2		0.0751527		0.237113	1.2443	1.19652e-06		0.0259216
ILMN_1228320	Pfc		0.0299414		0.397663	1.1516	0.00104411		0.261421
ILMN_1216732	Mcl1		0.0556223		0.332056	1.2925	1.82747e-08	1.2261	0.000136547
ILMN_2738345	Lims2		0.32913		0.0990853		0.0865732		0.420865
ILMN_2605819	Egln3		0.369626		0.195641		0.0805898		0.285535
ILMN_3112143	LOC382044		0.0227229		0.0386299	0.6385	9.25142e-23	0.6367	4.45392e-13
ILMN_1253008	Acat2		0.00116347		0.18746	1.1593	0.000639417		0.20141
ILMN_2631161	Fcrl3		0.392629		0.495265		0.101864		0.103394
ILMN_2517656	Upp2		0.233123		0.27529	1.2471	9.42951e-07	1.2442	4.71325e-05
ILMN_2588050	Ubc		0.272838		0.48174		0.0539279		0.0387523
ILMN_3143633	Prei4	1.2333	7.63266e-06		0.409819		0.489368	1.2164	0.000235781
ILMN_3158565	2310076L09Rik		0.0287082	1.3281	7.24493e-07	0.63	5.86769e-24	0.5198	9.62373e-23
ILMN_2892222	Acsl5	0.7954	1.17986e-06		0.249217		0.254968	0.7894	3.84112e-05
ILMN_2682019	Ndufa8		0.0743168		0.385365		0.00275445		0.00124263
ILMN_2893081	Mbd1	0.7839	2.68243e-07		0.0201839		0.0672718	0.8182	0.000362176
ILMN_1239765	Prdx5		0.0888069		0.121718		0.0783233	1.2124	0.00029354
ILMN_1217102	Tpcn1		0.0127668		0.430091		0.0022078	1.2564	2.23395e-05
ILMN_2920736	Bbc3		0.0998405		0.422709	1.2491	7.98226e-07		0.00379912
ILMN_1257214	Dido1		0.261227		0.280774		0.159109		0.209708
ILMN_1245383	Sec23b		0.00302735		0.170397		0.0586462		0.440089
ILMN_1219253	Olfml1		0.134986		0.172104		0.0620077		0.113336
ILMN_2925066	Txnl2		0.0261869		0.0783996		0.444761		0.359856
ILMN_2924419	H2-Q7		0.00508322		0.0569957		0.132704		0.0644663
ILMN_2712066	Pgd	0.8528	0.000483137		0.362765		0.335858		0.00341171
ILMN_1251876	Srpk2		0.00420179		0.342274	1.1697	0.000323292		0.17966
ILMN_2659160	Hdac5		0.00187601		0.190645		0.492666	1.2052	0.000435681
ILMN_1212902	Rab4a		0.159672		0.329467		0.0115117		0.0860115
ILMN_2742295	Afmid		0.107595		0.111176		0.0250736	1.2401	6.01866e-05
ILMN_2678355	AI415330	1.1771	0.000366966		0.0559446	0.7562	3.49149e-10	0.8143	0.000272859
ILMN_2503393	Tram2		0.121292		0.135256		0.243951		0.262432
ILMN_1221781	Hpn		0.0270679		0.0348878		0.0821309	1.289	2.73013e-06
ILMN_3150205	LOC433224		0.157395		0.490129	1.2101	1.79227e-05		0.00529026
ILMN_2702894	Afmid		0.0659554		0.00546892		0.499073	1.2326	9.36313e-05
ILMN_1229957	Il11ra1		0.0152723		0.18227		0.318542		0.281489
ILMN_3016099	Dido1		0.0249709		0.061394	1.164	0.000470923		0.308125
ILMN_3109098	Ankrd40		0.00623357		0.299673		0.221081		0.021358
ILMN_1224333	Osbpl11		0.00764184		0.190795		0.223883		0.275836
ILMN_2610204	Mtch2		0.155902		0.383758		0.0302912		0.364124
ILMN_1247125	Fancl		0.181849		0.0895179		0.261723		0.497349
ILMN_2612325	4931406C07Rik	1.2505	2.06651e-06		0.289852		0.125415	1.2777	5.74211e-06
ILMN_2721761	Nab1		0.0805101		0.270524		0.0480365		0.234888
ILMN_3030392	5133400G04Rik		0.334484		0.239842		0.104575		0.0229692
ILMN_2589915	Hapln4		0.169407		0.428589		0.193521		0.0511181
ILMN_2700699	Lrrc28		0.0121073		0.397849	0.7022	4.20999e-15	0.7939	5.58133e-05
ILMN_2955535	Rmnd1		0.442236		0.307651	1.1941	5.90251e-05		0.00562571
ILMN_2895501	Gucy1a2		0.193137		0.0670535		0.354808		0.329562
ILMN_3115917	Hsd11b1		0.312377		0.116911	0.8597	0.000405159		0.0295779
ILMN_2497190	Bmf		0.025409		0.479788		0.453543		0.0354274
ILMN_3109564	Brca2		0.0431609		0.239825		0.332927		0.338467
ILMN_2913716	H2-Ab1		0.343183		0.0428647		0.0720806	0.8338	0.00104879
ILMN_1236758	1600023A02Rik		0.0286407		0.00275531	0.797	2.57278e-07	0.7456	6.39767e-07
ILMN_2682503	Gne		0.0069476		0.0246122		0.00426844		0.0114934
ILMN_1241857	Nap1l1		0.384177		0.476602	0.845	9.52769e-05		0.00370597
ILMN_2836982	Des		0.0636333		0.43461		0.265653		0.170773
ILMN_3107945	Ccdc46		0.0381687		0.158413		0.380556		0.390957
ILMN_3158499	Mdk		0.100881		0.117171		0.251248		0.269826
ILMN_2645165	Efha1		0.330034		0.0827516	1.2581	3.7458e-07	1.1891	0.00101183
ILMN_1244991	Fbxo21		0.302613		0.1337		0.288459		0.142114
ILMN_2651781	Apg3l		0.00473251		0.346622		0.0105746		0.494373
ILMN_2637639	Rps3	1.2385	5.14579e-06		0.186754	0.8006	4.32085e-07		0.1582
ILMN_2911248	Plcb4		0.379494		0.376597		0.0814325		0.147269
ILMN_2707298	Ik		0.192384		0.292621		0.00126373		0.131516
ILMN_2884416	Galnt2	1.2211	1.86986e-05		0.0867712	0.7954	2.05813e-07		0.0354048
ILMN_2673566	Eif4ebp2		0.0312456		0.0351025		0.130561		0.246854
ILMN_2767918	Ifi30		0.416502		0.4746		0.00838814		0.0452447
ILMN_2750402	D7Rp2e		0.293975		0.0642332	0.8715	0.00115281	0.8215	0.000456493
ILMN_2656884	Tmem53		0.0326165		0.10712		0.00292874		0.0357178
ILMN_1258086	BC035291		0.141599		0.0142429		0.461214		0.00188079
ILMN_1223230	Gstp1		0.247114		0.116203	0.8461	0.000106232		0.0105052
ILMN_1258501	Adh1		0.103713		0.10685	0.8567	0.000305419		0.00275706
ILMN_2661005	1110018G07Rik		0.107929		0.494901		0.0219241		0.00366796
ILMN_2534253	LOC216963		0.0109755		0.163362		0.326691		0.266713
ILMN_3084954	Tes		0.0373188		0.0832377		0.0270505		0.0865768
ILMN_2766455	Lrrc5		0.408855		0.131069	1.1602	0.000605877	1.2195	0.000198238
ILMN_2636335	Sfrs2		0.128506		0.424781		0.134517		0.458643
ILMN_3111744	Lpin1		0.0452751		0.00145826	0.7071	1.33208e-14	0.5499	6.26468e-20
ILMN_2927373	Ddit3		0.461191		0.189527		0.130452		0.451645
ILMN_2668849	3632413B07Rik		0.208943		0.0543349		0.00795176		0.148404
ILMN_2830333	Hpxn		0.00679769		0.232221	1.2618	2.72404e-07	1.479	1.08205e-12
ILMN_2835723	Manba		0.240662		0.154544		0.0724262		0.22161
ILMN_2702159	Clec4f		0.116439		0.366431		0.118521		0.0106057
ILMN_3124374	Nipbl		0.0221144		0.112033		0.209861		0.448038
ILMN_2483304	Xlkd1		0.380025	1.2965	4.5382e-06		0.00299007		0.00572963
ILMN_3094013	Mbnl2		0.300084		0.0974412	1.2464	9.99943e-07	1.189	0.00102059
ILMN_3160292	Akr1c19		0.283861		0.00132273	0.8703	0.00104112	0.7533	1.39893e-06
ILMN_2667369	B4galt1		0.00634248		0.0364638		0.0719329	1.3277	1.86842e-07
ILMN_2812935	Atp6v1h		0.069202		0.0406628		0.453655		0.354919
ILMN_2835423	Cfd	1.8047	9.2771e-31	0.5606	7.68292e-29		0.00230712	2.8328	3.0337e-66
ILMN_1229082	1810045K06Rik		0.198371		0.442068		0.0677176		0.367873
ILMN_2805339	Hspb6	1.1779	0.000350193		0.157018	0.7376	9.98742e-12	0.8215	0.000457156
ILMN_2987995	Bfar		0.086085		0.376915		0.388929		0.0454079
ILMN_2593532	D030060M11Rik		0.260604		0.417071		0.0517587		0.293433
ILMN_1224291	Mbd1		0.00998982		0.137494		0.269201		0.08256
ILMN_2589401	Pltp		0.225448		0.0591045	0.8499	0.000157458	0.8074	0.000162843
ILMN_2644950	Tprkb		0.0158258	0.8214	0.00010946		0.017258	1.2091	0.000352924
ILMN_1242999	Avpr1a		0.203994		0.46924		0.322031		0.130825
ILMN_2615015	Pygl		0.0194384		0.492673		0.0324064	0.8338	0.00105465
ILMN_2629776	Pcsk4		0.433594		0.497558		0.00780282		0.0416258
ILMN_1240471	0610039N19Rik	1.1713	0.000530218		0.0115793		0.00250981		0.0476777
ILMN_2668001	Bxdc2		0.0973587		0.103951	0.8366	3.86798e-05		0.203788
ILMN_2940195	Mgst1		0.137331		0.227827		0.2937		0.265068
ILMN_2749717	Bcl3		0.126252		0.227386	1.1674	0.000376055		0.00622961
ILMN_1237148	Mga		0.326837		0.491825		0.402216		0.436014
ILMN_2754287	Guca1b		0.0258857		0.238588		0.382441		0.237538
ILMN_3146018	Ccl27		0.291082		0.454862	0.8017	5.01591e-07	0.7857	2.81011e-05
ILMN_1219701	Traf4		0.432305		0.344367		0.0244826		0.0205768
ILMN_2930897	Igfbp2		0.0214319		0.0415294	0.77	3.87678e-09	0.6338	2.82649e-13
ILMN_1213483	B430214A04Rik	0.7702	4.00823e-08		0.228462		0.370839	0.8142	0.000269483
ILMN_1256518	Akr7a5		0.320964		0.343512		0.462804		0.198637
ILMN_3116570	Pdhb		0.156175		0.403055	0.7545	2.56293e-10	0.7814	1.94757e-05
ILMN_1236892	D6Ertd365e		0.00552937		0.497056		0.125877		0.00161969
ILMN_1237208	Lamp1		0.00535021		0.333421		0.31335		0.0157432
ILMN_2808191	Ddo		0.457165		0.00707662		0.0748253	1.2119	0.000302309
ILMN_1222991	Ppap2a		0.333607		0.423417	0.8712	0.0011237		0.00205578
ILMN_2755399	Ppp2r4		0.0530429		0.183378		0.33432		0.443012
ILMN_3052430	Cd63		0.2285		0.017938		0.405279		0.0537512
ILMN_2955104	Naca		0.259514		0.326032		0.00390465		0.00144076
ILMN_2701855	B430104H02Rik		0.394665		0.248782		0.159264		0.0461052
ILMN_1224619	Siat4a		0.328391		0.00885023		0.00625312		0.263076
ILMN_2875730	Mup1		0.282699		0.142659		0.0899863		0.304511
ILMN_1244030	1200013P24Rik	1.1738	0.000451805		0.40825		0.451732		0.00580918
ILMN_2975640	Snrpg		0.0120578		0.114657		0.451924		0.25589
ILMN_2689986	Dnaja4		0.126066		0.257832		0.160218		0.132488
ILMN_2703844	Eef1e1		0.0602573		0.0602944		0.175375		0.284288
ILMN_2899174	Efha1		0.0975192		0.474698	1.2332	2.94963e-06		0.00527765
ILMN_2639397	Dhrs1		0.00633711		0.471188		0.0806673		0.176224
ILMN_3152079	Slc22a18		0.15737		0.475563	1.2292	4.0749e-06		0.00296251
ILMN_2752873	Lgals9		0.00419127		0.203147		0.331019		0.0405761
ILMN_2980331	Sumo2		0.027562		0.400348		0.00200207		0.185909
ILMN_2677567	Galt	0.8533	0.000505172		0.392433		0.467108		0.00849483
ILMN_2495289	Ugalt2		0.216228		0.121404		0.171217		0.112188
ILMN_2711570	C77668		0.111849		0.343253		0.0646768		0.282927
ILMN_2861123	Tmem150		0.00957963		0.0960877	1.1683	0.000354256	1.216	0.000240912
ILMN_2947568	Gadd45a	0.8417	0.000178692		0.00016131	1.2167	1.08252e-05	1.2403	5.95081e-05
ILMN_3107156	Anxa11		0.0190683		0.443332		0.00300328	1.2629	1.48602e-05
ILMN_1245874	Ptpn11		0.0124637		0.233215		0.342801		0.193036
ILMN_2729447	9030612M13Rik		0.226913		0.0583121		0.162012		0.0862784
ILMN_2974021	Rpl3		0.407511		0.176952		0.416239		0.193622
ILMN_2789239	Tgfbr3		0.329832		0.46897		0.0741259		0.0781914
ILMN_2864290	BC049806		0.0176629		0.357867	1.3325	4.38373e-10		0.00158223
ILMN_2812614	Reck		0.214377		0.165793	0.7996	3.75214e-07	0.7294	1.1217e-07
ILMN_2639291	Cln5		0.0313269		0.265639	1.2298	3.87296e-06		0.0720929
ILMN_2711551	Rpl39		0.130584		0.419621		0.027065		0.221781
ILMN_2957488	Spata22	0.8448	0.000237316		0.00588983		0.496865		0.282253
ILMN_2742075	Cd14		0.387258		0.463071		0.0384443		0.0391463
ILMN_2924969	Gm1943		0.045539		0.421466		0.184608		0.300884
ILMN_2876448	Mgmt		0.0748168		0.407648	1.2024	3.21682e-05		0.035253
ILMN_2991545	D10Jhu81e		0.410407		0.360804	1.2176	1.01012e-05	1.2069	0.000396198
ILMN_2714500	Tlr12		0.00161155		0.299973		0.179175		0.103454
ILMN_2519673	Vwf		0.250796		0.146375		0.0469072		0.400394
ILMN_2800256	Heatr1		0.173157		0.0172188	1.2739	9.57775e-08	1.4937	3.01476e-13
ILMN_2927172	Ppara		0.000687748		0.460579		0.165672		0.0198916
ILMN_2731629	1500010M16Rik		0.269469		0.0729809		0.317765		0.312787
ILMN_2975718	Rps6ka1		0.252365		0.0185666	0.7635	1.27628e-09	0.6574	1.06125e-11
ILMN_2853744	Bxdc2		0.0549995		0.287412	0.8374	4.20649e-05		0.113179
ILMN_1251595	Bhlhb9		0.183538		0.057695		0.24145		0.00277991
ILMN_1253813	Hemp1		0.070042		0.355061		0.0679346		0.341091
ILMN_2878501	Nedd4l		0.0362717		0.309707		0.180014		0.037633
ILMN_2627205	3632413B07Rik		0.467808		0.344301		0.00480164		0.0509714
ILMN_1232686	Cryz		0.0102146		0.433242		0.13281		0.00324772
ILMN_1254966	Rbms1		0.329523		0.217847	0.8593	0.000389058	0.8057	0.00014238
ILMN_2810539	EG630499		0.00739618		0.131209		0.0863684		0.0189954
ILMN_1250815	Wsb1		0.00556065		0.0541316		0.00160464		0.00214633
ILMN_2916116	Rps7		0.137816		0.271674	0.8572	0.000319435		0.118128
ILMN_2781966	Bud31		0.474376		0.114968		0.102711		0.423281
ILMN_2758509	Abcb11	0.806	4.26779e-06		0.0255481		0.058468	0.6728	9.56814e-11
ILMN_2592313	1700023M09Rik		0.334559		0.185222		0.00726293		0.238197
ILMN_2646625	Jun		0.0165516		0.211402		0.285004		0.0692108
ILMN_2655260	Ptp4a3		0.178794		0.408279		0.472541		0.273863
ILMN_2937674	Gse1	1.247	2.70558e-06		0.255813		0.232056		0.00357
ILMN_2735865	Rohn		0.302377		0.125558		0.0444727		0.0234698
ILMN_1256775	Thrsp		0.0199656		0.284138		0.0189654	0.7992	8.60526e-05
ILMN_1255697	1110049F12Rik		0.473508		0.28897		0.0251466		0.0194258
ILMN_2807449	Snx21		0.147207		0.253662		0.332904		0.279731
ILMN_2763459	E130107N23Rik	0.7719	5.08529e-08		0.359062		0.0144187	0.6855	5.39587e-10
ILMN_2641360	Ak2		0.173398		0.246643		0.32973		0.0382634
ILMN_2868827	Pscd1		0.169511		0.313819		0.00634152	0.8309	0.000869676
ILMN_2733887	Mknk2		0.0023716	1.2391	0.000103902	1.2167	1.08465e-05		0.00432973
ILMN_1252464	Pcsk4		0.378551		0.297402	0.8648	0.000645194		0.00330813
ILMN_2954824	Ppp1r1b	1.2689	4.7983e-07		0.0135769		0.00593729	1.2566	2.20419e-05
ILMN_2663130	P2ry6		0.256851		0.460142		0.062107		0.280317
ILMN_2620030	Capn2		0.00467547		0.410773		0.134073		0.00284143
ILMN_2746356	Tle4		0.350005		0.0367546		0.497382		0.077794
ILMN_2687854	1300018J18Rik		0.438997		0.315779		0.00514351		0.0410438
ILMN_2825817	Spry4		0.0604882		0.478819	1.1772	0.000194844	1.2646	1.33537e-05
ILMN_2837779	Trpv2		0.453866		0.181778		0.300796		0.355811
ILMN_1237034	AU040320		0.421425		0.280431		0.0185092		0.173173
ILMN_2900484	Trim72		0.155617		0.0265042		0.00946621		0.00185431
ILMN_2434144	Ysg2		0.483018		0.124309		0.00357111		0.141632
ILMN_1251696	Irf2		0.348146		0.129645	1.2379	2.01549e-06	1.2917	2.27933e-06
ILMN_2634235	E430025L02Rik		0.0221988		0.287045		0.0376699		0.395701
ILMN_1255207	Pde8a		0.230957		0.213977		0.382251		0.349463
ILMN_2657467	Nelf		0.190435		0.212791	0.7932	1.4835e-07		0.00637232
ILMN_1236411	Wipi1		0.0546245		0.431355		0.0164644	1.2019	0.000520497
ILMN_1224256	Keo4	0.7785	1.29005e-07		0.00477526	1.1844	0.000118209		0.154062
ILMN_2601515	Bpnt1		0.00371858		0.226883		0.0480733		0.0469271
ILMN_2658654	BC021611		0.136806		0.471962	1.2107	1.71517e-05		0.00566381
ILMN_2828420	4631427C17Rik		0.375189		0.150406		0.0217424		0.001781
ILMN_3149251	Glud1		0.122402		0.052978	0.8299	1.8073e-05	0.8015	0.000103175
ILMN_2912532	Suox	1.1753	0.000411467		0.277521		0.335537	1.2375	7.03198e-05
ILMN_2833936	Cryl1		0.000735661		0.0538726		0.428624	0.7903	4.14405e-05
ILMN_1255960	Spc25		0.417319		0.016965	0.7856	4.7687e-08	0.704	5.74997e-09
ILMN_2956159	Rps12		0.256742		0.179232		0.0112506	0.8308	0.000861572
ILMN_2710819	Csf1r		0.0338424		0.191035		0.358229		0.162831
ILMN_2754997	2310042G06Rik		0.093879		0.210631		0.0132249		0.0202209
ILMN_3060168	Ift140		0.475772		0.495001		0.00523993		0.0208695
ILMN_1230890	Fmo5		0.00185036	1.2823	1.01129e-05	1.1766	0.000203314		0.171055
ILMN_2732859	BC023957		0.00170796		0.243967		0.169867		0.146867
ILMN_2594525	Nsdhl	0.8124	8.9053e-06		0.0816833	1.537	2.08522e-19		0.00518474
ILMN_1229318	Pdk1		0.0682028		0.474684	0.8376	4.29677e-05		0.0395465
ILMN_2784078	Mmp15		0.0993713		0.0943547		0.165682		0.0585873
ILMN_1242542	A530082C11Rik		0.474107		0.411113		0.0294675		0.0873858
ILMN_2749747	2410004L22Rik	0.8428	0.000198383		0.291446	1.2031	3.05144e-05		0.220321
ILMN_2607926	Kdelr2		0.479216		0.279371		0.013823		0.0109086
ILMN_2929791	Pfn2		0.108057		0.491609		0.414543		0.200216
ILMN_2875251	Ang1		0.155214		0.0535954	1.1859	0.000106255	1.3585	1.94529e-08
ILMN_1377918	Ubc		0.0299226		0.0861312		0.0226341		0.030702
ILMN_2643377	Slc24a6		0.302161		0.0449367	1.1515	0.00105345		0.356559
ILMN_2819859	Tbc1d2b		0.451191		0.0166313		0.00831541	0.7912	4.49295e-05
ILMN_2843355	Pcbp2		0.00287493		0.314647		0.00346057		0.394002
ILMN_1236631	Rpl23a		0.47627		0.253893	0.8221	7.15246e-06	0.7902	4.11414e-05
ILMN_2923707	Tmem141		0.219672		0.265545	0.8097	1.48962e-06	0.7536	1.44541e-06
ILMN_2754787	1200013F24Rik		0.189966		0.408216		0.275798		0.311825
ILMN_2685125	BC005682		0.0346408		0.0380394		0.00317968		0.0246682
ILMN_2759954	Ppp1r2		0.47898		0.481816	0.8533	0.000220177		0.00448401
ILMN_1224155	Kmo	1.1989	8.82609e-05		0.0131643	1.1615	0.000556537	1.5693	3.37126e-16
ILMN_2857595	AI413582		0.110598		0.328835	1.162	0.000537984		0.0202015
ILMN_2910934	Cd52		0.197329		0.432627		0.219663		0.47522
ILMN_1221105	Gnmt		0.0152813		0.0799015		0.0127128		0.0138594
ILMN_1247681	Tex264		0.370676		0.287811		0.109154		0.236265
ILMN_2955356	Appbp1		0.221906		0.245625		0.067428		0.124185
ILMN_2596522	Mt1	1.9847	4.23063e-39	1.2404	9.70606e-05	2.7314	3.24516e-71	4.3704	3.80143e-104
ILMN_2620233	Fmo5	1.1791	0.000324453	1.287	7.76246e-06	1.2092	1.92614e-05		0.0349399
ILMN_1225764	1700018O18Rik	1.1694	0.000594937		0.000328232	0.7407	1.85765e-11	0.7121	1.52885e-08
ILMN_2688631	Crry		0.278186		0.429409		0.00129115		0.00159367
ILMN_2867696	Cdc42bpb		0.0756179		0.295894		0.0645441		0.0273665
ILMN_2685390	Bcl7b		0.0264553		0.241119		0.475676		0.157947
ILMN_3126986	Rps24		0.0341787		0.345065		0.126835		0.0221246
ILMN_2894355	Prox1	1.2703	4.30095e-07		0.42223		0.304529	1.3142	4.88119e-07
ILMN_1236304	Hamp	1.3036	2.69479e-08		0.206364	0.7713	4.76741e-09		0.243019
ILMN_2616768	Tmem49		0.394853		0.407061	0.8452	9.68757e-05	0.8237	0.000531455
ILMN_2685043	Mug2		0.279827		0.000158564		0.0393804	0.7297	1.16192e-07
ILMN_2594103	Rps3		0.213724		0.32536		0.0114346		0.244513
ILMN_3074985	H2afz		0.403964		0.358756	0.7499	1.09033e-10	0.7437	5.28126e-07
ILMN_1253808	Oas1g		0.234653		0.499444		0.0395536		0.213297
ILMN_1215475	Dsg2		0.0496248		0.166388		0.491687		0.333865
ILMN_2602711	Tgfbr1		0.360831		0.395805	0.8456	0.00010146		0.00193773
ILMN_2944011	LOC547343		0.00112029		0.0463218		0.0483499		0.011114
ILMN_1248830	Hist1h2an		0.264242		0.0828773		0.443293		0.0251239
ILMN_2590520	H2-Bl		0.094947		0.0400405	1.1517	0.00103583		0.363766
ILMN_2657628	Sec61g		0.227949		0.320683		0.0529784		0.418935
ILMN_1231795	Lace1		0.403846		0.223317		0.135349		0.0791331
ILMN_2633897	Pde6d		0.189394		0.430218		0.173754		0.430072
ILMN_2726412	Esr1		0.000738881		0.274298		0.0469148	1.3003	1.27822e-06
ILMN_2642815	BC010552		0.00268461		0.314491		0.189473		0.00599341
ILMN_3162224	0610007P06Rik		0.00985714		0.0645816		0.0537794		0.223493
ILMN_2426853	Ubd		0.00429842		0.0252897	1.2771	7.25764e-08		0.444728
ILMN_1235499	Pros1		0.10347		0.354273		0.108792		0.0445543
ILMN_2641124	D1Bwg0491e		0.399751		0.0158866		0.0160046		0.268505
ILMN_1236993	9530046H09Rik		0.00965205		0.496941		0.225152		0.00439219
ILMN_2771219	1110001A05Rik		0.211664		0.48827		0.0983679		0.0507655
ILMN_2794844	BC016201		0.263935		0.421677		0.321321		0.489049
ILMN_2795078	Unc93b1		0.206396		0.133569	1.2281	4.42921e-06		0.0323325
ILMN_2681212	Efnb3		0.0326287		0.204295		0.283697		0.383353
ILMN_2699367	1190005I06Rik		0.485112		0.086306		0.478835		0.092424
ILMN_2623856	Map2k6		0.112438		0.0459227		0.438736		0.226432
ILMN_1228026	Midn		0.00595698		0.439164	1.3187	1.626e-09		0.00174986
ILMN_2661107	Arl6ip2		0.0106378		0.0847334	0.7822	2.78846e-08	0.8093	0.000187846
ILMN_2509737	Trex1		0.281045		0.442136		0.3394		0.248762
ILMN_3112922	Hdac5		0.0101896		0.147229		0.408769	1.1962	0.000701949
ILMN_1238246	1810074P20Rik		0.0701893		0.425941		0.0036509		0.243876
ILMN_3160449	AI597468		0.0250686		0.0855957		0.342074		0.495628
ILMN_1245860	Nol5a		0.0731327		0.402367		0.00949516		0.347676
ILMN_2714565	Rrm2		0.292482		0.160603	0.7995	3.69236e-07		0.00719632
ILMN_1254113	Snx2		0.109021		0.28065		0.00457618	0.8114	0.000220242
ILMN_2933624	LOC654467		0.0010473		0.216723		0.00245992		0.342078
ILMN_2619983	Sdc2		0.152734		0.109029		0.00159206		0.0239054
ILMN_1252297	Nek3		0.061511		0.103363	1.2427	1.35565e-06	1.2358	7.74931e-05
ILMN_2689274	Dnchc1		0.0269364		0.00923317	1.1542	0.000888526		0.0344847
ILMN_1212835	Ugt1a6a		0.0780266		0.0226387	0.8318	2.26896e-05	0.7955	6.39096e-05
ILMN_2677728	Abhd3		0.355534		0.201232		0.0962047		0.295477
ILMN_2853658	Pelo		0.289003		0.432287		0.0972396		0.0947939
ILMN_1256219	Sat1		0.283395		0.280561		0.00179728		0.0111275
ILMN_2691187	Rbbp7		0.0988277		0.456507		0.00207678	0.8309	0.000869161
ILMN_1219583	Capn2		0.0319503		0.171007		0.0809042		0.0419266
ILMN_3139514	Tbx3		0.0140064		0.353335		0.132763		0.00800243
ILMN_2860479	Arpc1b		0.44095		0.0280069		0.0159307	0.821	0.000439152
ILMN_1214998	Hsd11b1		0.0226215		0.13472		0.00251751		0.00283876
ILMN_3073665	Atp11c		0.431957		0.368815		0.0389259		0.0608016
ILMN_1225204	2510004L01Rik		0.00251372		0.00585878		0.378583		0.404623
ILMN_2974343	Pla1a		0.0352509		0.32523		0.387667		0.196652
ILMN_2798086	Fchsd2		0.00125316		0.000201808	1.2509	6.90957e-07		0.0157075
ILMN_1217118	Enpp5		0.0616607		0.0516613	1.2962	1.30948e-08	1.3145	4.76544e-07
ILMN_1239463	Snf1lk		0.00613707		0.414162		0.250337		0.00667327
ILMN_1230788	Tle1	0.7744	7.27208e-08		0.0551276		0.396514	0.8343	0.00108678
ILMN_2760001	Ppfibp2		0.391102		0.353907		0.010341		0.102756
ILMN_3059798	Foxk1		0.184261		0.182668		0.27913		0.366422
ILMN_2718356	9030221M09Rik		0.0214335		0.296515		0.0822846		0.46455
ILMN_2710449	Crip2		0.293587		0.110794	0.8324	2.42593e-05	0.7981	7.86518e-05
ILMN_2431150	Eef2k		0.322276		0.321316		0.00207587		0.0154791
ILMN_2999797	Rpl27		0.330964		0.39486		0.0134808		0.0340638
ILMN_2974117	Kctd6		0.076169		0.323659		0.310236		0.0229615
ILMN_2800813	Cabc1		0.331948		0.449196		0.427375		0.366388
ILMN_2620106	Dhcr24		0.435358		0.0117676	1.2568	4.17243e-07		0.0274685
ILMN_2660028	1700023O11Rik		0.141747		0.188257	0.8321	2.32427e-05	0.8341	0.00107074
ILMN_2751492	Frag1		0.251408		0.210727	1.1918	6.98362e-05	1.2057	0.000423473
ILMN_2796429	Psip1		0.270546		0.45269		0.0489768		0.0466767
ILMN_2619565	Akr1c6	0.833	7.80737e-05		0.307657		0.0418773		0.0935719
ILMN_2736611	Gtf2f2		0.343343		0.280737	0.8472	0.000118799		0.00449748
ILMN_2759235	Rpl28		0.463905		0.4819		0.0348075		0.0973809
ILMN_2852380	Srp54		0.0666168		0.346399		0.227044		0.0144027
ILMN_2961216	Slco2a1		0.0173924		0.311493	0.7846	4.08549e-08	0.6899	9.53065e-10
ILMN_2430813	Pdlim7		0.164162		0.181588	0.8242	9.3088e-06	0.7477	7.94489e-07
ILMN_3147135	Akr1a4		0.429311		0.414603		0.0580082		0.190093
ILMN_2612117	Agxt	0.7927	8.40433e-07		0.100033		0.110707		0.0328818
ILMN_2652414	Ncald		0.137774		0.100933		0.253507		0.204198
ILMN_2650812	Gdi3		0.0144552		0.355997		0.0386333		0.211338
ILMN_1214838	Hsd3b2		0.00399991		0.18104		0.00868851	1.3313	1.44313e-07
ILMN_2693815	Pacsin3		0.0717307		0.246348		0.0200371		0.148009
ILMN_2859917	Tmem53		0.0528213		0.27553	0.7967	2.47155e-07	0.8332	0.00101234
ILMN_3074610	C730004C24Rik		0.285579		0.140652	0.8617	0.000487156		0.0220882
ILMN_2909275	D11Ertd18e		0.0532783		0.0976165		0.267367		0.278357
ILMN_2678637	2200001I15Rik		0.00498293		0.0184878		0.0293828		0.0505805
ILMN_2810047	Iars		0.330192		0.254255		0.0483587		0.0594755
ILMN_2713464	Abhd4		0.333326		0.0163859		0.454644		0.0100993
ILMN_2600202	Dhx33		0.0354672		0.275658		0.00848811		0.00295891
ILMN_2948086	Rps4x		0.467141		0.446613	0.862	0.000500962		0.00670896
ILMN_2681690	C730027P07Rik		0.253575		0.230816		0.0524293		0.130648
ILMN_3150724	Ppfibp1		0.0010549		0.287899		0.464454	0.8326	0.000971721
ILMN_2649068	Irf1		0.331915		0.262483		0.0313714		0.306693
ILMN_2813484	Per1		0.243241		0.00957468		0.325		0.0201421
ILMN_1247468	Ftsj3		0.0370147		0.20285		0.00405316		0.418502
ILMN_2870295	Cldn1		0.00110725	0.8162	6.66932e-05		0.0316042		0.00631522
ILMN_3150536	1200015F23Rik		0.272911		0.328285		0.0275838		0.052062
ILMN_2609323	Lst1		0.0918308		0.380673	1.1502	0.00113961		0.148092
ILMN_2683586	Capn2		0.0521598		0.408995		0.0880919		0.0151934
ILMN_2827217	Clstn3		0.162128		0.0116147	1.2352	2.50281e-06	1.4633	4.16211e-12
ILMN_2897167	Fgl1	1.3198	6.58357e-09		0.0175404	1.4889	4.15334e-17	2.2013	8.71957e-43
ILMN_1257142	Sepx1	1.187	0.000194758		0.264527		0.187565	1.1935	0.000809219
ILMN_2999329	Serpina5		0.454739		0.157991		0.0227996		0.299374
ILMN_1240104	Chchd7		0.0160275		0.414687	0.8454	9.93128e-05		0.179486
ILMN_2848583	Mtch2		0.266744		0.192736		0.00168797		0.169907
ILMN_2733398	Sfrs3		0.0683034		0.029386		0.0947167		0.307888
ILMN_1243654	Hist1h4k		0.392171		0.354552	1.3042	6.2655e-09	1.3487	4.02459e-08
ILMN_2943027	OTTMUSG00000003802		0.0314787		0.164111		0.142658		0.408874
ILMN_2806439	Slc17a8		0.00173399	0.7125	5.27766e-11	0.4865	6.69066e-51	0.7861	2.91043e-05
ILMN_3160626	Cideb		0.0438925		0.369486		0.0384033		0.383913
ILMN_1243149	Atp6v0b	1.1866	0.00020061		0.268236		0.0360215		0.163837
ILMN_1247220	Tbx3	1.2254	1.36237e-05		0.14085		0.152322	1.2093	0.000349536
ILMN_2745876	BC020535		0.0593736		0.474758		0.050513		0.0047166
ILMN_2723108	Tgfb1i4	1.3076	1.90248e-08		0.238129	0.8195	5.2229e-06		0.0278602
ILMN_1243507	Ssb4		0.321382		0.129021	0.8305	1.93508e-05		0.0397483
ILMN_2737658	Pdk2		0.175466		0.35596	1.1877	9.32726e-05		0.0292206
ILMN_2836710	Cd151		0.492179		0.433176		0.117888		0.221098
ILMN_2496621	Zfp263		0.403788		0.186626		0.147608		0.0313137
ILMN_2648445	Slc27a2		0.0746763		0.399788		0.00288708	1.2332	9.01798e-05
ILMN_2664511	Osgep		0.0658507		0.103219		0.37953		0.378459
ILMN_3139875	Acot1	1.4506	2.61569e-14	1.5576	3.60822e-13	0.557	5.68525e-36	0.5188	7.72582e-23
ILMN_2435822	Tmc4		0.209574		0.42584		0.406439		0.245269
ILMN_2671671	Snx8		0.1948		0.0839838	1.1682	0.000357514		0.0168492
ILMN_1235347	Frag1		0.185013		0.128685	1.3046	6.06281e-09	1.3289	1.71253e-07
ILMN_2840533	Aldob		0.0239432		0.0709476	0.726	9.13154e-13	0.6081	3.90219e-15
ILMN_1234223	AI132321		0.353355		0.345497		0.0205863		0.174682
ILMN_2633670	B830009D23Rik		0.0523571		0.148746	1.2743	9.26056e-08	1.2474	3.8714e-05
ILMN_3066763	Arl4		0.00107268		0.155692		0.113715		0.256507
ILMN_1230912	Phf6		0.483375		0.364554		0.220852		0.16245
ILMN_1233513	Rdbp		0.0105101		0.394091	0.8625	0.000521471	0.7833	2.28524e-05
ILMN_2718791	Sphk2	1.2228	1.64666e-05		0.194518		0.029826	1.2702	9.31669e-06
ILMN_2620583	6720425G15Rik		0.0294394		0.137726	1.2152	1.21385e-05		0.222871
ILMN_2470983	Ttpa		0.00100336		0.479287		0.0725485		0.0640688
ILMN_1220520	C730027J19Rik		0.248699		0.411797		0.34665		0.134562
ILMN_3154820	St5		0.409691		0.140891		0.00257607	1.1921	0.000870985
ILMN_2646380	Gabpb1		0.19911		0.328798		0.303388		0.449983
ILMN_3163159	Gng5		0.362322		0.317541		0.0113223		0.149406
ILMN_2748680	Fhit		0.08998		0.411691	1.2204	8.15435e-06		0.00448672
ILMN_1225528	Trib3		0.00592049		0.0238762		0.097934		0.00161146
ILMN_2777471	H2-T23		0.325138		0.425695		0.180005		0.175247
ILMN_1260348	Srp9	1.1855	0.0002153		0.175395	0.8681	0.000863142		0.0801294
ILMN_1256817	Slpi		0.00944144		0.0135293		0.380413		0.486416
ILMN_2977903	BC057627		0.0498932		0.0899239		0.193377		0.22195
ILMN_2590508	Pde6g		0.0347127		0.301526		0.242403		0.318332
ILMN_2655954	Gpam		0.0015521		0.419187		0.199661		0.054617
ILMN_2822905	Ngef		0.359681		0.325571	1.2509	6.90186e-07	1.1991	0.000601782
ILMN_2610105	Snrpd1		0.441422		0.172171		0.0432943		0.283088
ILMN_2731260	Tmem143		0.141974		0.401597		0.045087		0.244286
ILMN_1257876	B3gnt6		0.0776078		0.309586		0.0423107		0.0170804
ILMN_3150159	Dbi		0.0365447		0.13551		0.287461		0.00169748
ILMN_2475727	Ube2l3		0.094065		0.0302301		0.0311272		0.0144744
ILMN_1219574	Hist1h2af		0.0235004		0.185796		0.34975		0.0145168
ILMN_1213632	Pck1	1.4205	5.27196e-13	1.2679	2.2323e-05	0.7756	9.78026e-09		0.00828703
ILMN_2639272	Ddx21		0.0975741		0.373944		0.0250289		0.222796
ILMN_1257244	Leprotl1		0.456269		0.0702805		0.0018859	1.2434	4.93972e-05
ILMN_2704749	Es1		0.429669		0.246058	0.7387	1.23909e-11	0.7172	2.80086e-08
ILMN_1216388	Ube1dc1		0.0949127		0.00329228		0.491359		0.0745946
ILMN_1224736	BC065120		0.206141		0.0536742		0.217068		0.0526704
ILMN_2838564	Tsku	1.4313	1.81929e-13		0.00442957	0.8556	0.000274654		0.171506
ILMN_3163014	Cdc42se1		0.340887		0.172282		0.404718		0.223724
ILMN_2624385	2010315L10Rik		0.224663		0.163321		0.100664		0.239873
ILMN_1239077	Qscn6	1.2196	2.0827e-05		0.0117339		0.00170123	1.5755	1.89415e-16
ILMN_3062654	Depdc5		0.153677		0.388277		0.477971		0.118373
ILMN_2619620	C1qb		0.258359		0.154423		0.368889		0.104089
ILMN_1257428	Fkbp4		0.0070458		0.107404		0.0231126		0.240413
ILMN_2712305	Dctn4		0.0181072		0.224107		0.093864		0.496113
ILMN_2742807	Rpl23		0.314327		0.174145		0.313335		0.188682
ILMN_2847144	Hist1h2ak		0.00672094		0.389328		0.204919		0.00179582
ILMN_2722513	Pstpip2		0.00168987		0.311957		0.471207		0.0282588
ILMN_1214036	Heatr1		0.292044		0.00180077	1.2548	4.95755e-07	1.5054	1.07453e-13
ILMN_1218380	Hist2h2ac		0.433867		0.489711	1.1548	0.000852866		0.00318345
ILMN_1227260	Lad1		0.0312398		0.476336		0.00914266	1.2223	0.000169269
ILMN_2621074	Ethe1	0.8317	6.86501e-05		0.110873		0.0194725		0.34001
ILMN_2652187	Cutl1	1.2014	7.42024e-05		0.439427		0.142248	1.2508	3.15138e-05
ILMN_2856668	Mett11d1		0.101636		0.150406		0.0154293		0.0486776
ILMN_1222609	Igfals		0.30607		0.170014		0.102751		0.00871326
ILMN_1225605	Pigr		0.240728		0.443676	1.2155	1.18758e-05	1.2475	3.84226e-05
ILMN_1215305	Pcaf		0.149947		0.372689		0.074374		0.0115613
ILMN_3055507	Ihpk2		0.0723588		0.492954		0.114016		0.0127309
ILMN_2766867	Slc22a7		0.00718142		0.0980988	1.287	3.00539e-08	1.5532	1.46552e-15
ILMN_2716511	Slc12a6		0.0889968		0.428561	1.2426	1.36755e-06		0.00563143
ILMN_2700400	Galnt11		0.103157		0.430575		0.0101793	1.1928	0.000836744
ILMN_2727980	AA415817		0.282308		0.242909		0.314202		0.423672
ILMN_1222821	Lzf		0.0797866		0.201794	1.2012	3.49101e-05		0.00204334
ILMN_1258734	Wnt2		0.0255502		0.466731	0.8378	4.42803e-05	0.7663	4.94867e-06
ILMN_2742599	Nfix		0.318339		0.428196		0.0256124		0.0359752
ILMN_1244297	Edem1		0.479708		0.115107		0.0955786		0.440683
ILMN_2752940	Dhcr24		0.185364		0.000593939	1.3074	4.66207e-09		0.0132258
ILMN_2911344	Plscr1		0.00612185		0.0940831		0.0044384		0.0014734
ILMN_2718974	2410001E19Rik		0.00555823		0.0228846		0.00275973		0.0230536
ILMN_2647793	Rab13		0.00842609		0.121838		0.198311		0.418243
ILMN_2777493	Serpina1a		0.112222		0.235057		0.0480966		0.0479474
ILMN_2747923	Slc40a1		0.0103555		0.103052		0.41378	0.8255	0.000604043
ILMN_2766262	Pfdn5		0.472248		0.147861	0.841	6.24635e-05		0.0263717
ILMN_2871325	Pfkl		0.0938088		0.149288		0.407047		0.388649
ILMN_1259400	Lsp1		0.215918		0.211563		0.026817		0.459346
ILMN_1222492	Mipep		0.0273704		0.0641121	1.1892	8.40313e-05		0.00182671
ILMN_2766596	Gmds		0.399302		0.235687		0.0175554		0.224693
ILMN_2705849	Decr2		0.00107498		0.467393		0.0211028		0.141843
ILMN_2980661	Aqp1		0.300347		0.305927	0.7794	1.79075e-08	0.7771	1.32766e-05
ILMN_2617835	Myo9b		0.372223		0.0230487		0.00269512		0.49599
ILMN_1227726	AV340375		0.0245601		0.431398		0.00187955		0.200958
ILMN_2701582	Cbs	0.7649	1.85904e-08		0.00516698		0.00163343	0.7687	6.16456e-06
ILMN_2710151	1110031B06Rik		0.0060273		0.158622	1.1815	0.000144909	1.4079	4.11602e-10
ILMN_3150677	Sprr2a		0.22566		0.416048		0.18229		0.128492
ILMN_2677056	1500003O03Rik	1.1858	0.000210836		0.0203438	0.8538	0.000231404		0.0383837
ILMN_2606693	Insig1	0.725	2.6055e-11		0.317918	1.2184	9.50263e-06		0.00525384
ILMN_2631423	H2-Ab1		0.210909		0.0240414	0.8218	6.90494e-06	0.7074	8.67348e-09
ILMN_2998995	Ddi2		0.150853		0.306681		0.153908		0.0141575
ILMN_2998313	Cadps2		0.102894		0.329002		0.477226		0.0607454
ILMN_2929572	Ccdc68		0.378439		0.465061		0.0138025		0.0206387
ILMN_2621433	Fgfrl1		0.235687		0.0213095		0.00200764	0.811	0.000212836
ILMN_1257631	Apobec1		0.0323417		0.0113969		0.1361		0.0699307
ILMN_2728813	Aadac		0.0921789		0.223695	0.8146	2.80132e-06	0.8324	0.000960608
ILMN_2937379	C9		0.00144278		0.253654	1.1779	0.000185031	1.4101	3.44035e-10
ILMN_1248854	Ick		0.110663		0.320985		0.00582218		0.0735799
ILMN_2984332	Hal		0.0931048		0.0212553		0.0320759		0.0103863
ILMN_1225133	Nosip		0.293425		0.456123		0.0430355		0.215517
ILMN_2717916	Mrps18a		0.499422		0.0354068		0.36755		0.0729653
ILMN_2665490	Litaf	1.2909	7.89469e-08		0.359877		0.00187916	1.4453	1.90911e-11
ILMN_2622671	Acsl1		0.0306753		0.065777		0.00365552		0.186595
ILMN_1225218	Kng1		0.0505254		0.307373		0.0300956		0.272801
ILMN_2588411	Grina		0.131871		0.00697822		0.0223878		0.459139
ILMN_1225654	Slc35a1		0.319736		0.147617		0.387617		0.199229
ILMN_2821850	Pbef1	1.2296	1.0003e-05		0.0549021		0.162351		0.100228
ILMN_2593515	Plg	1.2092	4.32493e-05		0.161091		0.484024	1.2785	5.46731e-06
ILMN_2596346	Dcn		0.0340225		0.478003	0.7799	1.94744e-08		0.00269717
ILMN_2750515	Fos	0.8471	0.000291737		0.391763	1.3909	1.34312e-12		0.00407321
ILMN_1223695	5830415F09Rik		0.0615338		0.315454		0.280593		0.100259
ILMN_2706268	Scara3	1.1768	0.000374208		0.388628		0.0078102		0.25161
ILMN_2748361	Pcx		0.00261343		0.0360842		0.143486		0.0737118
ILMN_2847061	Slc27a5		0.402069		0.364191		0.0153013		0.010676
ILMN_1240726	Mmp14	1.1906	0.000153386		0.052904	0.7635	1.26361e-09	0.8302	0.000830932
ILMN_2795412	Tmem176a	1.4946	2.93315e-16		0.101682	1.2063	2.39398e-05	1.6794	1.04028e-20
ILMN_2781353	Ush2a		0.0300867		0.0471937		0.0107043		0.035898
ILMN_2872552	LOC622404		0.0706278		0.453997		0.133433		0.0208894
ILMN_2729985	Cops4		0.390572		0.404426		0.0574166		0.108975
ILMN_2427869	5133400G04Rik		0.231584		0.158152		0.399221		0.0390556
ILMN_2689740	Rg9mtd1		0.24123		0.172143		0.0962518		0.32212
ILMN_2840975	Gls2	0.8353	9.72536e-05		0.499391		0.407058	0.8265	0.000645057
ILMN_2723024	BC004044		0.010905		0.196261		0.0630542		0.457367
ILMN_1249224	Tpd52l1		0.13283		0.34941		0.0914768		0.0105643
ILMN_2622420	Hs6st3		0.188606		0.384867		0.435825		0.123075
ILMN_2762640	Gls2		0.00347405		0.406201		0.123474		0.00203891
ILMN_2713686	Pnpo		0.0116527		0.106185		0.00135089		0.232672
ILMN_2727153	Clu		0.499863		0.330701		0.0553279		0.0436392
ILMN_2881322	Rpl18		0.166508		0.331887	0.8455	0.000100017		0.0066158
ILMN_2639402	1810021J13Rik		0.024577		0.283782		0.109031		0.0207209
ILMN_2634295	Mrpl49		0.105409		0.358098		0.247093		0.436455
ILMN_1235842	Mftc		0.252578		0.0918503		0.0155095	0.8158	0.000303105
ILMN_1226195	Bag3		0.137748		0.12134		0.128455		0.127362
ILMN_2672325	Nme6		0.149471		0.440877	0.849	0.000143221	0.8011	9.96046e-05
ILMN_2974064	Osbpl3		0.315667		0.0140885	1.3325	4.40453e-10		0.0064331
ILMN_2867013	Zfp160		0.298257		0.172368		0.101233		0.291406
ILMN_3093626	Porcn		0.342407		0.0632663		0.0037521	0.8297	0.000800742
ILMN_1235131	Gyltl1b		0.15697		0.186258		0.0486153		0.00170043
ILMN_1249765	Smfn		0.202957		0.460272		0.413767		0.266301
ILMN_2759088	2010001J22Rik		0.491499		0.295255	1.2315	3.3756e-06	1.2696	9.73205e-06
ILMN_1216122	Mrpl48		0.0971888		0.229981		0.00925619		0.0140903
ILMN_3075043	Acsm3		0.320708		0.22067		0.248127		0.187736
ILMN_2971479	Trp53inp1		0.000886528		0.132106		0.0272407		0.487175
ILMN_1252204	Sepw1		0.000869217		0.379226		0.031153	1.2451	4.4659e-05
ILMN_1232170	Creld1		0.0938347		0.131482		0.0320523		0.237037
ILMN_1212693	E130307J07Rik		0.287423		0.491396		0.306203		0.195589
ILMN_1256702	S100a10		0.237619		0.285035	1.2383	1.9517e-06	1.2418	5.41742e-05
ILMN_1219748	Pxmp2		0.23254		0.00762186	1.3023	7.50203e-09	1.4325	5.55569e-11
ILMN_2602204	1810043J12Rik		0.00669366		0.313293		0.163945		0.00980857
ILMN_2685772	Sort1		0.176145		0.323306		0.366215		0.270246
ILMN_2654495	Iqgap1		0.211126		0.222765		0.0598599		0.430857
ILMN_2985282	Peci	1.3246	4.32082e-09		0.0103669	0.7543	2.46457e-10		0.0121935
ILMN_2946905	Slc25a38		0.0138914		0.277301	1.1986	4.25784e-05		0.0284024
ILMN_1229246	2610039E05Rik		0.0555091		0.394036		0.00154093	0.7985	8.13968e-05
ILMN_1221719	Bscl2		0.159022		0.380759		0.159413		0.403299
ILMN_1244431	Sel1h		0.367807		0.322987	0.8574	0.000326396		0.0268496
ILMN_2716389	Smpd3		0.108431		0.367639	1.4667	4.62038e-16	1.5855	7.55851e-17
ILMN_1228469	Apoc1		0.333822		0.451758		0.129535		0.339665
ILMN_1213531	Adipor1		0.495556		0.369418		0.0305322		0.0339132
ILMN_2841289	Tnfaip2		0.119327		0.0721033	1.1589	0.000656321	1.3274	1.91244e-07
ILMN_2935870	St3gal4		0.380827		0.351337		0.458576		0.487481
ILMN_1232766	C330023F11Rik		0.0953287		0.233865		0.150324		0.113032
ILMN_2509273	Tmpit		0.333793		0.455597		0.00209802		0.00480503
ILMN_2717621	Rps15a		0.4366		0.458678		0.137406		0.265742
ILMN_3157823	Gm1821		0.00971423		0.144568		0.425476		0.137039
ILMN_2933756	Mycbp		0.0555074		0.346979		0.397824		0.124103
ILMN_2803674	S100a9		0.0108834		0.444761	1.3447	1.35297e-10	1.5132	5.37509e-14
ILMN_2661125	Maged1	0.85	0.00037954		0.333595		0.0255332	0.7601	2.73026e-06
ILMN_2647628	Ppp1cb		0.474724		0.483817		0.0545721		0.123013
ILMN_2452628	Zfp566		0.0010121		0.130022		0.342555		0.115753
ILMN_2890743	Nosip		0.342489		0.011118		0.00977032		0.257603
ILMN_2786229	Nme4		0.375883		0.200503		0.0250355		0.314232
ILMN_2651197	Ptpn12		0.433236		0.266248		0.0457223		0.276835
ILMN_3137920	Sel1l		0.00716441		0.0153121		0.160287		0.19757
ILMN_2918479	Hspa8		0.0264589		0.0544682	0.8099	1.5198e-06	0.8047	0.000132545
ILMN_2512849	Uqcrh		0.0260575		0.0961568		0.0105205		0.0150373
ILMN_2682778	2400009B11Rik		0.21091		0.461061		0.213187		0.0839457
ILMN_2912410	D730039F16Rik		0.00407205		0.294734	1.1789	0.000173338		0.120046
ILMN_1218920	D130043K22Rik		0.348014		0.330248	0.8311	2.07572e-05	0.8265	0.000645824
ILMN_1220452	Arpc1a		0.334605		0.269987	0.8719	0.00119697		0.0761032
ILMN_2711267	Krt1-18		0.482801		0.0953766	1.2324	3.13797e-06		0.00872242
ILMN_2642922	BC051083		0.0282806		0.000653788		0.201845	0.7881	3.46467e-05
ILMN_1227712	5730436H21Rik		0.238165		0.0388046		0.00178817		0.486586
ILMN_1244059	Ulk2		0.472661		0.164953		0.017472		0.00331864
ILMN_2706819	Rasl11b		0.00849049		0.255077		0.0625865		0.435942
ILMN_2733120	Lbr		0.139228		0.270973		0.424931		0.0521518
ILMN_2750011	Galnt10		0.0498627		0.420461	1.1503	0.0011299		0.190108
ILMN_2604922	Rnf34		0.436567		0.310694		0.0659599		0.0337349
ILMN_2593188	Egfl8		0.450114		0.192153		0.0199566		0.247153
ILMN_2893321	AI847670		0.00293057		0.0669297	1.1735	0.000250032		0.027349
ILMN_2707137	Phf17	0.7862	3.62867e-07		0.102749		0.13076	0.8004	9.45715e-05
ILMN_3114518	Ids		0.061238		0.187435		0.0316491		0.0298305
ILMN_1229056	D6Wsu176e	0.8285	4.94777e-05	0.7551	4.94595e-08	1.3312	4.97642e-10	1.4606	5.24254e-12
ILMN_1238614	Hadh2		0.00517441		0.159019	1.2421	1.42931e-06	1.4839	7.0798e-13
ILMN_1249022	Caln1	1.3792	2.87308e-11		0.000804759		0.06355		0.102429
ILMN_2505307	Yme1l1		0.318547		0.339663		0.0435353		0.0906317
ILMN_1232121	Zfhx1b		0.119554		0.216172		0.176784		0.309047
ILMN_2633062	9130422G05Rik		0.218294		0.0427463		0.387346		0.226872
ILMN_1255220	Atp9a		0.178714		0.0385129	1.258	3.78764e-07	1.1905	0.000941938
ILMN_1255177	Pdir		0.00721915		0.0176841		0.118144	1.3298	1.60977e-07
ILMN_2699003	Siva		0.116134		0.489906	1.2515	6.56822e-07		0.00159959
ILMN_1246790	Chd1		0.0781921		0.416128		0.136895		0.0135621
ILMN_1222474	Slc25a17		0.0852757		0.386749		0.207083		0.0176233
ILMN_1229091	Nr1d1	0.7295	5.92538e-11		0.233263		0.173937	0.7922	4.85795e-05
ILMN_2740445	Nsbp1		0.0370692		0.483617		0.0283185		0.00200391
ILMN_2432110	Klf3	1.2392	4.8963e-06		0.159289		0.0123419		0.155251
ILMN_1254684	C87860		0.260777		0.262848		0.0827093		0.154324
ILMN_2908687	Rasgrp3		0.254373		0.388493		0.303359		0.246311
ILMN_2635801	2310079N02Rik		0.328239		0.366345		0.00669726		0.00321855
ILMN_2756157	AF322649		0.121829		0.145459		0.210971		0.248627
ILMN_2606746	Car2		0.0911472		0.332158		0.363807		0.165569
ILMN_2738699	Cblc		0.434653		0.242351		0.0136994		0.108741
ILMN_2826869	Saa1	1.7188	1.05414e-26	0.5457	2.35773e-31	2.6792	2.04356e-69	8.4394	1.89803e-144
ILMN_2796651	Oprs1		0.0269904		0.146006		0.176155	0.8242	0.000550494
ILMN_3157372	Zgpat		0.310162		0.182665		0.305545		0.0444463
ILMN_1233664	BC017647		0.00573352		0.0343022		0.250507		0.189515
ILMN_3109289	Tcf3		0.423184		0.0125829	0.8404	5.85998e-05	0.7474	7.7275e-07
ILMN_2669280	9530090G24Rik		0.0626826		0.356688	0.8149	2.91932e-06		0.0285457
ILMN_3001540	Lum		0.199303		0.421457	0.85	0.000158547	0.8252	0.000588892
ILMN_2944366	Hspb8		0.0944585		0.0111243		0.0480293	1.2994	1.35249e-06
ILMN_2736875	Grp58		0.318494		0.000975332		0.478268		0.00629173
ILMN_2979824	Rgs5		0.00794542		0.23072		0.201954		0.254696
ILMN_1235437	Sca2		0.199757		0.202648		0.217644		0.018412
ILMN_1241827	Slc44a1		0.0440447		0.138289		0.110721		0.0888647
ILMN_2693922	Egfr		0.173939		0.000168313	1.2723	1.10039e-07	1.4721	1.95059e-12
ILMN_2994299	Hgfac		0.221569		0.489259		0.0189428		0.0120272
ILMN_1257501	Pet112l		0.218393		0.434029		0.0137244		0.00443705
ILMN_2776603	Ccl9		0.00183671		0.319141	1.2306	3.63969e-06		0.0496364
ILMN_2690596	Hey1		0.227379		0.161291		0.204769		0.177167
ILMN_1228163	Lrpb7		0.0296875		0.264098		0.0670178		0.417676
ILMN_1219188	Akr1b8		0.145884		0.190378	0.8511	0.000176157		0.13832
ILMN_2733193	Cth		0.305771		0.145274		0.480261		0.267471
ILMN_1231138	E2f1		0.00126859		0.0605837		0.00283272		0.0348328
ILMN_1220861	Dlgap4		0.0864326		0.0671719		0.274044		0.437552
ILMN_2612484	Myo9b		0.335635		0.0360312	1.1669	0.000388868		0.281559
ILMN_3113437	Tmem2		0.142872		0.0489187		0.0295578		0.157417
ILMN_1242802	Rab6		0.100953		0.167763		0.00254539		0.0210652
ILMN_2635105	Nme7		0.387147		0.153331		0.465004		0.210184
ILMN_2651642	Naca		0.0694832		0.354209		0.020481		0.00740915
ILMN_2611874	AW742319		0.303434		0.272406		0.314052		0.0833718
ILMN_1226183	Antxr1		0.238513		0.145995		0.229948		0.436987
ILMN_2704119	Cul4a		0.376737		0.495165		0.100784		0.106375
ILMN_2821158	Acad10		0.474545		0.367014	1.2175	1.01829e-05	1.2442	4.70762e-05
ILMN_2870487	Cpne2		0.21458		0.361601		0.00288104		0.0341385
ILMN_1249524	Cops5		0.444853		0.486411		0.0578542		0.139634
ILMN_2723523	Tjp3		0.0194021		0.428255		0.414658		0.0206598
ILMN_2936671	Skap2		0.242176		0.020884	1.1623	0.000527473	1.3414	6.92727e-08
ILMN_1229502	Ddb2		0.416762		0.449831		0.411613		0.408378
ILMN_1258534	Atp6v0d1		0.0601517		0.352833		0.319579		0.0953476
ILMN_2980858	Mboat5		0.0898759		0.320831		0.00410112		0.294302
ILMN_2780177	Mrps5		0.401924		0.140324		0.0730767		0.00756926
ILMN_2788546	Coro1b		0.483158		0.26389		0.00516526		0.0779902
ILMN_3123836	Nudt7		0.00180315	0.7606	1.07777e-07		0.459534		0.011153
ILMN_2764036	Ahsg		0.27701		0.424738		0.150314		0.131181
ILMN_2591777	Tmem49		0.193524		0.115122	0.8696	0.000979909	0.7802	1.75411e-05
ILMN_2870883	Yrdc		0.293982		0.166262		0.00597472		0.273248
ILMN_1251371	2010001J22Rik		0.298516		0.421693	1.1909	7.41908e-05	1.2349	8.2003e-05
ILMN_2516833	Zhx2		0.142715		0.250463		0.0790931		0.00337282
ILMN_2874816	Cdc14b		0.0163033		0.0859891	1.1511	0.00107854		0.252308
ILMN_3097131	Timeless		0.0470961		0.375694		0.0953353		0.475294
ILMN_2782307	Mettl9		0.0321258		0.375513		0.283448		0.211319
ILMN_2590860	Rpo2tc1		0.436604		0.0189155		0.0343084		0.349908
ILMN_1226650	Il1rap		0.0218662		0.408942		0.00620936		0.310076
ILMN_1238736	Ngfa		0.0474377		0.254492	0.8538	0.000230776	0.7596	2.61528e-06
ILMN_2634216	Dp1l1		0.458723		0.469423		0.288592		0.335021
ILMN_3006534	BC003885		0.301962		0.128676		0.0256632		0.186669
ILMN_2617433	Actb		0.0731891		0.0081903		0.00545317		0.069122
ILMN_2912239	Hsd17b4		0.168558		0.424753		0.38511		0.194791
ILMN_2420505	Vps16		0.356059		0.356156		0.0270633		0.0726446
ILMN_1232621	Ank		0.0578591		0.0437757	0.8614	0.000471391		0.0117913
ILMN_2643092	3010033P07Rik		0.0224378		0.359872		0.00622727		0.47644
ILMN_3133448	Mfge8		0.370421		0.00938159		0.00972009		0.428102
ILMN_2662743	Rad23a		0.0656096		0.411879		0.252077		0.0545701
ILMN_2695047	BC027342	0.851	0.00041141		0.0221207		0.218088		0.0643945
ILMN_1258830	Ppap2a		0.452152		0.2246	0.8537	0.000229221		0.0178961
ILMN_2873444	Fbxo32		0.126072		0.410085		0.0626696		0.484209
ILMN_1237197	Nrp		0.00267133	0.7452	1.18034e-08	1.2151	1.2266e-05	1.8648	1.35929e-28
ILMN_2704257	Reln		0.0137475		0.212548		0.197853	0.828	0.00071604
ILMN_1220441	Camk1d	0.7992	1.88335e-06		0.00144684		0.0362849		0.00644695
ILMN_2758969	Ddx6		0.113964		0.366367		0.205309		0.244194
ILMN_2798674	2810046L04Rik		0.328941		0.426297		0.0106417		0.0548595
ILMN_2868699	Prlr		0.405933		0.408087		0.0930091		0.263977
ILMN_2842137	Ilk		0.00143455		0.401661		0.161439		0.0656517
ILMN_2858523	1810064F22Rik		0.226818		0.467255		0.0174359		0.126504
ILMN_2708397	BC003885		0.36959		0.252224		0.00228708		0.0324701
ILMN_1213645	AI467606		0.35431		0.277449		0.31042		0.31196
ILMN_2942674	Lims2		0.0133203		0.0331613		0.278287		0.343631
ILMN_2651359	BB114266	0.7923	7.96656e-07		0.0189556		0.478296		0.0211277
ILMN_1240256	Slc9a3r1	1.2312	8.90871e-06		0.487855	1.1715	0.000287374	1.4399	2.99972e-11
ILMN_1216174	Parp16		0.009346		0.28103		0.00470765	1.3018	1.15217e-06
ILMN_2819380	BC030476		0.0612047	1.3614	9.91151e-08	1.1959	5.16993e-05		0.168977
ILMN_2631417	Egfl7		0.171527		0.239352		0.428532		0.486974
ILMN_2686393	Gna12		0.200474		0.363086		0.287765		0.207095
ILMN_2643032	Slc25a15		0.0185543		0.182453		0.320638		0.106734
ILMN_1219591	1300014I06Rik		0.34782		0.456471		0.492828		0.406289
ILMN_2648742	Abcb4		0.356179		0.000232968		0.0878163	0.7826	2.16483e-05
ILMN_1249529	Tm4sf11		0.0211414		0.324584	0.7773	1.29449e-08		0.00120319
ILMN_2744280	Ard1		0.383076		0.302868		0.0199546		0.191731
ILMN_2594718	Adam17		0.0577755		0.0292307		0.31145		0.195352
ILMN_1257046	C1s		0.119484		0.129439		0.153458		0.102794
ILMN_2663211	D5Ertd593e		0.0677596		0.192146	0.848	0.000130117	0.7521	1.2444e-06
ILMN_2701991	Dscr1		0.0167218		0.310114	0.8694	0.00095935	0.8064	0.00015019
ILMN_2825080	Ldhd		0.0061953		0.129964	1.2143	1.29915e-05	1.4563	7.54389e-12
ILMN_2743155	AA409316		0.334236		0.463985		0.0108341		0.0162904
ILMN_2831669	LOC240549		0.156847		0.0057833		0.0223183		0.0494889
ILMN_2802168	Rsad1		0.431653		0.12104		0.146658		0.334993
ILMN_2776952	Apex1		0.421019		0.2109		0.213448		0.488073
ILMN_1230353	Bcl6	1.6924	1.88665e-25	0.7624	1.37865e-07		0.413235	2.2418	1.93801e-44
ILMN_2846775	Cdkn1a		0.258459		0.0291631		0.356553		0.056544
ILMN_1215969	D12Wsu95e		0.49775		0.0537322		0.206374		0.177851
ILMN_2619574	Slc35e3		0.0873628		0.0031826		0.0174227		0.4565
ILMN_2609073	Mgat4b		0.322403		0.316653	0.8287	1.57353e-05	0.7894	3.86269e-05
ILMN_2513778	Tmc6		0.0762449		0.0153294		0.279997		0.084682
ILMN_1226985	Scamp2		0.377393		0.441384		0.0779732		0.154831
ILMN_1215661	Traf2		0.205522		0.230158		0.426237		0.447063
ILMN_1215469	Dbi	0.8551	0.000584499		0.462507		0.0979814	0.8024	0.000110021
ILMN_1245815	B230113M03Rik		0.412487		0.313362		0.00753184		0.0969117
ILMN_2939681	Lyzs		0.00304314		0.319913		0.0241955		0.112815
ILMN_1227666	Cpt1b		0.274226		0.353697		0.476125		0.424966
ILMN_2600443	Afmid		0.273866		0.0898883		0.0169437		0.00619456
ILMN_2605890	Tk1		0.164227		0.370541		0.0212733		0.0157379
ILMN_2944226	Ccdc124		0.172233		0.380724		0.138504		0.410585
ILMN_2728118	AA408556		0.134545		0.4207		0.0350341		0.378686
ILMN_1256420	Slc25a38		0.211091		0.060514		0.00271268	1.1885	0.00104313
ILMN_1220174	BC027088		0.204283		0.428282		0.0197284		0.00750601
ILMN_2754690	Acad8		0.0274458		0.150931		0.00190966		0.002335
ILMN_2833614	Zfp817		0.0115117		0.225951		0.245095		0.260045
ILMN_1259939	Trim3		0.0254706		0.0277164		0.476738		0.422275
ILMN_2648189	Tieg1		0.393773		0.149189		0.466144		0.242325
ILMN_2716602	Lgals9		0.0185834		0.21428		0.00962456		0.00285627
ILMN_3111383	Lonrf1		0.107119		0.445252		0.00555502		0.194788
ILMN_2736094	Mrps31		0.195965		0.0735977	0.8546	0.000249464		0.020175
ILMN_2632264	Acot7		0.177326		0.138479		0.0286075	0.8263	0.000634883
ILMN_2774435	Eif2s2		0.446822		0.0750764	0.8637	0.000583038		0.141101
ILMN_2605096	2410005K20Rik		0.453025		0.146207		0.024054		0.323455
ILMN_2751248	2210012G02Rik		0.321963		0.0917529		0.42754		0.0641495
ILMN_2684307	Slc37a4		0.492937		0.0268095		0.105606		0.00242127
ILMN_2707645	Rhbg		0.284355		0.440975	1.1691	0.000337543	1.2113	0.000311853
ILMN_2753649	Arpc1a		0.0794391		0.425928		0.00271393		0.119721
ILMN_2746766	Ppp2r5a		0.379967		0.457269		0.0153863		0.033993
ILMN_2900012	Prr16		0.165566		0.375306		0.17813		0.0302192
ILMN_2596880	Brap		0.470553		0.477678		0.309759		0.343395
ILMN_2965613	Abca6		0.0756005		0.361374		0.0735708		0.343839
ILMN_2728255	6430526O11Rik		0.175101		0.268065		0.269077		0.38198
ILMN_1242622	Crem		0.243715		0.00346104		0.00429545		0.450128
ILMN_2628892	Pfkm		0.196538		0.00803388		0.014928	0.7592	2.50855e-06
ILMN_1222009	Gab1		0.0387702		0.235679		0.0217626		0.285018
ILMN_2929221	Crlf3		0.206418		0.352321		0.172709		0.380968
ILMN_2945588	Nde1	1.2017	7.3148e-05		0.220192		0.195432		0.0353544
ILMN_2487934	Tram1		0.334045		0.462392		0.0662827		0.181172
ILMN_2591264	Orm2	2.113	8.03874e-45	0.6533	1.83883e-16	2.6435	3.70818e-68	8.5494	4.95333e-145
ILMN_3141048	Sepp1		0.0447244		0.15327		0.0111333		0.0880556
ILMN_2620435	Ctps		0.0991831		0.297355		0.162427		0.207313
ILMN_2607369	Rnf25		0.22039		0.417485		0.402891		0.256048
ILMN_3062267	Acot1	1.2653	6.41756e-07	1.3859	2.19466e-08	0.6292	4.51288e-24	0.5744	8.31214e-18
ILMN_2964560	Cd163	1.3234	4.76638e-09		0.0129855		0.0120513		0.177402
ILMN_3163572	Adcy7		0.014361		0.329404		0.0419462		0.480265
ILMN_1247691	Hes1		0.0977917		0.341663		0.382945		0.174637
ILMN_1245272	Insig1	0.7991	1.85856e-06		0.281007		0.00473071		0.100931
ILMN_2615741	Eif3s8		0.287038		0.287309		0.00528177		0.0203702
ILMN_2698115	2610020N02Rik		0.302351		0.324451		0.234393		0.0767126
ILMN_2803334	Alg2	1.1801	0.000303788		0.179621		0.0955426		0.00268314
ILMN_2417863	Tnip1		0.0175807		0.337292	1.2172	1.04396e-05		0.0180507
ILMN_1255473	0610040B21Rik		0.00406118		0.0303262		0.00584427		0.0570805
ILMN_2756435	Cebpb	1.2013	7.46479e-05		0.499212		0.0520407	1.2938	1.97786e-06
ILMN_1228943	Agxt2l2		0.200835		0.499024		0.111329		0.397071
ILMN_2503329	Zcchc9		0.200783		0.106545		0.26066		0.0818861
ILMN_2729771	Rrn3		0.0752483		0.0261869		0.0149922		0.0904971
ILMN_2709051	BC049806		0.00233094		0.0527675	1.2374	2.103e-06		0.00172708
ILMN_1237572	Aard		0.0052146		0.0520082		0.0828915		0.0459576
ILMN_2664909	Mesdc1		0.128716		0.318504		0.231021		0.465668
ILMN_2964076	Tspan31		0.087305		0.209443		0.0222159		0.0234739
ILMN_2827780	D14Ertd668e		0.194546		0.0903437		0.348869		0.188389
ILMN_3152506	Atp11c		0.0788222		0.327153		0.0844011		0.368051
ILMN_2629266	Por	1.2534	1.64439e-06		0.457798		0.0128122		0.0172038
ILMN_1259559	H1f0		0.0601133		0.0581068		0.0266287		0.0419315
ILMN_3093150	Npm3		0.00315553		0.224941	0.872	0.0012068		0.263873
ILMN_1256257	G1p2		0.165797		0.0083531		0.0302179		0.00141766
ILMN_1257060	Lypla3		0.00742371		0.403098	1.1756	0.000216989	1.3399	7.74782e-08
ILMN_2613841	Sf3a3		0.47779		0.115327		0.0380013		0.378773
ILMN_2643057	1810073E21Rik		0.276833		0.359027		0.0356071		0.0970616
ILMN_3115490	Rtn1		0.133967		0.460511		0.260311		0.371517
ILMN_2939303	Pcyt2		0.0593031		0.0613117		0.0451354	0.7882	3.48869e-05
ILMN_1243722	Prosapip1		0.077276		0.190658		0.0528646		0.225977
ILMN_1252762	Trib3		0.368033		0.301931		0.35296		0.314514
ILMN_1254786	Ech1		0.0121123		0.319037		0.0436827		0.46311
ILMN_2600053	Slc25a11		0.354024		0.286983		0.069166		0.0835604
ILMN_2972371	Paf1		0.374549		0.156132		0.326109		0.0566839
ILMN_1232123	AI429613		0.304957		0.200399		0.0277422		0.388909
ILMN_2688728	Pcyt1a		0.301781		0.0204897		0.379161		0.0367148
ILMN_2729458	Idh1		0.160215		0.355993		0.0384657		0.00585394
ILMN_2608238	Dnaja3		0.0345701		0.0519404		0.0646242		0.124716
ILMN_2827607	Afmid		0.0717783		0.12968		0.00489916	1.2837	3.87423e-06
ILMN_1246611	Cd164		0.0395717		0.362618		0.0257189	0.8255	0.000603594
ILMN_1254551	4933426M11Rik		0.0104538		0.00125352		0.0309595		0.339948
ILMN_1218226	2210413P12Rik	1.5702	1.02515e-19		0.236765	0.8516	0.000186258	1.2851	3.53915e-06
ILMN_2785104	Sfrs7	0.7957	1.23174e-06		0.00492744		0.191869		0.190876
ILMN_2745036	Arl2bp		0.372687		0.191379		0.0847572		0.0511555
ILMN_1226330	Arfrp1		0.490665		0.230642		0.0787603		0.347462
ILMN_2733733	Tlr2	0.7283	4.7305e-11		0.0340456	1.5823	1.32295e-21	1.2717	8.51204e-06
ILMN_2833243	C330023M02Rik		0.174356		0.223499		0.00333428		0.0202609
ILMN_2660267	Dnm1l		0.120259		0.107251		0.158777		0.276133
ILMN_2490252	Spred1	0.8205	2.14926e-05		0.0138928	1.1792	0.000169301		0.0657014
ILMN_1229238	Mtch2		0.0613692		0.427359	0.8461	0.000106337	0.7935	5.4196e-05
ILMN_2700233	Ccng2		0.0243052		0.0471617		0.437735		0.443396
ILMN_2669199	Etv6		0.142001		0.480495		0.48803		0.192341
ILMN_3091003	Ms4a7		0.00473541		0.327105		0.116779		0.211154
ILMN_2502623	Zhx3		0.16453		0.250334		0.166167		0.17254
ILMN_3045269	Kcnq2		0.20829		0.13107		0.201892		0.144748
ILMN_3076397	1810048P08Rik		0.0324387		0.313892		0.188084		0.0351936
ILMN_1224980	A930016P21Rik		0.169778		0.35321		0.00390784		0.166076
ILMN_2761109	Clic4		0.163187		0.268646		0.161771		0.0156067
ILMN_2719888	G3bp		0.109954		0.0343988		0.344478		0.355039
ILMN_1224434	2610103J23Rik		0.248102		0.249362		0.00367636	0.826	0.000625298
ILMN_3102643	Tdg		0.174823		0.178946		0.0868233		0.121139
ILMN_1255164	Slco1b2		0.176943		0.30673		0.142338		0.288745
ILMN_1215096	Entpd5		0.12698		0.00397792		0.0279433		0.0211625
ILMN_2599935	2610024G14Rik		0.350974		0.287157		0.154802		0.151389
ILMN_2678063	Afm		0.00786205		0.00321396	0.8515	0.000183662	0.8191	0.000384495
ILMN_2738893	D19Wsu12e		0.389867		0.375518	1.1862	0.000103715		0.00648239
ILMN_2910990	Gphn		0.421141		0.432761		0.00179444		0.00337074
ILMN_1249978	Tenc1		0.297485		0.336445		0.341054		0.12198
ILMN_2506144	Vapb		0.168357		0.00108313		0.058262		0.00670165
ILMN_2975375	1110061O04Rik		0.352867		0.107464		0.0705685		0.389972
ILMN_2899318	Rdh11	0.6829	5.70944e-15		0.136151	1.3227	1.11124e-09		0.232494
ILMN_2632349	Psmc4		0.467714		0.339164		0.475845		0.352318
ILMN_2635437	Tcf20		0.358267		0.488271		0.230364		0.177512
ILMN_1246740	Slc35b1		0.0095999		0.160039		0.201458		0.365371
ILMN_2920008	Akap8		0.329578		0.328759		0.236727		0.267228
ILMN_2592266	2310009N05Rik		0.0128295		0.0669634	0.8386	4.8176e-05	0.8169	0.000329264
ILMN_2466164	Wfdc1		0.167069		0.307468		0.00254883		0.00664219
ILMN_2935032	Fbxl6		0.354214		0.0356779		0.10072		0.00136008
ILMN_2991534	Cdc27		0.295553		0.456024		0.21924		0.39467
ILMN_1245987	Hnrpk		0.18106		0.298823		0.13073		0.128013
ILMN_1224786	Pla1a		0.43138		0.201822		0.0225197		0.177899
ILMN_2788121	Dynll1		0.0542678		0.32648		0.227062		0.0682801
ILMN_2652971	Deb1		0.429152		0.0929663		0.00431977		0.168836
ILMN_2990197	Bola3		0.327555		0.242131		0.00399883		0.00707088
ILMN_3152328	Rpl31		0.402181		0.3575		0.0360167		0.196054
ILMN_2870522	Plekha6		0.000926136		0.0894607		0.00779667		0.279102
ILMN_2902979	Fas		0.0344807		0.421152	1.1862	0.000103758	1.3089	7.07326e-07
ILMN_2710112	Rabac1		0.235515		0.118129	0.8411	6.33208e-05	0.8151	0.000289124
ILMN_2631994	Clp1		0.0227066		0.236056	0.8031	6.12317e-07		0.07447
ILMN_1256875	AW046014		0.233025		0.293881		0.0618898		0.464428
ILMN_2606667	Ddx6		0.225809		0.430327		0.378039		0.414195
ILMN_2822842	1600014C10Rik		0.489829		0.211604		0.492197		0.210437
ILMN_2737710	Tiam1		0.343016		0.0161983		0.0287156		0.195173
ILMN_2927924	1810074P20Rik		0.320042		0.361348		0.158684		0.231144
ILMN_1225361	Snrpd1		0.40704		0.209327		0.0200331		0.14989
ILMN_2652572	Ing4		0.379637		0.335274		0.268404		0.367923
ILMN_2660461	9230102M18Rik		0.0274471		0.433198		0.473858		0.0834866
ILMN_2869225	Rpl19		0.134727		0.471311		0.0207461		0.27133
ILMN_2423789	Sae1		0.00218258		0.489101	1.1834	0.000126164		0.283673
ILMN_2418855	Ugt1a6a		0.0344016		0.153968	0.7881	6.98849e-08	0.8128	0.000243547
ILMN_1237846	2610205H19Rik	1.2051	5.75723e-05		0.119691	0.7246	6.70088e-13	0.8178	0.000350872
ILMN_1254813	Umps		0.0483265		0.286731		0.199738		0.0665029
ILMN_2688923	Hnrph1		0.0504454		0.386539		0.247449		0.288577
ILMN_2683822	Rnf138		0.145496		0.429897		0.112354		0.0494913
ILMN_1244484	Robo1		0.0202279		0.237694		0.122171		0.453692
ILMN_1230302	Napsa		0.356562		0.136592		0.393368		0.294314
ILMN_2681057	Phca		0.020172		0.0353132	0.8171	3.87056e-06	0.8147	0.000280631
ILMN_1219375	6430604K15Rik		0.135887		0.276601		0.196276		0.373267
ILMN_1250469	Bcl9l		0.292298		0.0745995		0.246333		0.342673
ILMN_2645944	Myo1d		0.139008		0.290006		0.382708		0.444355
ILMN_2706906	Fthfd		0.0655672		0.458028	1.2769	7.37929e-08		0.00155042
ILMN_1216919	Sec24c		0.42031		0.163621		0.00455728	1.2	0.000575887
ILMN_2716876	1200004M23Rik		0.390073		0.482773		0.497075		0.393851
ILMN_2679759	Krtcap1		0.148665		0.290891		0.0974756		0.0826761
ILMN_2880067	Ndufa8		0.0529159		0.35637		0.00188584	0.8284	0.000733662
ILMN_2679456	Crat	1.2329	7.8466e-06		0.101778	0.6896	1.88784e-16	0.792	4.76822e-05
ILMN_3132262	Ihpk2		0.237563		0.280543		0.116826		0.0164918
ILMN_2705119	Btg1		0.272276		0.199156		0.427852		0.0732603
ILMN_2685477	Rdh14		0.00223228		0.080996		0.0873604		0.0179757
ILMN_2936351	Matr3		0.0829136		0.342512		0.276589		0.380413
ILMN_1215004	Osbpl9		0.0533799		0.306837		0.0665074	1.1895	0.000991006
ILMN_2620767	Abhd2		0.353668		0.109195		0.143826		0.48406
ILMN_1258988	Igfbp4		0.138696		0.0863199		0.0169208		0.0992714
ILMN_2848273	Mansc1		0.108296		0.49487		0.285927		0.0699496
ILMN_2652172	Nagk		0.136789		0.115667		0.0119247		0.389462
ILMN_1242837	Gtf2ird2		0.338837		0.0223046	0.8406	5.99613e-05	0.7658	4.719e-06
ILMN_2588244	Hist1h4c		0.0497942		0.491425		0.0804883		0.00519016
ILMN_2611857	Tk1		0.0338554		0.0334318		0.00187277		0.00525236
ILMN_2965641	2410002F23Rik		0.24394		0.179728		0.38719		0.0472702
ILMN_2630605	Fscn1		0.328358		0.253436		0.0466559		0.00864311
ILMN_2765015	Eed		0.173222		0.275679		0.0914314		0.202864
ILMN_2679464	Mcm10	0.765	1.87008e-08	0.8116	4.26635e-05		0.00511871		0.152071
ILMN_3070576	Glud1		0.283973		0.140907	0.8368	3.97264e-05	0.8101	0.000199055
ILMN_2645448	Armcx1		0.0486469		0.13628		0.240706		0.184116
ILMN_1231627	Sdsl		0.138456		0.430912		0.0684228		0.0136933
ILMN_2639662	Ldhd		0.0551471		0.250707	1.2574	3.9881e-07	1.4085	3.93603e-10
ILMN_2759920	Bccip		0.374955		0.0846994		0.00824554		0.197543
ILMN_1232601	Cyb561		0.0027836		0.232659	1.4963	1.85866e-17	1.7797	5.93483e-25
ILMN_2685124	BC005682		0.175014		0.320033		0.0578076		0.0598075
ILMN_3116504	Akap2		0.0287884		0.245686		0.383627		0.242023
ILMN_1216183	Ccl27		0.408052		0.482759		0.00725535		0.0404895
ILMN_2492716	Uaca		0.470008		0.427019	1.2937	1.63487e-08	1.3022	1.12338e-06
ILMN_2596259	2410001C21Rik		0.296655		0.0128433	0.8277	1.39597e-05	0.7485	8.67096e-07
ILMN_2660815	0610009E20Rik		0.311832		0.251873		0.0441552		0.133965
ILMN_3090123	Dync2li1		0.334354		0.38996		0.261177		0.274198
ILMN_1259737	Dcun1d4		0.493983		0.332986		0.205359		0.148169
ILMN_1225772	AU024582		0.238785		0.289837		0.0123629		0.0301794
ILMN_2496682	Zfx		0.0619062		0.425122		0.105586		0.453303
ILMN_1235000	Yif1a		0.123785		0.283748		0.0125179		0.0125119
ILMN_2701562	2610103J23Rik		0.312345		0.127385	0.8715	0.00115197		0.00132505
ILMN_2493231	Zswim5		0.305853		0.158643		0.314971		0.43497
ILMN_3146224	Iars2		0.360037		0.446791		0.0760803		0.237689
ILMN_1233064	Cdk2		0.365551		0.0170775	0.8568	0.000307652	0.7478	8.04456e-07
ILMN_2851888	Prkrip1		0.230733		0.224797		0.45167		0.416697
ILMN_2859847	Pygl		0.02816		0.482579		0.0598688		0.00333041
ILMN_1223307	4933424M23Rik		0.0577376		0.204845		0.360224		0.00941511
ILMN_2741132	Hmgn1		0.0125492		0.224858		0.051969		0.0958754
ILMN_2624328	Adamts7		0.363888		0.203248		0.157973		0.0317281
ILMN_2666018	Mglap		0.00481809		0.000306198		0.175785		0.0248145
ILMN_2671601	Selk		0.0119242		0.0771764		0.0268164		0.157638
ILMN_1227824	1300006C06Rik		0.228031		0.133199		0.00266121		0.0361416
ILMN_2782964	Enpp1		0.26511		0.0891079		0.00569755		0.0033962
ILMN_1241307	Bcl2l13		0.166724		0.497966		0.464555		0.185789
ILMN_2605393	Man2b2		0.419278		0.0519557	1.1692	0.000335046		0.0930552
ILMN_1241610	Adrb2		0.0621497		0.0795762		0.272714		0.00116253
ILMN_2658355	AI313915		0.387444		0.0983945		0.0293545		0.00565491
ILMN_2665797	4933427L07Rik		0.240782		0.411518		0.00660027		0.0522621
ILMN_2999748	Rabep1		0.157004		0.390122		0.144105		0.396661
ILMN_2606711	Nme6		0.162268		0.382991		0.0133446		0.0125559
ILMN_3143358	Adora1		0.399425		0.140851		0.0671055		0.472371
ILMN_2879848	St3gal3		0.238741		0.158128		0.0889686		0.309689
ILMN_3161652	Clec4a3		0.217873		0.18057		0.26167		0.234113
ILMN_3014674	LOC434197		0.492204		0.0266203		0.0118144	1.232	9.71645e-05
ILMN_2772632	Saa3	1.2466	2.78379e-06		0.201889	2.9095	4.93283e-77	3.7958	1.24793e-92
ILMN_2713396	BC067068		0.0652171		0.320607		0.260412		0.0940652
ILMN_2681916	Chrna2		0.07417		0.489825		0.230491		0.270961
ILMN_2717374	Pcmt1		0.178953		0.355399		0.0156211		0.0029831
ILMN_1218901	Tbc1d13		0.0309401		0.245059		0.225715		0.377442
ILMN_2774486	Bcdo2		0.170836		0.173043		0.00208341		0.0075085
ILMN_2711442	Galt		0.0326656		0.235688		0.41111		0.248363
ILMN_2865248	Fzd4		0.286907		0.399624		0.414218		0.344582
ILMN_1253692	Glg1		0.485912		0.0244585		0.261996		0.0830079
ILMN_2774160	Hsd11b1		0.251561		0.284448	0.8561	0.000288437		0.0039157
ILMN_2900431	Rorc	1.2498	2.1798e-06		0.0491899		0.188415		0.00119839
ILMN_2661971	Gm2a	0.8466	0.000280112		0.306014	0.8609	0.000451396	0.7087	1.01601e-08
ILMN_3003518	Gtdc1		0.0199409		0.370044		0.109257		0.00998866
ILMN_2875169	6330416G13Rik		0.100522		0.296728		0.00800055		0.00579424
ILMN_1241020	1600012K10Rik		0.305217		0.197338	0.8363	3.76104e-05	0.8175	0.00034329
ILMN_2804487	Aif1		0.0459414		0.124708		0.00377		0.0329629
ILMN_2890533	EG668668		0.29335		0.263888		0.00614222		0.0361543
ILMN_2849016	1300013J15Rik		0.0767542		0.485919	1.2638	2.29341e-07		0.00178569
ILMN_2696191	Pip5k2c		0.127727		0.192914		0.0292236		0.386979
ILMN_2870320	Prkd2		0.128736		0.354205		0.0344552		0.194233
ILMN_1215541	Sdro		0.0765917		0.00334326		0.25848		0.0300546
ILMN_2872639	9030624J02Rik		0.108216		0.376504		0.14278		0.455374
ILMN_2751653	1200006O19Rik		0.217725		0.218761		0.196745		0.0206595
ILMN_2624544	Helb		0.368296		0.392591		0.258857		0.296304
ILMN_2654791	Rps11		0.299905		0.333288		0.0102243		0.0340465
ILMN_2846254	Pgpep1		0.0348911		0.247185		0.0458184	1.2231	0.000161672
ILMN_2605013	Sec14l4		0.022529		0.0111571		0.363928		0.199778
ILMN_2497268	Wdr1		0.0318127		0.496255		0.0464076		0.416581
ILMN_3136056	Sca2		0.0148006		0.42795		0.21309		0.00516031
ILMN_2759983	2410030J07Rik		0.0263772		0.004322		0.00741821		0.00231567
ILMN_2663679	Mrpl48		0.0749351		0.223725		0.0162127		0.0166803
ILMN_2837816	Gnmt		0.00860653		0.135414		0.0266157		0.00769512
ILMN_2625167	Eif4g2		0.17649		0.446611		0.273875		0.43105
ILMN_2992239	Amd2		0.106092		0.245898		0.00205796		0.0323452
ILMN_2473531	Pik3r1		0.0630392		0.35484		0.333382		0.0990307
ILMN_2866185	Btg1		0.446795		0.0507567		0.368664		0.0761131
ILMN_2672543	DXImx50e		0.117794		0.0501323		0.00841019		0.244341
ILMN_2987685	Ctsd		0.029755		0.451743		0.434535		0.0884088
ILMN_2916791	Zkscan17		0.133694		0.464355		0.366028		0.130038
ILMN_3100276	Fthfd		0.0382994		0.344674	1.2771	7.25956e-08		0.00733923
ILMN_2863362	Mme		0.010293		0.228627		0.409469		0.00762946
ILMN_2803344	Tmem143		0.130503		0.458901		0.00395103		0.137683
ILMN_2683374	Asna1		0.117122		0.423793		0.11075		0.0143455
ILMN_2424912	Vamp2		0.453918		0.153848		0.0655568		0.0204222
ILMN_2887065	Mvp		0.0372841		0.0183129		0.419632		0.344775
ILMN_1253062	3830422K02Rik	1.2283	1.10587e-05		0.000156645	0.8463	0.000109196	1.2595	1.84367e-05
ILMN_2496817	Ulk2		0.14202		0.15424		0.0684173	1.1908	0.000929966
ILMN_1254112	Lyplal1		0.467578		0.0410811		0.0256559		0.413041
ILMN_2796353	Rad23b	1.2024	6.96816e-05		0.0492834		0.00420037		0.00296293
ILMN_2681516	Slc39a6		0.334728		0.251383	0.8596	0.000401028	0.8115	0.000220953
ILMN_1256000	AV006891		0.0327195		0.428816		0.0320384		0.466066
ILMN_2656631	Gtf2ird1		0.284925		0.315804		0.305114		0.296923
ILMN_2788629	Cnih4		0.148923		0.458509		0.00428725		0.00156582
ILMN_2953596	E2f5		0.486583		0.106052		0.260292		0.24995
ILMN_2885982	Trpt1		0.08648		0.217057		0.266396		0.457529
ILMN_2612423	Hnrpab		0.262251		0.223717		0.0498943		0.0693655
ILMN_2822477	Ppnr		0.245655		0.000158703		0.15791	0.7512	1.1304e-06
ILMN_1250555	Ebpl		0.0131677		0.102268		0.321607		0.383492
ILMN_1235372	Hbb-b1		0.499006	1.3089	2.22876e-06		0.399322	0.7553	1.71417e-06
ILMN_1224077	Vav1		0.464458		0.494159		0.0265064		0.0523838
ILMN_2684388	1700034H14Rik		0.496955		0.407034		0.443579		0.452411
ILMN_2663996	9130020G10Rik		0.00648209		0.0476796		0.0944983		0.297248
ILMN_2471359	Tmpo		0.261122		0.445128		0.0722043		0.0624407
ILMN_2732090	Clec1a		0.449552		0.252663		0.444292		0.335083
ILMN_1257880	Itga7		0.175246		0.263913		0.358598		0.32215
ILMN_2687612	4831426I19Rik		0.415808		0.408741		0.461066		0.373328
ILMN_2685478	Rdh14		0.261103		0.389163		0.0266601		0.0390252
ILMN_2791769	Ddb2		0.285673		0.0504269		0.419781		0.100669
ILMN_2896976	2810030E01Rik		0.000822512		0.295086		0.443216		0.0112196
ILMN_2678576	Numb		0.0745126		0.459506		0.407896		0.0947984
ILMN_2979307	Nek3		0.00820684		0.0784228		0.00201891		0.050061
ILMN_1220234	Serpina1e		0.461393		0.00730424		0.178943		0.0477525
ILMN_3157568	Bcl2l11		0.0744697		0.261789		0.00490646		0.0774424
ILMN_2840856	Ripk4		0.295892		0.0242152		0.181369		0.222252
ILMN_1222401	Tfpt		0.172157		0.152825		0.00780511		0.444606
ILMN_3142573	Mapk1ip1		0.39808		0.391326		0.0104607		0.027594
ILMN_2792089	Srebf1		0.028333		0.378935		0.0386343		0.459705
ILMN_3094771	Ube2u		0.35794		0.150825		0.290673		0.195765
ILMN_2597485	Pcyt2		0.0776574		0.0109283		0.0444534	0.7597	2.63224e-06
ILMN_2625352	2510048O06Rik		0.38428		0.0761225		0.175		0.0303467
ILMN_2677332	Hic2		0.0778466		0.172645		0.16078		0.306762
ILMN_2946760	Ankrd56		0.000987641		0.469499		0.00643381	1.2954	1.77467e-06
ILMN_2599402	Tle1	0.773	5.95755e-08		0.0548181		0.162731		0.0153782
ILMN_1251930	1810014F10Rik		0.488117		0.373319		0.0892085		0.234648
ILMN_1258449	4930488P06Rik		0.194688		0.056279		0.268917		0.10045
ILMN_2656021	Osbpl3		0.28111		0.0105642	1.1726	0.000266596		0.493623
ILMN_3002872	Suclg1		0.40796		0.292757		0.326111		0.357912
ILMN_2614494	Fah		0.331635		0.287751		0.0395279		0.0563003
ILMN_2687403	Fcgr3		0.397424		0.335084		0.140296		0.410432
ILMN_2901180	Spc25		0.353394		0.0114844	0.7937	1.60012e-07	0.6854	5.31666e-10
ILMN_2768850	2810036L13Rik		0.36285		0.165108		0.39716		0.152841
ILMN_2665629	Ldhd		0.0616427		0.203112	1.2316	3.35848e-06	1.3877	2.05174e-09
ILMN_2876015	AA407659		0.276915		0.0955252		0.0771815		0.0307881
ILMN_1234797	Habp2	1.172	0.000506376		0.177394		0.0305484		0.345137
ILMN_1230082	Vps16		0.381536		0.429573		0.0192121		0.0456317
ILMN_2654896	Rpl37a		0.0438449		0.133403		0.0503535		0.175323
ILMN_2671517	Rps15		0.369634		0.303043		0.0708772		0.0866471
ILMN_2718416	1200009C21Rik	1.2289	1.0584e-05		0.293546		0.42272		0.00144988
ILMN_1233905	Arl6ip2	1.1697	0.000583842		0.0924526		0.00216035		0.212009
ILMN_2753219	Rpl36a		0.480147		0.0436712		0.36954		0.0311164
ILMN_2981896	1810021J13Rik		0.00295114		0.381171		0.0338834	0.8199	0.000408593
ILMN_2959272	Rnu6		0.0946941		0.439573		0.0469552		0.470506
ILMN_2742861	BC049975	0.767	2.54057e-08		0.0841273		0.148883		0.00731711
ILMN_1241892	Sod3		0.411965		0.438709		0.323331		0.344601
ILMN_2780316	Rnpep		0.094806		0.321281		0.167785		0.0758818
ILMN_2852034	Hif1a		0.421268		0.454251		0.295521		0.441258
ILMN_2883392	S100a11		0.0923693		0.0246544	1.1724	0.000269435		0.394379
ILMN_2708644	Eef1b2		0.00799564		0.35018		0.0129611		0.459923
ILMN_2852904	Ublcp1		0.296801		0.252106		0.0059752		0.186614
ILMN_2594521	Nsdhl	0.8037	3.24906e-06		0.164152	1.4834	7.58178e-17		0.0156087
ILMN_2457408	Zswim4		0.256674		0.212407		0.19967		0.32801
ILMN_2820379	Rnf135		0.00103872		0.268348	1.2245	5.89614e-06		0.060284
ILMN_2744129	Acad10		0.437273		0.289078	1.2315	3.38731e-06	1.2791	5.24583e-06
ILMN_1377923	Actb		0.0481353		0.32729		0.0182501	1.2213	0.000178948
ILMN_2709525	Cdc16		0.155941		0.0984219		0.216758		0.0708422
ILMN_2704823	Acaa2		0.399935		0.365761	0.8316	2.19446e-05		0.00450178
ILMN_2657921	1110007C24Rik		0.361786		0.01843		0.00284589		0.443737
ILMN_2866856	H2-DMa		0.043904		0.168096		0.365826		0.00506298
ILMN_3105499	Dlgap4		0.439357		0.323524		0.438047		0.244131
ILMN_2625991	Akr7a5		0.297914		0.412186		0.368497		0.486513
ILMN_1253563	Cyp2d13		0.357917		0.402443		0.059014		0.0926413
ILMN_2920309	Trit1		0.0490535		0.000756519		0.00965238	1.2176	0.000220781
ILMN_2909283	BC022593		0.0491735		0.137012		0.276659		0.208361
ILMN_2691528	Atp5g2		0.29077		0.173456		0.154122		0.359662
ILMN_2705991	Cln2		0.0149527		0.0484212		0.120577		0.235138
ILMN_2760979	Tgfbr2		0.0231026		0.390172	1.1896	8.16451e-05		0.0499897
ILMN_3007728	Heatr3		0.129825		0.469304		0.481572		0.183648
ILMN_2660851	Bcl10		0.00228356		0.242216	1.1522	0.00100835		0.224048
ILMN_2808485	LOC626578		0.0564778		0.492455		0.0278203		0.430008
ILMN_2617843	Slc9a6		0.478884		0.476898		0.0597336		0.131868
ILMN_1232451	Plekhe1		0.143359		0.482537		0.4263		0.137239
ILMN_2614861	Ranbp6		0.329579		0.343155		0.336197		0.375471
ILMN_2781938	Tram1		0.487196		0.277765		0.1123		0.336616
ILMN_2822141	Lyrm5		0.15155		0.0595315		0.0491558		0.0254193
ILMN_1233160	1810015M01Rik		0.100766		0.0119861		0.0306087		0.0048562
ILMN_2697248	Tegt		0.470062		0.0728291		0.00522889		0.286371
ILMN_2663249	Slamf9		0.459621		0.251828		0.0749434		0.0427528
ILMN_1256488	1200009B18Rik		0.442435		0.351981		0.437923		0.358226
ILMN_1218582	Mapk9		0.114391		0.417432		0.362653		0.296598
ILMN_2776911	Prei3		0.446297		0.353051		0.162824		0.299213
ILMN_1258601	Ywhag		0.123673		0.0431629		0.00592313		0.00433752
ILMN_2813577	Tmem166		0.358454		0.0363222		0.0428659		0.00248244
ILMN_2980379	Treml2		0.0091598		0.311236		0.0090154		0.361413
ILMN_2691192	Rbbp7		0.248851		0.299491	0.8344	3.04435e-05	0.8313	0.000890378
ILMN_1260038	Eif4e		0.441645		0.32035		0.334263		0.407488
ILMN_2910221	Tmem32		0.237426		0.319215		0.112346		0.464102
ILMN_2825109	Zfp330		0.174391		0.344303		0.440942		0.30213
ILMN_2723881	Hcfc1		0.0147761		0.0645881		0.296968		0.469901
ILMN_2604467	0610027O18Rik		0.494487		0.166081		0.493741		0.182827
ILMN_1255561	Hspa5		0.117394		0.251506		0.241604		0.18263
ILMN_2746906	D7Rp2e		0.0580278		0.337148		0.0295273	0.8319	0.000931571
ILMN_2910596	Pold4		0.00223883		0.459337	1.2034	2.97982e-05		0.171849
ILMN_1244513	Gbp4		0.0452482		0.248586		0.173297		0.489269
ILMN_2803249	Inmt		0.0181493		0.479281		0.0218638		0.452312
ILMN_1219244	Elmo3		0.0223028		0.0906535	0.8425	7.30457e-05		0.00546774
ILMN_2851671	Myadm		0.0852897		0.125683	1.1891	8.45669e-05		0.222568
ILMN_2698799	Actb		0.204424		0.0508863		0.0937774		0.0269616
ILMN_1227663	4933405A16Rik	0.8086	5.79228e-06		0.0460619	1.1953	5.42248e-05		0.157645
ILMN_2705848	Decr2		0.00344891		0.071803		0.00372582		0.0584843
ILMN_2651643	Naca		0.133188		0.490903		0.0163078		0.00568637
ILMN_2835686	Ywhaq		0.180275		0.140765		0.218893		0.00886159
ILMN_2462448	Tufm		0.11531		0.319989		0.00935809		0.0914795
ILMN_2810045	Iars		0.30387		0.420036		0.186451		0.0945738
ILMN_2853800	Sall1		0.0468424		0.104613		0.431248		0.373582
ILMN_2621304	2410017I18Rik		0.441511		0.320692		0.323899		0.245817
ILMN_2594714	Ets2		0.473182		0.140262		0.0107889		0.00318272
ILMN_2966722	Ywhah		0.245884		0.343449		0.111574		0.220997
ILMN_2981550	Capn1		0.267405		0.261336		0.116332		0.424456
ILMN_1255416	Ly6a		0.00863881		0.0420152		0.496365	0.8096	0.000192548
ILMN_2625351	Sh3bgrl3		0.39836		0.353656		0.162694		0.0903372
ILMN_2884610	Ppapdc1		0.00437942		0.226689		0.0131831		0.393457
ILMN_1243903	Hspbap1		0.131064		0.235613		0.00423145		0.0303128
ILMN_3038743	Slc7a2		0.242015		0.122667		0.203599		0.454627
ILMN_2883907	Lsm8		0.0663744		0.121614		0.0219952		0.0431192
ILMN_2719513	Slc39a8		0.0739315		0.445168		0.0209119		0.00207185
ILMN_2714874	4931431L11Rik		0.0119417		0.174517	1.199	4.11295e-05		0.0140304
ILMN_3041056	Surf5		0.414336		0.192131		0.127865		0.401118
ILMN_2696620	BC016198		0.0776855		0.309214		0.0365984		0.398921
ILMN_2594855	Pdpk1		0.187289		0.0231053		0.00276964		0.31354
ILMN_2805829	Exosc2		0.18544		0.305378	0.8707	0.00107869		0.121191
ILMN_2746924	Cherp		0.283949		0.158048		0.250077		0.18252
ILMN_2819424	EG231903		0.00833808		0.00256071		0.280115	1.2698	9.5773e-06
ILMN_2651575	Ifngr1		0.491548		0.350534		0.329483		0.484741
ILMN_2627179	Ell3		0.247675		0.0261848		0.0720175		0.0963348
ILMN_2860674	Dazap1		0.186384		0.172486		0.419992		0.0688347
ILMN_1235757	Bloc1s1		0.197576		0.493563		0.0263971		0.0104678
ILMN_2649654	A530065E19Rik		0.0618249		0.454786		0.123897		0.0199323
ILMN_2666272	Hemk1		0.00539159		0.33947	1.1707	0.000302985		0.417038
ILMN_2931779	Wdr45l		0.114826		0.00271409		0.0117843	1.2149	0.000255897
ILMN_3001452	Extl3		0.111525		0.0747031		0.00186544	1.3094	6.81962e-07
ILMN_2666007	Ctsz		0.420885		0.377719	1.1731	0.000256473		0.00912818
ILMN_1234812	Dap	1.1746	0.000430056		0.168198	1.1962	5.05295e-05	1.332	1.37483e-07
ILMN_2650868	D030070L09Rik		0.310707		0.437769		0.0134707		0.0119386
ILMN_2702767	Slc35a1		0.443341		0.427721		0.00731926		0.054068
ILMN_1221684	Scp2		0.255928		0.338753		0.393402		0.357352
ILMN_1253323	D5Wsu178e		0.153793		0.474124		0.0616306		0.0182164
ILMN_2932574	Mpp4		0.050029		0.0922127	0.8558	0.000281026		0.00285732
ILMN_2651273	Slc22a5		0.00319134		0.394489	0.8379	4.46481e-05		0.148922
ILMN_2978533	Trabd	1.1973	9.80621e-05		0.169074		0.0456916		0.186607
ILMN_2694038	Pcyt2		0.324568		0.0160087		0.0732382	0.8118	0.00022627
ILMN_2620959	Cxxc1		0.381245		0.462388		0.0194852		0.0390521
ILMN_1221418	A230062G08Rik		0.0396139		0.136561	1.1927	6.50936e-05		0.00353318
ILMN_1213811	Hsd17b2		0.0301232		0.000557508	1.2074	2.20746e-05	1.3127	5.39665e-07
ILMN_2753029	Gch1		0.184971		0.0949011		0.102074		0.0646531
ILMN_2726174	5930412E23Rik		0.115947		0.066143		0.339812		0.00250588
ILMN_2513041	Usf2		0.233101		0.247043		0.418958		0.416045
ILMN_2714796	Coro1a		0.177411		0.373423		0.0749967		0.247818
ILMN_1231420	Golga2		0.425419		0.392702		0.293383		0.297381
ILMN_2836875	Tiam2		0.408573		0.0342634	0.8596	0.00039964		0.13388
ILMN_1232272	Gmppa		0.0157511		0.441404		0.0173802		0.387598
ILMN_2950594	Nab1		0.457999		0.190885		0.14597		0.0582706
ILMN_2767162	D930018N13		0.0781963		0.131855		0.404476		0.464701
ILMN_2699933	Qdpr		0.00182746		0.208411		0.181942		0.172284
ILMN_2596596	Rgs1		0.49079		0.446365		0.0177296		0.0633674
ILMN_1257333	2310022B05Rik		0.100206		0.250304		0.41229		0.030851
ILMN_2739843	Metrn		0.00839556		0.428631	0.8707	0.00108074		0.407791
ILMN_1217272	Atp6v1c1		0.063475		0.242292		0.227271		0.494313
ILMN_1215639	Commd1		0.060033		0.345198		0.0683636		0.4003
ILMN_3160963	AI316807		0.247761		0.238557		0.182028		0.0228315
ILMN_3154351	Zkscan1		0.0435372		0.312026		0.129994		0.02974
ILMN_3104094	2610208M17Rik		0.379855		0.0960172		0.0490456		0.00979709
ILMN_1242472	Parva		0.253033		0.32358		0.388799		0.366598
ILMN_2959291	Upp1		0.117926		0.263432		0.421686		0.0761206
ILMN_2717011	Biklk	1.2169	2.51141e-05		0.344604		0.0999131	1.2618	1.58722e-05
ILMN_2949844	Acox3		0.285851		0.480029	1.2767	7.51142e-08	1.2459	4.24473e-05
ILMN_2607215	2310076L09Rik		0.12109		0.00333787	0.723	4.73806e-13	0.6554	7.82231e-12
ILMN_2694257	1810010N17Rik		0.142094		0.423735		0.0824771		0.351547
ILMN_2587859	Atp5l		0.128041		0.388663		0.0101137		0.27293
ILMN_2685365	Atp6v0d1		0.348083		0.285439		0.185813		0.43405
ILMN_2965612	Abca6		0.0682899		0.405171		0.0130045		0.391724
ILMN_2634702	Ift81		0.429559		0.143995		0.0437125		0.316181
ILMN_2637122	Pkp2		0.0653012		0.166237		0.0131979		0.0800739
ILMN_2671204	Psme1		0.0986517		0.0561516	0.8507	0.0001697	0.828	0.000715608
ILMN_2594746	Btbd14b		0.0474495		0.471452		0.475438		0.0751187
ILMN_1258977	1600019D15Rik		0.482641		0.30647		0.0818965		0.258216
ILMN_2769680	0610039N19Rik	1.2411	4.24322e-06		0.0552079	0.8263	1.19729e-05		0.133302
ILMN_2687586	Cxcl16		0.326452		0.344652		0.0774807		0.3587
ILMN_2602396	2810410M20Rik		0.450311		0.235554		0.0482336		0.302317
ILMN_2711754	Foxred1		0.0406338		0.116662		0.138296		0.118983
ILMN_2707017	Sec14l2		0.193678		0.0696281		0.340413		0.150155
ILMN_2674533	Renbp		0.191787	1.24	9.88951e-05		0.012165	0.6986	2.93403e-09
ILMN_2717172	2610018L09Rik		0.109496		0.275412		0.00504149		0.0604329
ILMN_2726325	Cetn3		0.0575138		0.258486		0.498546		0.242555
ILMN_2720640	Abca6		0.480868		0.190904		0.367684		0.295262
ILMN_2718612	Mto1		0.136909		0.0858756		0.0717284		0.0596219
ILMN_1214163	B230380D07Rik		0.152653		0.0623449		0.119661	0.8283	0.000729119
ILMN_2639454	Smu1		0.153758		0.189448	0.8622	0.000508616		0.00548671
ILMN_2657516	1110020C13Rik		0.0333681		0.232495		0.0641215		0.356547
ILMN_2785648	Cd207		0.0902296		0.34275	0.7853	4.5615e-08		0.00416475
ILMN_2737296	Lars2		0.329268		0.302632		0.177996		0.052993
ILMN_2665715	Gstt3		0.0407395		0.00860952		0.177171		0.054683
ILMN_2675268	4933408F15	1.2885	9.65182e-08		0.0144524		0.0474841	1.2289	0.000115863
ILMN_2937596	Ngfb		0.441237		0.421086		0.285158		0.301822
ILMN_2604205	4933407N01Rik		0.338816		0.336206		0.031146		0.237817
ILMN_1237990	Gale	0.7877	4.40986e-07		0.26142		0.195647	0.7846	2.56795e-05
ILMN_3144289	Traf3		0.350662		0.286259	1.1885	8.82953e-05	1.2033	0.000481191
ILMN_2804444	Pcdh17		0.341937		0.271556		0.111683		0.484865
ILMN_1217822	2210412D01Rik		0.122701		0.349205		0.0739302		0.037925
ILMN_2770725	Slc7a2		0.109264		0.132622		0.0400403		0.0874341
ILMN_2946466	Bin1		0.432743		0.108558		0.00558939		0.00149683
ILMN_2677408	Hrmt1l2		0.0203206		0.358389	0.8667	0.000762267		0.333792
ILMN_2932814	0610011N22Rik		0.437292		0.0737854		0.0984802		0.313303
ILMN_3046846	Rps27a		0.0619083		0.0742223		0.0556379		0.121254
ILMN_1256523	Trpc2	0.8283	4.89472e-05		0.28553		0.00510669		0.244378
ILMN_2650115	A930008K15Rik		0.322001		0.0294399		0.061848		0.156119
ILMN_1251165	Rnf134		0.155795		0.456032	0.828	1.45315e-05		0.0110062
ILMN_2740285	Fancl		0.422806		0.325048		0.409986		0.337395
ILMN_2750428	Timm44		0.135062		0.191359		0.217362		0.298919
ILMN_2770066	Cyp4f18		0.211867		0.241804		0.00647704		0.261266
ILMN_2600309	Spg7		0.472691		0.362622		0.224976		0.188209
ILMN_2605512	Lamb3		0.387651		0.408821		0.00456493		0.00480761
ILMN_2964873	Rplp1		0.411554		0.141963		0.116206		0.455208
ILMN_1227277	D9Ertd392e		0.107111		0.273974		0.401134		0.395774
ILMN_2916705	Tuba1a		0.475233		0.227461		0.0268198		0.0122841
ILMN_3008230	Ccdc9		0.0213718		0.266989		0.300553		0.244318
ILMN_2678755	3110001N18Rik		0.0412654		0.155808		0.125926		0.338909
ILMN_1258789	Ythdf3		0.0896132		0.308289		0.499243		0.259758
ILMN_3150233	Abca3		0.180368		0.0191696	0.8577	0.00033443	0.7974	7.40913e-05
ILMN_1239527	Rnf138		0.305288		0.185684		0.244816		0.0351888
ILMN_2948476	Gjb1		0.268497		0.118545	1.1516	0.00104221	1.265	1.30453e-05
ILMN_2648397	Anapc5		0.267109		0.189949	0.8589	0.000376228		0.0994762
ILMN_1247753	Ppap2b		0.00648888		0.226869	0.8196	5.27694e-06		0.252323
ILMN_2710166	Ddx3x	1.3262	3.72525e-09		0.0107686	0.8438	8.43851e-05		0.380275
ILMN_2786763	Rab5a		0.0708114		0.12038		0.101441		0.182434
ILMN_2887537	Sdro		0.330624		0.000803438		0.0243848		0.037491
ILMN_2795022	Wdr20a		0.0489696		0.218085		0.458666		0.286689
ILMN_2722024	Pla1a		0.116415		0.424064		0.190402		0.0324864
ILMN_2895388	Insig1		0.0498214		0.0289667	1.1852	0.000111181		0.00568039
ILMN_2895284	2210023G05Rik		0.00817291		0.442937		0.0645245		0.251425
ILMN_2885016	Clk2		0.300426		0.403249		0.0175992		0.0678311
ILMN_2589819	Rabggtb		0.193281		0.313326		0.00595281		0.014008
ILMN_1260064	Pfn2		0.0439715		0.381271		0.381137		0.0859803
ILMN_2658914	AK122525		0.447196		0.360306		0.375373		0.491849
ILMN_2699645	Rtn4		0.0103668		0.311055		0.366714		0.112831
ILMN_2680440	Atp6v1b2	0.8458	0.000261364		0.256795	1.169	0.000338919		0.334492
ILMN_1242053	Ppp6c		0.21006		0.217278		0.016858		0.00129517
ILMN_3008924	Mobkl2a		0.0007486		0.183853	1.1664	0.000403304		0.196498
ILMN_1214090	H47		0.0038074		0.321076		0.0514103		0.303852
ILMN_1214515	Usp8		0.0318083		0.307603		0.209717		0.0456181
ILMN_2692207	Cbx2		0.439572		0.474763		0.0109298		0.0482447
ILMN_3161936	Mpp1		0.0217212		0.0692331		0.152685		0.0113185
ILMN_1246027	Spg4		0.48417		0.414316		0.0174039		0.0305552
ILMN_2593694	A930016D02Rik		0.15154		0.346754		0.32523		0.197882
ILMN_1252210	2700097O09Rik		0.399578		0.449379		0.389879		0.44816
ILMN_1237767	Hnf4a		0.020504		0.0787308		0.119295		0.277436
ILMN_2915232	Cotl1		0.0526335		0.166537		0.0150291		0.0961423
ILMN_1257020	Aldh1b1	0.7475	1.25389e-09		0.015722	1.4434	5.59661e-15	1.2115	0.000308925
ILMN_2824167	Ecsit		0.12059		0.358197		0.111794		0.0526007
ILMN_2725035	Ebpl		0.0946977		0.480339		0.0818356		0.480118
ILMN_2606579	Gpsn2		0.195689		0.231255		0.0999234		0.00852124
ILMN_2739675	Dnd1		0.343109		0.0687127		0.171758		0.374753
ILMN_2876554	Sra1		0.14354		0.400172		0.0108336		0.251063
ILMN_2656362	Ddx50		0.0234985		0.100822	0.8512	0.000178489		0.473858
ILMN_3140383	Hspa2		0.146253		0.0854607		0.236863		0.156181
ILMN_2718284	1200003O06Rik		0.0492862		0.213932	1.2089	1.9711e-05		0.00315447
ILMN_2944666	Ifit3		0.268175		0.0201621		0.161583		0.0128512
ILMN_1233864	Ptgs1		0.0197954		0.22735		0.18525		0.382319
ILMN_2956153	Eif4enif1		0.213069		0.21072		0.0284817		0.0559683
ILMN_2603953	Stip1		0.196626		0.0458495		0.010472		0.174473
ILMN_3136638	Snca		0.0352991		0.0314208		0.0674722		0.0172829
ILMN_1254995	Usp6nl		0.306242		0.315932		0.046257		0.100331
ILMN_2792344	Inhbc	1.1912	0.000147772		0.385155	0.7759	1.03144e-08		0.0513702
ILMN_2450491	Trfr2		0.0135669		0.461235		0.0022591	1.26	1.78502e-05
ILMN_2715304	Necap1		0.389771		0.0719227	0.8329	2.54748e-05		0.0600298
ILMN_2743723	Ptpn11		0.0428223		0.0550797		0.26674		0.353755
ILMN_3133267	Arid4b		0.351305		0.483099		0.233205		0.415167
ILMN_2950721	2810008M24Rik		0.0148995		0.0194458		0.239906		0.330407
ILMN_2879534	Extl1		0.132632		0.468823	1.2188	9.21259e-06	1.2914	2.33573e-06
ILMN_2662192	9130427A09Rik		0.0758155		0.38364		0.335448		0.107047
ILMN_2915689	D11Lgp2e		0.0297297		0.0359252		0.00633999		0.0162289
ILMN_2704199	Snip1		0.350482		0.0539575		0.0200428		0.411818
ILMN_1224658	Spg4		0.101559		0.449497	0.8339	2.87083e-05		0.014643
ILMN_2659644	Map2k3		0.335935		0.277382	1.1618	0.000544927		0.00724496
ILMN_2686700	Abca8a		0.374459		0.175038		0.420661		0.0936992
ILMN_2920849	Pira4		0.16152		0.277845		0.0949275		0.360992
ILMN_2722542	Dap3		0.300433		0.057844	1.17	0.000317154	1.2424	5.25177e-05
ILMN_1241606	Appbp1		0.444259		0.23473		0.0213681		0.154515
ILMN_1228501	Tob2		0.256368		0.304108		0.200871		0.272443
ILMN_2669404	Lmnb2		0.0124338		0.483496		0.472081		0.0308774
ILMN_2610822	Cd79b		0.376455		0.395039		0.316458		0.443705
ILMN_2669023	Nola3		0.248213		0.258735		0.0646229		0.00965564
ILMN_2975041	Nxt1		0.296716		0.242622		0.00142036		0.110085
ILMN_2598478	Sncg		0.230384		0.121213		0.257476		0.498853
ILMN_1259277	Ddx28		0.40111		0.165848		0.403207		0.0899747
ILMN_1218668	Calu		0.35921		0.125947		0.0385389		0.272037
ILMN_2480638	Trpt1		0.28327		0.311136		0.0800601		0.4376
ILMN_2868981	Ehbp1		0.0977488		0.46671		0.348713		0.0970569
ILMN_2731197	A830039B04Rik		0.361014		0.406463		0.220096		0.125517
ILMN_1236139	Myef2		0.234091		0.13612		0.283574		0.18282
ILMN_1233478	6230416J20Rik		0.377569		0.433219		0.263361		0.469127
ILMN_1252761	Drg1		0.184934		0.327235		0.0273148		0.368893
ILMN_2830107	Oxsr1		0.483312		0.482956		0.497541		0.471576
ILMN_1258158	Aldh6a1		0.00125129		0.0656317		0.187253		0.0358837
ILMN_3136542	Gcdh		0.0817732		0.361854		0.00205005	1.2434	4.93606e-05
ILMN_2745005	D5Ertd708e		0.478259		0.0965928		0.376119		0.073028
ILMN_1256103	Ccbl2		0.0249057		0.0101477	0.8149	2.90727e-06		0.00157315
ILMN_1226800	Pdcd1lg1		0.0140451		0.236223		0.0349857		0.388497
ILMN_2971946	Lsm5		0.157481		0.211447		0.177276		0.210211
ILMN_1255772	Oaz1		0.0868555		0.247379		0.00241323		0.00412813
ILMN_2690506	Vac14	1.2426	3.77806e-06		0.0636515		0.471806		0.00823108
ILMN_2651660	Ppp1r1b		0.135357		0.308935		0.0187622		0.400069
ILMN_2612079	Rrbp1		0.366835		0.268967		0.00919456		0.00382325
ILMN_2613399	Scye1		0.318495		0.432069	0.8567	0.000306035		0.0021961
ILMN_2649355	Stk19		0.238659		0.0773312		0.0211291	1.2262	0.000135241
ILMN_2873131	Trp53i11		0.288844		0.36522		0.496676		0.442819
ILMN_2792362	Helb		0.468196		0.341782		0.332412		0.493194
ILMN_2645276	Spsb3		0.368409		0.390859		0.33693		0.363755
ILMN_2506115	Ulk1		0.0564358		0.241085		0.0690996	0.8335	0.00103179
ILMN_2974280	2510012J08Rik		0.0842054		0.236844		0.345467		0.0650606
ILMN_2679447	Agxt2l2		0.203498		0.427254		0.130782		0.357117
ILMN_3154457	Pja2		0.0565151		0.191938		0.371649		0.224829
ILMN_2794608	Bcat2		0.0132233		0.178466		0.187931	1.2181	0.000214996
ILMN_2654822	Chd4		0.0696009		0.236719		0.402217		0.362055
ILMN_2650008	Gpr49		0.0567811		0.190203	1.1867	0.000100595		0.20739
ILMN_2480542	Vamp1		0.0785256		0.2737		0.495699		0.0377863
ILMN_2732896	5730405M13Rik		0.278088		0.331435		0.0857324		0.432993
ILMN_2789601	Eif3s2		0.0583412		0.301437		0.00422754		0.10619
ILMN_2684279	9530090G24Rik		0.438487		0.452236		0.0144932		0.0436971
ILMN_2770180	Hdac6		0.241154		0.494556		0.326371		0.173573
ILMN_1214945	D930036B08Rik		0.196413		0.374396		0.218574		0.4182
ILMN_1220360	Unc13b		0.0590306		0.0281177		0.20737		0.00657044
ILMN_2594450	Pten		0.135416		0.372099		0.493044		0.112838
ILMN_1228018	Cbfa2t2h		0.123023		0.349241		0.340502		0.155687
ILMN_2877069	Tspo		0.321317		0.442352		0.0228099		0.0948816
ILMN_2656185	Hrg	1.2994	3.83962e-08		0.227384		0.150772	1.4186	1.73943e-10
ILMN_2611993	Tbc1d17		0.247766		0.487491		0.420028		0.328521
ILMN_2828492	Gm114		0.319592		0.3695		0.488751		0.229953
ILMN_2873750	Gldc	0.834	8.63772e-05		0.156575	1.3185	1.658e-09		0.247019
ILMN_2682917	0610012H03Rik		0.195333		0.172932		0.0133774		0.0243327
ILMN_2818498	OTTMUSG00000000231		0.05558		0.000369207		0.00365233		0.379433
ILMN_2678801	Gcnt2		0.131544		0.244716		0.27624		0.424138
ILMN_1235583	D19Ertd703e		0.113988		0.296471		0.318706		0.451027
ILMN_2653056	Proc		0.338017		0.331476		0.294516		0.366489
ILMN_2924831	Gas7	0.8485	0.000331427		0.318574		0.00298506		0.132366
ILMN_1221292	Rdh5		0.00884467		0.197907	1.4055	2.99468e-13	1.3132	5.22233e-07
ILMN_1244130	Pon3		0.0346756		0.146724		0.00128585		0.0329048
ILMN_1223179	H2-T23		0.069253		0.192437		0.442406		0.0235941
ILMN_2716098	Hsp105	0.8161	1.34498e-05		0.00127367		0.0200676		0.180675
ILMN_2877436	Ccdc59		0.297584		0.211112		0.183319		0.308853
ILMN_2471793	Ube2l3		0.0968184		0.242002		0.0105348		0.075914
ILMN_2879517	Ube1c		0.17088		0.355163		0.116033		0.0197845
ILMN_2608574	1110025I09Rik		0.185525		0.490388	0.8452	9.71909e-05		0.0152134
ILMN_2760019	Cxcl13	1.1816	0.00027605		0.207687	0.8402	5.72221e-05		0.181668
ILMN_2607608	9430029K10Rik		0.181213		0.323245		0.0609376		0.00666225
ILMN_2598775	Stard3nl		0.0190247		0.106496	1.1904	7.69717e-05		0.00577157
ILMN_1252335	Agpat6		0.00115749		0.394871		0.00415006		0.227606
ILMN_1242613	BC060615		0.203302		0.223771		0.0467697		0.0891242
ILMN_1243565	Manba		0.165802		0.377956		0.236232		0.136841
ILMN_2852217	Gnpda1	0.815	1.18336e-05		0.276336		0.107771		0.0235525
ILMN_2873180	1810030N24Rik		0.480093		0.0127153		0.00194099	1.2842	3.74885e-06
ILMN_2709864	BC018472		0.424677		0.293774	0.8691	0.000939744		0.0201248
ILMN_2669569	Strn3		0.0837661		0.190245		0.402921		0.4547
ILMN_3004553	Pfkm		0.0535466		0.21551		0.0262002	0.8116	0.000223286
ILMN_2957614	Adss		0.0626132		0.3063		0.11347		0.00393116
ILMN_2700664	Rad51l3		0.438559		0.489829		0.122541		0.219402
ILMN_2647627	Ppp1cb		0.411639		0.30473		0.143344		0.0666311
ILMN_2872537	Nupl1		0.361843		0.169266		0.122814		0.017878
ILMN_2747229	Raf1		0.0314507		0.478045		0.0363288		0.426489
ILMN_2978574	Prpf38a		0.0999238		0.392561		0.37198		0.289928
ILMN_2460168	Wdr1		0.060452		0.417911		0.143203		0.398802
ILMN_2683190	Orc6l		0.11491		0.243245		0.223003		0.17391
ILMN_3160659	Dok2		0.0349921		0.288575		0.00213053		0.0948812
ILMN_2628647	Ddc		0.0318416	0.7152	8.46981e-11		0.0152552	1.4118	3.00615e-10
ILMN_1224505	Irf3		0.405888		0.102662		0.320226		0.149215
ILMN_2874278	Gcgr		0.0811081		0.0807615		0.270523		0.250531
ILMN_2649067	Irf1		0.404504		0.141227		0.0765229		0.455546
ILMN_1221084	2610528J11Rik		0.0102174		0.00276551	1.193	6.39567e-05	1.238	6.79477e-05
ILMN_2663281	2310045A20Rik	0.8437	0.000216097		0.0840066		0.216214		0.01275
ILMN_2592810	Map3k3		0.401939		0.029553		0.26247		0.129006
ILMN_2630626	D930038M13Rik		0.46664		0.497996		0.412351		0.400875
ILMN_1224768	Ehd4		0.378132		0.0989506		0.0110273		0.37738
ILMN_2818678	Tdrd7		0.00854199		0.376754		0.101718		0.24515
ILMN_1243273	Pcmt1		0.320589		0.172688		0.0539507		0.492122
ILMN_1232447	Por	1.4547	1.73351e-14	1.345	2.6542e-07		0.141046		0.300625
ILMN_1218075	Fgb		0.14466		0.108957		0.159263		0.139937
ILMN_2828677	Lgals8		0.17653		0.103113		0.0252609		0.132329
ILMN_2844996	Actn1		0.199678		0.0633751		0.372336		0.0081858
ILMN_1252131	Klk1b27		0.24766		0.35045		0.00162189		0.00686839
ILMN_2592779	C530050O22Rik		0.109159		0.293207		0.0639229		0.241398
ILMN_2782503	Trim8		0.222271		0.0442773		0.400293		0.00713416
ILMN_2791272	Por	1.4592	1.10739e-14	1.3107	2.00827e-06		0.151189		0.142491
ILMN_2597481	Rala		0.377563		0.397055	0.8668	0.000770134		0.00718174
ILMN_2798797	3300001P08Rik		0.208825		0.444817		0.158638		0.402164
ILMN_1231390	Mrpl3		0.0334809		0.100053		0.206831		0.168043
ILMN_2688888	Gca		0.0360237		0.361815		0.0651508		0.487585
ILMN_2792143	Cd59b		0.051493		0.0687073		0.214883		0.252511
ILMN_1243876	Casp8		0.0159008		0.0123296		0.0022096		0.0451399
ILMN_1219904	1300010A20Rik		0.0158734		0.00727796		0.445606	1.2566	2.20294e-05
ILMN_2702434	AU040829		0.0178965		0.262071	1.2039	2.87496e-05		0.192962
ILMN_1217943	Cab39l		0.422813		0.120818		0.195147		0.0236086
ILMN_2980663	Aqp1		0.293358		0.486612	0.7633	1.23343e-09	0.7821	2.06032e-05
ILMN_2734661	Hagh		0.342028		0.0338426		0.385936		0.0314069
ILMN_2857326	Pddc1		0.133772		0.287736		0.0459926		0.175522
ILMN_1218877	BC029169		0.25436		0.35691		0.017661		0.0749247
ILMN_1236188	Twist1		0.109568		0.494215		0.097555		0.497962
ILMN_2666312	BC025833		0.237675		0.184115	0.853	0.00021422		0.00154307
ILMN_3129372	2210418O10Rik		0.496191		0.336716		0.0539451		0.192895
ILMN_1216854	2210018M03Rik		0.223747		0.180824		0.173424		0.304885
ILMN_2644936	Habp2		0.107128		0.356534		0.00233481	1.2329	9.16181e-05
ILMN_3030148	Dnajc19		0.447247		0.300516		0.0255425		0.178592
ILMN_2620131	1810055E12Rik		0.411977		0.0662696		0.0910381		0.42728
ILMN_2640441	Hdac2		0.405577		0.363876		0.171047		0.189702
ILMN_2732601	6330406P08Rik		0.139031		0.197066		0.00123216		0.00901953
ILMN_2600147	Slc10a1		0.0161978		0.237076		0.380483		0.0138244
ILMN_2738481	Ankrd27		0.338966		0.315038		0.397909		0.374251
ILMN_1244393	2310003C23Rik		0.309522		0.476634		0.306395		0.1892
ILMN_2595967	Rpl35a	1.171	0.000540074		0.148476		0.00595725		0.405527
ILMN_2599392	4732471D19Rik		0.185438		0.364167		0.0718777		0.2317
ILMN_2731444	Hpd		0.255817		0.359109		0.0285652		0.0408727
ILMN_1249522	Abcf2		0.4559		0.32497		0.00431722		0.0639517
ILMN_3125890	Tmem134		0.0727222		0.262765		0.0845662		0.00144843
ILMN_3029489	Gm129	0.8496	0.000364289		0.0197968		0.173818	0.7895	3.87051e-05
ILMN_2492264	Wisp1		0.250157		0.133592		0.394635		0.240726
ILMN_2975856	Rnf6		0.082492		0.470955		0.302597		0.24766
ILMN_2668509	Hp	1.2819	1.67231e-07		0.0593031	1.2702	1.32162e-07	1.7717	1.29862e-24
ILMN_2661588	Spnb3		0.417803		0.494266		0.108418		0.124647
ILMN_1231132	0610009I22Rik		0.0519714		0.313163	0.8698	0.000993506		0.0641814
ILMN_2635024	Nupl1		0.284859		0.415173		0.0249058		0.195252
ILMN_2718854	Mettl2		0.0802049		0.437864		0.192402		0.365894
ILMN_2952049	Rpap1		0.47978		0.0709367		0.00943914		0.314379
ILMN_2710312	2610524G07Rik		0.156788		0.431905		0.10794		0.0459793
ILMN_2833606	Ssr2		0.159558		0.311664		0.0486671		0.498889
ILMN_2698107	Eif1a		0.0741699		0.121325		0.0217257	1.2524	2.84815e-05
ILMN_2672147	9130214H05Rik	0.715	4.13611e-12		0.142267	0.832	2.29776e-05	0.5605	5.38254e-19
ILMN_2998139	Atg5		0.352551		0.117015		0.0353119		0.0110752
ILMN_3082864	Pvrl3		0.174254		0.110856		0.0925668		0.0016781
ILMN_2837888	Nrbf2		0.0015158		0.435377		0.493649		0.00895551
ILMN_2732419	Mettl1		0.220004		0.0280845		0.192705	1.1967	0.000684445
ILMN_2651019	Bhmt2		0.12152		0.369137	1.1663	0.000404549		0.0805697
ILMN_2619718	1700009P13Rik		0.443833		0.395334		0.0917675		0.114245
ILMN_2669015	Rps27		0.0247646		0.413239		0.00774347		0.320162
ILMN_2745370	Sult1a1		0.246279		0.368751		0.484585		0.194398
ILMN_3137570	Pdlim5		0.475798		0.487648		0.0536875		0.108297
ILMN_1230087	Psme4		0.0954955		0.41355		0.18042		0.0562984
ILMN_1252517	Cpb2	1.2785	2.19785e-07		0.0142195		0.383026	1.4581	6.46447e-12
ILMN_2865285	Folr2		0.125512		0.129387		0.390196		0.455542
ILMN_2828731	Scrib		0.276952		0.16492		0.0281312		0.0274085
ILMN_2707147	Rangnrf		0.120794		0.451381	1.1781	0.000182306		0.0369641
ILMN_2730803	E130307M08Rik		0.0249644		0.373851		0.166664		0.114498
ILMN_2635606	5730596K20Rik		0.109116		0.46188	0.8713	0.00113286	0.8169	0.000329823
ILMN_1247894	Snrpn		0.0106924		0.440399	1.3025	7.32428e-09		0.00488999
ILMN_1226035	2810442O16Rik		0.22386		0.0565288		0.262894		0.0811095
ILMN_2760977	Impact		0.00878777		0.494813		0.00488735		0.467593
ILMN_2665959	3110001H15Rik		0.37061		0.351668		0.328544		0.396171
ILMN_2661650	Dp1l1		0.0899444		0.174622		0.00163765		0.00442632
ILMN_1233065	Rbmx		0.0267581		0.194543		0.0225779		0.211874
ILMN_2618540	Dnase2b		0.320423		0.413383		0.298616		0.427436
[truncated: 9,235 more rows]

## Sheet: Brain
	Gene	onHF		onLF		fromLF		fromHF
PROBE_ID	SYMBOL	fold	p	fold	p	fold	p	fold	p
ILMN_2738825	Acta1		0.0774776		0.318439		0.365417		0.0754258
ILMN_2878542	Myl1		0.481449		0.288156		0.32829		0.436448
ILMN_2666864	Atp2a1		0.430462		0.352864		0.125364		0.219724
ILMN_1219423	Myh2		0.338782		0.489533		0.453699		0.397715
ILMN_2601215	Cyp7b1		0.298963		0.448104		0.293895		0.440439
ILMN_2635784	Gpc1		0.22638		0.22374		0.27853		0.30665
ILMN_2662926	Egr1		0.154915		0.0239969		0.180893		0.0315858
ILMN_2629581	Cox6a2		0.482282		0.154305		0.444681		0.133296
ILMN_2894211	8430408G22Rik		0.413394		0.458254		0.477061		0.366992
ILMN_2482209	Tpm2		0.314325		0.474916		0.408607		0.252839
ILMN_2622983	Dusp1		0.3255		0.0324974		0.0311599		0.306558
ILMN_1216597	Slc25a25		0.116943		0.466003		0.162951		0.397151
ILMN_1255422	Ccrn4l		0.314785		0.362219		0.436082		0.479492
ILMN_1218223	Pvalb		0.175815		0.289033		0.126981		0.359247
ILMN_1235908	Fabp5		0.144881		0.33512		0.0444882		0.416721
ILMN_1240770	Acly		0.103538		0.37308		0.316564		0.337983
ILMN_2666279	Arrdc3		0.0458087		0.153541	0.747	0.000225123		0.220663
ILMN_2614752	Elovl6		0.137629		0.241637		0.0372354		0.475744
ILMN_2903945	Gadd45g		0.177479		0.282297		0.0597904		0.0384038
ILMN_2757232	Aqp4		0.139833		0.39299		0.0745707		0.476389
ILMN_2727520	Cox8b		0.420043		0.203178		0.138039		0.473479
ILMN_1260428	Myl2		0.354809		0.398681		0.499101		0.282204
ILMN_2887630	Fabp3		0.33447		0.170789		0.1764		0.372008
ILMN_1231439	Aatk		0.320513		0.26088		0.286164		0.368262
ILMN_1258600	Acac		0.368378		0.31495		0.437696		0.490998
ILMN_2817864	Ckmt2		0.397072		0.412626		0.307632		0.499361
ILMN_2810624	Csad		0.488925		0.412295		0.402546		0.484932
ILMN_2677824	E430021N18Rik		0.272741		0.329662		0.137898		0.496112
ILMN_1258323	Slco1a4		0.247993		0.240965		0.433076		0.377048
ILMN_2627733	1200006F02Rik		0.0468742		0.345362		0.0617363		0.310861
ILMN_2774690	Mod1		0.00283595		0.0840934	0.6852	6.52515e-05		0.388402
ILMN_2815450	Serpina4-ps1		0.484705		0.485806		0.38823		0.373947
ILMN_2923615	Ppm1k		0.189597		0.384763		0.312282		0.159477
ILMN_2734181	Acas2		0.37987		0.372403		0.406481		0.348131
ILMN_2918875	Sln		0.413193		0.455427		0.460983		0.350463
ILMN_2744890	Gadd45g		0.0684068		0.493504		0.291634		0.230662
ILMN_2645662	1810054O13Rik		0.152517		0.366894		0.0490165		0.393571
ILMN_1245582	Chrna4		0.154476		0.210633	0.6903	5.57555e-05		0.0263842
ILMN_2832675	Chrna4		0.353812		0.266973		0.217231		0.0459987
ILMN_1254878	1300018P11Rik		0.369646		0.488787		0.390347		0.494863
ILMN_2796472	Vldlr		0.239418		0.340801		0.387413		0.495063
ILMN_2476139	Tuba6		0.38608		0.281441		0.29867		0.352497
ILMN_2588051	Tubb2b		0.259333		0.496033		0.430575		0.331648
ILMN_2675874	Alas2		0.0682705		0.442984		0.300335		0.184119
ILMN_2595732	Nfil3		0.114906		0.20641		0.0242815		0.0590611
ILMN_2855315	Hist1h1c		0.0516129		0.217825		0.182634		0.460563
ILMN_2595026	Yod1		0.267552		0.272997		0.330687		0.355949
ILMN_1222734	Aldh1a1		0.0938976		0.026878	0.6344	2.51485e-07		0.0427824
ILMN_2601884	2310032D16Rik		0.059701		0.115837		0.452151		0.352601
ILMN_2893605	1300018P11Rik		0.30106		0.389816		0.16684		0.446552
ILMN_2857993	Bmx		0.477434		0.3622		0.354952		0.49718
ILMN_3138904	Ntrk2		0.288599		0.362768		0.0646878		0.295245
ILMN_1246321	Gstm6		0.266632		0.462544		0.465689		0.36652
ILMN_2868220	Inhba		0.0664386		0.434613		0.00251595		0.143921
ILMN_2986393	Tuba1b		0.394613		0.364939		0.440008		0.324903
ILMN_1236958	Gabarapl1		0.341843		0.451274		0.256872		0.458336
ILMN_2513870	Zap70		0.369098		0.424206		0.407733		0.394793
ILMN_2693858	D14Ertd449e		0.0657317		0.378067		0.0640005		0.391504
ILMN_1231381	Olfr536		0.453366		0.492214		0.43719		0.398806
ILMN_2680054	D0H4S114		0.012656		0.385409		0.0897599		0.120582
ILMN_2937261	Mod1		0.0143186		0.251085		0.000482325		0.316514
ILMN_2933357	Tcap		0.261703		0.497359		0.405674		0.232957
ILMN_1218037	Tmie		0.0106665		0.372229		0.196796		0.0627528
ILMN_1248206	Irs1		0.489585		0.49607		0.471515		0.462113
ILMN_2756379	Aqp8		0.490551		0.413036		0.475432		0.436011
ILMN_3005740	Zap70		0.487571		0.474739		0.436897		0.40742
ILMN_2702061	4930542G03Rik		0.216017		0.355318		0.492481		0.345239
ILMN_2682945	Psmd2		0.482839		0.482083		0.448582		0.42142
ILMN_2657800	Hivep1		0.427277		0.46772		0.379464		0.304706
ILMN_2773624	Hexa		0.151425		0.436943		0.0809059		0.304096
ILMN_2765759	Asb2		0.491887		0.415008		0.336599		0.4339
ILMN_2758803	1700019G17Rik		0.138784		0.479552		0.0896524		0.403333
ILMN_1218264	Vldlr		0.307864		0.367665		0.320354		0.379555
ILMN_2515601	Vldlr		0.248563		0.375341		0.412401		0.456642
ILMN_1222313	Hist1h4f		0.474105		0.492548		0.493388		0.476842
ILMN_2649810	Rpl3l		0.376963		0.427674		0.46441		0.445147
ILMN_2636403	Axud1		0.358449		0.3374		0.243688		0.299706
ILMN_2467800	Uap1l1		0.362866		0.427719		0.246097		0.446621
ILMN_2451346	Scn3b		0.490455		0.450175		0.417088		0.367097
ILMN_1222246	Adfp		0.467022		0.493809		0.495465		0.462801
ILMN_2470799	Tmem20		0.480273		0.441557		0.442596		0.47274
ILMN_2713071	Fads2		0.301664		0.477194		0.404749		0.43301
ILMN_2626235	Lgals4		0.488339		0.482046		0.454459		0.430952
ILMN_2591440	Ccrn4l	1.4696	1.76973e-05		0.0502963	0.5638	1.06217e-09		0.350626
ILMN_2968211	Lgals4		0.299331		0.493868		0.437134		0.393068
ILMN_1213070	1700037H04Rik		0.269344		0.324279		0.0677986		0.061225
ILMN_1255757	A830093I24Rik		0.471362		0.422058		0.433336		0.453003
ILMN_2725414	Cd9		0.372656		0.158748		0.107708		0.321059
ILMN_2445324	Zfpm1		0.368891		0.306583		0.271873		0.225263
ILMN_2642339	Slc1a2		0.342974		0.419247		0.370759		0.400709
ILMN_2812926	Slc30a10		0.253495		0.357704		0.447467		0.474952
ILMN_2617468	1810008K03Rik		0.10271		0.320889		0.104357		0.031062
ILMN_2851429	Snx25		0.407726		0.49791		0.458831		0.384846
ILMN_2710905	S100a8	0.5779	4.11501e-09		0.232757	2.056	3.36382e-12		0.0212638
ILMN_1225730	Fdps		0.0683031		0.296023		0.0982589		0.235091
ILMN_1221503	Ccnd1		0.0732165		0.128066		0.118928		0.188419
ILMN_2458185	Upp2		0.467055		0.470532		0.46374		0.472639
ILMN_2612868	Etnk2		0.38791		0.344262		0.333244		0.426346
ILMN_2706205	D10Ertd214e		0.491423		0.333404		0.30239		0.485352
ILMN_2588249	S3-12		0.000237218		1.23859e-06		0.132873		0.00265687
ILMN_2864972	Olfr1330		0.494171		0.493032		0.460906		0.467987
ILMN_1251504	Cyp4v3		0.446931		0.441509		0.460216		0.48201
ILMN_3094886	Abi1		0.401575		0.424836		0.385628		0.388164
ILMN_2633096	Gstm6		0.266245		0.426707		0.307476		0.399429
ILMN_3123195	Slc1a2		0.25869		0.294408		0.0231933		0.244206
ILMN_1251736	A930038C07Rik		0.399225		0.463442		0.442438		0.406125
ILMN_2865335	Krt80		0.488893		0.433485		0.318913		0.396355
ILMN_2954474	Enpp2	1.3484	3.88623e-05		0.0121746	0.6981	1.05624e-06		0.0727215
ILMN_2819841	Rpl7a		0.213405		0.369806		0.0427094		0.290843
ILMN_2741677	Bach1		0.497864		0.366795		0.438199		0.306465
ILMN_2692927	Srd5a1		0.405454		0.493011		0.450213		0.474614
ILMN_1221045	Prkcz		0.119078		0.479721		0.109527		0.496688
ILMN_1253601	Aacs		0.226474		0.359453		0.467129		0.401063
ILMN_2996479	Iapp		0.41811		0.488939		0.480879		0.405661
ILMN_2725617	Khk		0.477571		0.492971		0.491884		0.496131
ILMN_2693835	Arrdc2		0.297366		0.285717		0.407515		0.360323
ILMN_2860804	Tfrc		0.0205145		0.035033		0.452514		0.399671
ILMN_2862470	Gstm2		0.350544		0.495268		0.416395		0.455892
ILMN_1251449	Gstm2		0.380562		0.349949		0.360962		0.429697
ILMN_2601471	Ccnd1		0.0276432		0.232821		0.0732574		0.378822
ILMN_2985548	Sntg2		0.442001		0.491549		0.454282		0.497096
ILMN_1234453	Rbm3		0.190352		0.0875386		0.0343225		0.0120924
ILMN_2763825	Ipmk		0.190801		0.373138		0.435965		0.384339
ILMN_2797061	Actn2		0.0248212		0.202407		0.36397		0.126875
ILMN_2880540	Apoc2		0.477174		0.49335		0.452549		0.48321
ILMN_2664224	Ephx1		0.215971		0.289661		0.352507		0.309543
ILMN_2643291	1300018P11Rik		0.311086		0.47768		0.331918		0.482438
ILMN_3128725	Egfr		0.489556		0.463875		0.44809		0.499192
ILMN_2761046	5730438N18Rik		0.173341		0.177879		0.170162		0.180971
ILMN_2955671	Slc38a2	1.458	2.30582e-06		0.0317277	0.583	9.01459e-11		0.451454
ILMN_1247257	Gpd2		0.462071		0.419606		0.230434		0.164272
ILMN_3162081	Wdr6		0.457455		0.280659		0.386163		0.341468
ILMN_1232524	Hist1h4i		0.228844		0.460332		0.187214		0.470581
ILMN_2776056	Rassf3		0.000896947		0.470065	0.7089	0.000221811		0.284192
ILMN_2792924	Gstk1		0.139682		0.494263		0.222496		0.399201
ILMN_2719908	Cyp2j9		0.349947		0.238177		0.196243		0.391938
ILMN_1237644	P2rx4		0.468181		0.416739		0.291603		0.418967
ILMN_2939503	4922503N01Rik		0.192167		0.481839		0.297578		0.125395
ILMN_2689138	2310044G17Rik		0.279891		0.471018		0.43442		0.386583
ILMN_2856697	Calm2		0.00271543		0.296933		0.0231362		0.391633
ILMN_2710802	Rhbdl		0.441197		0.365418		0.460433		0.347929
ILMN_1242466	Psmb9		0.368831		0.459274		0.382583		0.45439
ILMN_2893564	1190007F08Rik		0.329013		0.405243		0.176758		0.163079
ILMN_2956092	Rassf4		0.168755		0.375988		0.384124		0.416428
ILMN_2693403	Ela1		0.419149		0.488314		0.493108		0.440476
ILMN_2977558	Dapk2		0.376813		0.286466		0.312081		0.33908
ILMN_1233402	Syt11		0.404433		0.474792		0.249447		0.175852
ILMN_2898062	Olfr108		0.457391		0.481643		0.432511		0.454506
ILMN_1239742	Atp2a2		0.00919633		0.375908		0.00182601		0.417368
ILMN_2624854	Gstm2		0.237464		0.294526		0.401356		0.394073
ILMN_2686244	Rassf4		0.130953		0.480415		0.351226		0.290175
ILMN_2669690	Mpst		0.37227		0.476967		0.398199		0.462215
ILMN_1240857	Cox7a1		0.233584		0.494107		0.318875		0.428604
ILMN_2619316	Prnp		0.346553		0.339639		0.481049		0.49716
ILMN_2599782	Irf1		0.360578		0.48967		0.29683		0.41628
ILMN_1228233	Gstm1		0.373132		0.127122		0.33051		0.151687
ILMN_2757569	Eno3		0.470263		0.369983		0.425962		0.402578
ILMN_1224250	B230342M21Rik		0.364684		0.497292		0.281965		0.411756
ILMN_2935999	Ube4b		0.390162		0.334413		0.473635		0.410468
ILMN_2693985	Rpia		0.449749		0.390856		0.453974		0.46922
ILMN_2664129	Hist1h4h		0.23518		0.298457		0.284543		0.329342
ILMN_2803258	Ggt6		0.434514		0.471438		0.475499		0.395839
ILMN_2790312	Slc15a4		0.228908		0.333147		0.439879		0.484505
ILMN_2717470	Als2		0.188701		0.450671		0.158641		0.402889
ILMN_2973824	Car14		0.240787		0.412436		0.267815		0.168242
ILMN_1251682	2310032D16Rik		0.443632		0.281769		0.334677		0.363508
ILMN_1213880	Olfr667		0.448127		0.495159		0.400152		0.457437
ILMN_3055220	Zfp583		0.343158		0.438451		0.494462		0.440292
ILMN_2648967	Arrdc4		0.39603		0.326472		0.311076		0.126505
ILMN_2933399	Ppp1r10		0.360364		0.193638		0.264554		0.271284
ILMN_3076439	Slc1a2		0.271359		0.387363		0.0653345		0.132057
ILMN_1230145	Acvr2b		0.116727		0.327452		0.439006		0.214292
ILMN_3112873	Txnip		0.407423		0.485185		0.415662		0.359899
ILMN_2788073	Hmox1		0.436682		0.455496		0.426214		0.467177
ILMN_2669714	Pltp		0.110763		0.496965		0.469385		0.147908
ILMN_2701271	Plscr1		0.405465		0.445777		0.460104		0.445288
ILMN_2829330	Hexb		0.0739275		0.452467		0.0308757		0.388923
ILMN_2604676	B230317C12Rik		0.30334		0.454673		0.349593		0.497933
ILMN_2706269	Hspb1		0.274057		0.219685		0.349322		0.252685
ILMN_1252760	Afg3l1		0.242801		0.476642		0.372148		0.361923
ILMN_2599764	Olfr323		0.491018		0.469777		0.423299		0.456325
ILMN_3158919	Prkcz		0.271089		0.481129		0.322596		0.461526
ILMN_2667091	Ppp1r3c		0.156562		0.472336		0.118597		0.411362
ILMN_2862379	Rhod		0.336244		0.483906		0.473859		0.405577
ILMN_2610679	Rgs3		0.334308		0.468545		0.393872		0.307325
ILMN_2523316	Unc5b		0.491296		0.0695681		0.0814323		0.387546
ILMN_1236522	Cbr1		0.165199		0.300935		0.448257		0.397226
ILMN_2935157	Fkhl18		0.322068		0.475132		0.495509		0.33332
ILMN_1225608	Ncoa3		0.486337		0.496537		0.401089		0.404688
ILMN_2649773	Slc38a5		0.161198		0.0966443		0.0207092		0.00987699
ILMN_1236960	LOC192950		0.49443		0.409039		0.396906		0.498744
ILMN_2743831	Pep4		0.368386		0.302703		0.324915		0.338075
ILMN_3054840	AW061290		0.406749		0.283087		0.484043		0.329352
ILMN_3113787	Grap2		0.490175		0.480303		0.398792		0.438299
ILMN_2847332	Mid1ip1		0.452882		0.211624		0.482013		0.232607
ILMN_2918312	Slc13a3		0.351502		0.450863		0.422994		0.393973
ILMN_1238479	Mgst3		0.156697		0.484992		0.205103		0.443674
ILMN_2615035	Mgst3		0.327972		0.491153		0.27672		0.437934
ILMN_2811240	Tprkb		0.150366		0.469391		0.170921		0.461285
ILMN_2933394	Ppp1r10		0.377984		0.483546		0.13654		0.221536
ILMN_2756855	Plxnc1		0.427066		0.479754		0.460462		0.427719
ILMN_2827081	Sgk2		0.489389		0.413534		0.344398		0.458326
ILMN_2659997	MGC29978		0.454381		0.475464		0.488437		0.499678
ILMN_2637295	Eda2r		0.362472		0.489429		0.397059		0.490305
ILMN_3041839	Pdhb		0.0967675		0.428727		0.102967		0.414884
ILMN_3077034	Mmp1a		0.488975		0.470025		0.365347		0.419175
ILMN_3089584	Ii		0.164532		0.378344		0.247266		0.444662
ILMN_2609052	6720463E02Rik		0.443269		0.463828		0.464632		0.450351
ILMN_2593554	Igtp		0.348223		0.465383		0.30143		0.406211
ILMN_1244188	H6pd		0.369153		0.472782		0.450076		0.464437
ILMN_2939652	Selenbp2		0.452078		0.438537		0.383429		0.499354
ILMN_1217742	LOC381290		0.486596		0.405378		0.39408		0.495161
ILMN_2592656	2010319C14Rik		0.42784		0.463882		0.385442		0.495316
ILMN_2450147	Zfp238		0.463412		0.444398		0.355379		0.457604
ILMN_2860242	Klhl24		0.440192		0.489784		0.407223		0.379155
ILMN_2680903	C79267		0.411594		0.452437		0.404732		0.437993
ILMN_2976448	E330036I19Rik		0.267676		0.4499		0.380279		0.335905
ILMN_1227596	Pmvk		0.348213		0.33126		0.375872		0.307591
ILMN_1227972	Rps16		0.364473		0.364788		0.455204		0.464222
ILMN_1249417	Pdrg1		0.0186613		0.383907		0.0913116		0.16651
ILMN_3144820	LOC329575		0.153991		0.267224		0.153238		0.232752
ILMN_2925947	Abat		0.16673		0.349701		0.227464		0.115557
ILMN_2874228	Rpl12		0.308433		0.448473		0.370277		0.255886
ILMN_2950957	Rtn4ip1		0.357155		0.407288		0.419479		0.449943
ILMN_2938390	Ipmk		0.155713		0.484301		0.297205		0.337254
ILMN_2628594	Mttp		0.439973		0.484132		0.496004		0.431277
ILMN_2933022	Plekhb1		0.421954		0.250025		0.0997456		0.231531
ILMN_2662885	AV006891		0.406814		0.495208		0.405811		0.338686
ILMN_1253966	Pfkfb2		0.401851		0.454307		0.471796		0.428813
ILMN_2857748	Wif1		0.387659		0.494364		0.453572		0.455114
ILMN_2951691	Hist1h3e		0.0262223		0.373365		0.0727947		0.487122
ILMN_2817883	Als2		0.188018		0.488149		0.246464		0.442756
ILMN_2696026	Npr2		0.12564		0.453346		0.0479382		0.259202
ILMN_2731949	Copeb		0.372438		0.189443		0.0193103		0.0907804
ILMN_2655785	Hist1h2bk		0.151393		0.324005		0.338258		0.474214
ILMN_2705361	Dhrs8		0.194301		0.474795		0.154473		0.404849
ILMN_1245529	Pcsk4		0.486981		0.488824		0.4951		0.473225
ILMN_3075712	Smarca2		0.405875		0.291375		0.170866		0.468986
ILMN_1258732	Cryba4		0.405078		0.373663		0.240263		0.463753
ILMN_1216688	H2-Q1		0.464655		0.489323		0.334913		0.315051
ILMN_2725402	Nsdhl		0.333457		0.408447		0.386967		0.44232
ILMN_2608016	Gclc		0.249247		0.492944		0.157543		0.356472
ILMN_1253348	Arl6ip1		0.441408		0.262612		0.314734		0.484802
ILMN_2690319	Clspn		0.476918		0.440716		0.415956		0.493049
ILMN_1252076	Lyzs		0.00774733		0.35863		0.00720924		0.302388
ILMN_3097726	Gnl3		0.179982		0.47347		0.408238		0.243371
ILMN_2665422	Afg3l1		0.252451		0.450744		0.384778		0.336465
ILMN_2993334	Plekhf1		0.320009		0.37699		0.344975		0.141078
ILMN_1256354	Gclm		0.460042		0.353625		0.410524		0.461429
ILMN_2722996	Ptpns1		0.304599		0.355353		0.32495		0.101531
ILMN_2933112	Oat		0.429013		0.206917		0.44868		0.3001
ILMN_2601639	C77032		0.428795		0.136057		0.241024		0.272226
ILMN_1232762	Atox1		0.188506		0.483603		0.303541		0.381338
ILMN_1238081	Oprs1		0.490983		0.469709		0.332849		0.326456
ILMN_2956765	Vdac3		0.277893		0.382498		0.140457		0.223893
ILMN_2610678	Rgs3		0.462894		0.462152		0.451915		0.38806
ILMN_2653395	Tmem150		0.410571		0.444138		0.436439		0.456492
ILMN_3160657	Olfr873		0.480877		0.468538		0.485065		0.495253
ILMN_2734855	A930009M04Rik		0.214558		0.490464		0.238204		0.491398
ILMN_1258545	Zfp131		0.334356		0.11321		0.13191		0.405425
ILMN_2672708	Lrp11		0.428719		0.427833		0.31663		0.323848
ILMN_2669793	Ccnd1		0.0707769		0.214769		0.171554		0.328209
ILMN_1248425	4933440H19Rik		0.452102		0.463197		0.428972		0.43631
ILMN_2509139	Tram1		0.485102		0.426606		0.391114		0.464002
ILMN_2698564	Khk		0.485045		0.441566		0.481991		0.467488
ILMN_1247302	3010026O09Rik		0.231388		0.251458		0.331107		0.32965
ILMN_2864062	Vdr		0.457636		0.42448		0.481982		0.469121
ILMN_2768209	BC029214		0.314372		0.291289		0.499879		0.446102
ILMN_2740464	Il1rap		0.497753		0.310461		0.359776		0.420778
ILMN_1225565	Igf1		0.3821		0.454537		0.35663		0.485034
ILMN_2901655	Pet112l		0.491982		0.460938		0.458849		0.488633
ILMN_2634083	Cdkn1a		0.133809		0.161433		0.0259306		0.411353
ILMN_2739645	2410137M14Rik		0.495599		0.480028		0.420805		0.412035
ILMN_2730425	Ryr1		0.150114		0.436188		0.295449		0.287455
ILMN_2644827	Pte2a		0.418907		0.466184		0.446515		0.422953
ILMN_2421371	Zfp334		0.498604		0.495321		0.440111		0.442856
ILMN_1235979	Nol5		0.161472		0.176167		0.0208976		0.486308
ILMN_1250011	Tob1		0.457142		0.384524		0.427282		0.286095
ILMN_2708906	Neu1		0.371196		0.437802		0.308825		0.498581
ILMN_2755195	Acin1		0.017434		0.414533		0.209667		0.0958877
ILMN_2702893	Afmid		0.499598		0.456062		0.432172		0.393312
ILMN_2891646	Hist1h2bm		0.159351		0.424618		0.14236		0.457616
ILMN_3060766	Arl6ip2		0.295612		0.381908		0.31691		0.368384
ILMN_2642985	Dhrs8		0.409395		0.335979		0.333912		0.400053
ILMN_1241142	Clmn		0.27873		0.394729		0.471509		0.39549
ILMN_3117381	Fhl1		0.097555		0.234769		0.489409		0.302586
ILMN_2652511	Hist1h2bj		0.0511546		0.299777		0.326591		0.284937
ILMN_2598766	Prox1		0.138598		0.457311		0.347506		0.125665
ILMN_3132223	C630004H02Rik		0.486181		0.439296		0.318625		0.28843
ILMN_2671689	Cox7b		0.00041633		0.357823	0.5935	7.04066e-08		0.0452051
ILMN_2619848	Tfrc		0.015371		0.0479921		0.344156		0.218967
ILMN_1256633	Pnp		0.0802109		0.256284		0.266205		0.498641
ILMN_2716195	Hist1h2bh		0.0444124		0.311032		0.147071		0.46005
ILMN_2832658	Atp6v0e2		0.490121		0.49381		0.410942		0.431753
ILMN_2678851	3732413I11Rik		0.345191		0.411543		0.316277		0.441295
ILMN_1246800	Serpina3n		0.179629		0.182409		0.154322		0.209106
ILMN_2662728	Neu2		0.47172		0.418286		0.472551		0.46767
ILMN_2691567	6430559E15Rik		0.486343		0.391131		0.431896		0.435984
ILMN_2722579	Slc13a3		0.499492		0.474631		0.301327		0.343588
ILMN_3071764	1200015F23Rik		0.291402		0.422797		0.266649		0.389424
ILMN_2594768	1300017K07Rik		0.494402		0.474319		0.453861		0.436262
ILMN_3088269	Gimap8		0.426155		0.413514		0.329557		0.496514
ILMN_1213014	Umps		0.496133		0.486452		0.40546		0.397969
ILMN_2747456	Ivns1abp		0.285793		0.314363		0.283619		0.316467
ILMN_2623735	Ccbl1		0.292129		0.196238		0.275401		0.20644
ILMN_1227508	Stard5		0.448231		0.376286		0.44102		0.461392
ILMN_2945940	Rapgef4		0.441041		0.263377		0.0166286		0.113935
ILMN_2750842	2610027L16Rik		0.354583		0.405168		0.494728		0.47575
ILMN_2821582	Olfr1110		0.435621		0.410139		0.380807		0.436689
ILMN_1239208	Rgs3		0.385557		0.319874		0.300039		0.39553
ILMN_2746055	Afg3l1		0.473014		0.496673		0.381427		0.418381
ILMN_2774950	Stk22b		0.496287		0.483406		0.382315		0.380799
ILMN_2618329	9530046H09Rik		0.171308		0.459911		0.0717219		0.352328
ILMN_2729958	Hist1h3d		0.274248		0.476713		0.295946		0.48149
ILMN_1213954	Sgk		0.48889		0.0796283		0.0445361		0.00143728
ILMN_1221060	Pparg		0.35983		0.303055		0.271621		0.387453
ILMN_1244123	Slc38a2		0.476186		0.32802		0.241255		0.435623
ILMN_1245425	Atp2a2		0.457315		0.278985		0.329858		0.393616
ILMN_2760272	Rorc		0.488714		0.447099		0.421098		0.477009
ILMN_1236517	Il18		0.242999		0.331412		0.491435		0.426564
ILMN_1239102	H2-Eb1		0.314745		0.386292		0.424092		0.464459
ILMN_2925895	BC006662		0.465544		0.484809		0.392424		0.415797
ILMN_2438212	Zfp131		0.461574		0.375453		0.0959998		0.16194
ILMN_2757368	Creld2		0.00234381		0.317328		0.0193672		0.453303
ILMN_2825020	Rassf5		0.173125		0.482709		0.174858		0.48692
ILMN_1228453	LOC239122		0.471405		0.439633		0.401316		0.499047
ILMN_2810296	Zfp609		0.45006		0.431641		0.381556		0.425618
ILMN_3042324	Cpsf6		0.485505		0.492952		0.381337		0.389267
ILMN_1212702	Hba-a1	0.6955	2.02483e-07		0.1176		0.435325		0.000323369
ILMN_2904961	2310008M10Rik		0.291471		0.410739		0.144452		0.401967
ILMN_1246429	BC021917		0.486985		0.42206		0.335546		0.422436
ILMN_2450384	Vegfb		0.216017		0.334611		0.241303		0.305978
ILMN_1230318	Cbs		0.464466		0.366869		0.263009		0.445
ILMN_3161878	Bid		0.453117		0.387365		0.426722		0.484892
ILMN_2755915	Pet112l		0.428999		0.460805		0.465062		0.485118
ILMN_1217309	Tax1bp3		0.40337		0.15059		0.246545		0.425517
ILMN_3160561	Defb25		0.399258		0.499547		0.45931		0.38281
ILMN_1243462	2410012M04Rik		0.426478		0.47658		0.485159		0.45198
ILMN_1237132	AW549877		0.404935		0.36889		0.325215		0.445884
ILMN_2719202	Hist1h2bf		0.049274		0.393898		0.132472		0.407675
ILMN_3137899	Otop1		0.354864		0.474212		0.448439		0.311884
ILMN_2642349	Slc7a2		0.367829		0.460212		0.391499		0.468232
ILMN_2983948	Creld2		0.0140739		0.181973		0.0308748		0.244054
ILMN_2914714	Lrrc6		0.236969		0.426106		0.485665		0.359741
ILMN_2509962	Zfp276		0.284918		0.432901		0.470005		0.410518
ILMN_2948663	Adal		0.312634		0.494898		0.489245		0.348297
ILMN_2806029	Sfrs2		0.230089		0.319465		0.0682832		0.118591
ILMN_2644920	Plekhf1		0.460047		0.410783		0.485579		0.449821
ILMN_2869623	6330503C03Rik		0.404924		0.304177		0.498873		0.231664
ILMN_2874104	Fasn		0.359208		0.451832		0.45986		0.370589
ILMN_1258159	Slc2a1		0.430417		0.0437693		0.220741		0.00485618
ILMN_2744193	Lrrc8a		0.476433		0.184188		0.141691		0.488224
ILMN_2749935	AF397014		0.403351		0.491877		0.476554		0.451013
ILMN_2971559	Eef1a2		0.311896		0.458511		0.13747		0.325483
ILMN_2436489	Vapb		0.107863		0.41449		0.138342		0.461191
ILMN_2836654	Hist1h2ao		0.0901049		0.441356		0.0582262		0.362525
ILMN_2749737	Dpp7		0.203121		0.410311		0.243519		0.360947
ILMN_1214544	Trim21		0.475994		0.399352		0.415121		0.339207
ILMN_2846255	Pgpep1		0.288961		0.381881		0.370737		0.320207
ILMN_1226325	Cnnm2		0.285063		0.309089		0.384067		0.38629
ILMN_1221817	Ii		0.103852		0.334818		0.316052		0.440656
ILMN_2501267	Tmc7		0.356864		0.376508		0.169401		0.0606101
ILMN_2753931	5830442J12Rik		0.394838		0.489375		0.445579		0.379109
ILMN_2757599	Sas		0.399484		0.336602		0.263551		0.220481
ILMN_1236303	Gm83		0.182101		0.414907		0.319835		0.432721
ILMN_1246861	Ctss		0.00278003		0.384369	0.6421	9.76543e-05		0.22296
ILMN_2645275	Mvd		0.171119		0.34247		0.214781		0.303151
ILMN_2726931	Blnk		0.423914		0.458844		0.460414		0.361708
ILMN_1251885	Hist1h4d		0.494174		0.486805		0.460729		0.474289
ILMN_1250000	1500003O03Rik		0.447054		0.456247		0.450958		0.368173
ILMN_2858106	Tpt1		0.416553		0.468514		0.476224		0.444699
ILMN_1242391	Tmem8		0.475237		0.49222		0.345525		0.372654
ILMN_2692960	1300013B24Rik		0.430705		0.341817		0.331437		0.428376
ILMN_2607675	H2-Ab1		0.283974		0.449388		0.374119		0.48388
ILMN_2782061	Slc4a3		0.41721		0.345081		0.367293		0.3882
ILMN_2725428	Dnajb10		0.0296648		0.160979		0.255642		0.442669
ILMN_2745037	Arl2bp		0.330772		0.470653		0.257576		0.393257
ILMN_2608145	Hdhd3		0.395092		0.400674		0.421472		0.449713
ILMN_2767615	Atp1b1		0.430909		0.400253		0.290774		0.459889
ILMN_2987404	Tmepai		0.479108		0.478833		0.472104		0.435828
ILMN_2652500	Lrg1		0.055681		0.330843		0.0669169		0.014352
ILMN_2826264	Serinc2		0.343379		0.436324		0.253237		0.33169
ILMN_2460136	Tnnt1		0.00511295		0.00585302		0.109671	0.5944	2.28106e-09
ILMN_2713673	2310016A09Rik		0.236316		0.360475		0.109646		0.446062
ILMN_2868280	Dcxr		0.411661		0.495803		0.479069		0.403948
ILMN_2615380	A530050D06Rik		0.432348		0.479878		0.344326		0.392525
ILMN_2924591	5830415F09Rik		0.488786		0.468351		0.484806		0.461786
ILMN_1249378	Bhlhb2		0.430089		0.370705		0.479006		0.415979
ILMN_2965093	Cryz		0.334179		0.457624		0.420074		0.387035
ILMN_2647156	Pet112l		0.496068		0.43046		0.445347		0.478542
ILMN_2767635	Tmem49		0.337341		0.197756		0.36508		0.449662
ILMN_2959360	Klhdc8b		0.487114		0.486875		0.401038		0.43568
ILMN_2705166	St6gal1		0.184934		0.344508		0.461047		0.369636
ILMN_2740852	F2r		0.12997		0.334306		0.136124		0.00676764
ILMN_2677449	Cacna1c		0.493207		0.48128		0.435544		0.467956
ILMN_3111593	Tex264		0.386565		0.223978		0.332597		0.460824
ILMN_2759079	Ppap2a		0.367128		0.223478		0.45903		0.358705
ILMN_2742152	Gadd45a		0.0433898		0.449386		0.0296902		0.462857
ILMN_2694329	Hps4		0.489828		0.431397		0.352668		0.447141
ILMN_3005212	BC017133		0.314339		0.489147		0.361994		0.46109
ILMN_2708877	AA960558		0.418658		0.406355		0.397803		0.419749
ILMN_2611728	Sfrs6		0.149988		0.284555		0.22543		0.381372
ILMN_2748875	Fcer1g		0.140926		0.355333		0.0666535		0.218359
ILMN_1242456	D330024H06Rik		0.0659469		0.479001		0.229088		0.239329
ILMN_3008238	Tmem8		0.440418		0.459068		0.43258		0.433876
ILMN_2814865	Qpct		0.0811053		0.449453		0.177082		0.306583
ILMN_2878071	Lyz		0.00112274		0.236421		0.00122478		0.230186
ILMN_2746086	Tax1bp3		0.366783		0.177666		0.159465		0.370431
ILMN_2806676	Acads		0.412239		0.442319		0.488607		0.499843
ILMN_1257520	Hist1h2bn		0.401594		0.233696		0.388978		0.397066
ILMN_2773422	2410001H17Rik		0.281972		0.469926		0.402199		0.418828
ILMN_2675000	4930511J11Rik		0.125276		0.36941		0.384237		0.14348
ILMN_1241035	2010311D03Rik		0.48374		0.41948		0.493978		0.398377
ILMN_2756023	Pcsk9		0.27084		0.416054		0.397059		0.311839
ILMN_2907964	Crim2		0.377065		0.446321		0.442992		0.393831
ILMN_2986051	Ccbl1		0.232368		0.421847		0.389981		0.275295
ILMN_2628178	Socs2		0.357804		0.414014		0.186006		0.175083
ILMN_3161159	Slc6a19		0.429056		0.445328		0.383715		0.396692
ILMN_2846368	Bola2		0.0890388		0.3502		0.173532		0.499422
ILMN_2834777	Irf1		0.499297		0.381357		0.415388		0.306408
ILMN_2680142	Anxa5		0.288376		0.445615		0.490857		0.247776
ILMN_2834916	Slc22a5		0.449562		0.465578		0.377913		0.467152
ILMN_1217043	Got1		0.00604135		0.321554		0.00685209		0.331725
ILMN_3005827	Mrps26		0.340185		0.351525		0.30711		0.324167
ILMN_2988480	Slc15a2		0.409085		0.42356		0.339128		0.491397
ILMN_3154810	Smarca2		0.354148		0.465642		0.186826		0.347532
ILMN_2756008	Nasp		0.490109		0.454437		0.255215		0.310719
ILMN_1225535	Ganab		0.39649		0.483024		0.497681		0.396131
ILMN_2925350	Aldh3a2		0.299992		0.285807		0.420498		0.454976
ILMN_3150811	Tsc22d3		0.166624		0.180394		0.225245		0.242319
ILMN_3144984	Arl4		0.262897		0.142674		0.222047		0.432403
ILMN_2595283	2600005C20Rik		0.0163188		0.28097		0.152555		0.37847
ILMN_1238221	Hspcb		0.409947		0.140318		0.342981		0.316444
ILMN_1222773	Sec8l1		0.33891		0.447869		0.423619		0.248395
ILMN_3162202	Tmem86b		0.339592		0.488328		0.436663		0.411688
ILMN_3029727	Shf		0.409097		0.298697		0.389581		0.459277
ILMN_2598103	Emp2		0.168286		0.179254		0.492829		0.438392
ILMN_1229993	Dnajc12		0.172492		0.291523		0.300781		0.181418
ILMN_3079301	LOC432825		0.388594		0.484775		0.483717		0.379967
ILMN_2730154	H2-M10.1		0.460654		0.454803		0.420907		0.352281
ILMN_1252400	1700095N21Rik		0.337572		0.429284		0.371063		0.315129
ILMN_2883795	Dcun1d4		0.437226		0.477218		0.471177		0.392414
ILMN_2660663	Ak2		0.432559		0.468153		0.459853		0.485056
ILMN_1251519	BC021790		0.410048		0.322414		0.262669		0.39123
ILMN_2845080	Psap		0.305818		0.285295		0.441079		0.411789
ILMN_2724294	Gpx7		0.470866		0.474333		0.451972		0.453978
ILMN_1243228	Il1rap		0.47165		0.340973		0.350292		0.439846
ILMN_2504433	Tra1		0.303128		0.353447		0.17377		0.161005
ILMN_1245424	Ppat		0.360578		0.492912		0.336849		0.459324
ILMN_3076424	Ppl		0.388159		0.481448		0.49378		0.433559
ILMN_2500276	Ccng1		0.0833612		0.39827		0.141367		0.00574923
ILMN_2808946	Rps5		0.179797		0.282858		0.313898		0.1642
ILMN_1227403	Rtn4rl1		0.347126		0.283078		0.244705		0.339763
ILMN_2642403	Lmo4		0.0903996		0.272319		0.316124		0.130258
ILMN_2964841	Ppfibp2		0.486832		0.323666		0.19759		0.398647
ILMN_1241970	Zfp259		0.382511		0.483292		0.425213		0.477186
ILMN_2680781	Arl10b	1.3387	5.67703e-05		0.181137	0.682	2.55875e-07		0.387197
ILMN_2484527	Vegfa		0.100862		0.338756		0.0422641		0.494432
ILMN_2834677	Wipi1		0.357976		0.468092		0.416895		0.416786
ILMN_2656498	Foxo1		0.0821521		0.35628		0.376859		0.310251
ILMN_2936118	Rpl24		0.337978		0.392214		0.404222		0.330299
ILMN_2776909	Irx3		0.241512		0.368654		0.418802		0.132062
ILMN_2632839	1300007L22Rik		0.3831		0.39675		0.410404		0.232689
ILMN_2747820	Dhrs7		0.305231		0.43159		0.0985315		0.179101
ILMN_1226528	Kctd2		0.0265857		0.198115		0.00192611		0.466462
ILMN_2690603	Spp1		0.0246612		0.303231		0.00057698		0.217685
ILMN_1226525	H2-Ab1		0.219091		0.304679		0.373839		0.420187
ILMN_1254409	Sca1		0.455662		0.352185		0.152852		0.319441
ILMN_2976159	Mreg		0.491695		0.431192		0.492482		0.414003
ILMN_1224942	Shmt2		0.458267		0.478818		0.36935		0.438163
ILMN_1254886	Eya2		0.402606		0.457805		0.312682		0.45147
ILMN_2938793	Olfr495		0.472506		0.359893		0.415603		0.302309
ILMN_2677170	Oprs1		0.396146		0.282117		0.394845		0.452012
ILMN_2752600	9430057O19Rik		0.471484		0.418915		0.468995		0.364807
ILMN_1244776	Snrpd3		0.476272		0.245896		0.257335		0.493029
ILMN_2699052	Nrn1		0.0243086		0.0577387		0.0477892		0.0303007
ILMN_2589256	Centa2		0.350201		0.447639		0.35765		0.449663
ILMN_1234702	Gpt2		0.165269		0.430452		0.232869		0.350631
ILMN_2848090	Narg1		0.399223		0.317478		0.221398		0.328864
ILMN_2687204	Slc15a4		0.422481		0.372544		0.328862		0.456843
ILMN_1216880	Emr1		0.192233		0.339604		0.165968		0.388787
ILMN_2829636	Dnajb9		0.00268359		0.222717		0.000836238		0.340563
ILMN_2591781	Tmem49		0.355118		0.458926		0.270828		0.448326
ILMN_1258578	2310047C17Rik		0.475027		0.45159		0.491444		0.42093
ILMN_1221157	Krt2-8		0.451699		0.467872		0.465504		0.457283
ILMN_1237993	Nasp		0.230196		0.37647		0.396327		0.295261
ILMN_2698738	D15Ertd735e		0.452469		0.462093		0.37331		0.464292
ILMN_2846059	Taar3		0.483034		0.496408		0.467942		0.488982
ILMN_2740432	Rpl10		0.116653		0.360509		0.0795064		0.437468
ILMN_1218196	Il17rd		0.463197		0.488022		0.397613		0.392128
ILMN_3130768	Gcap14		0.217697		0.15195		0.0290957		0.499464
ILMN_1223317	Lgals3		0.451472		0.28349		0.336383		0.447082
ILMN_2713285	Fhl1		0.155409		0.392819		0.420313		0.150563
ILMN_2733073	Ryr1		0.284792		0.451822		0.410474		0.44317
ILMN_2859712	Zfyve1		0.340244		0.362772		0.299266		0.40465
ILMN_2660837	Siat7d		0.48981		0.481302		0.348845		0.374283
ILMN_2593368	Mat2a		0.151833		0.206544		0.0441497		0.0680513
ILMN_3081944	Rtn3		0.476038		0.447632		0.407272		0.487036
ILMN_2970473	Npm1		0.34114		0.175526		0.132319		0.393664
ILMN_3084087	Ivns1abp		0.250467		0.225481		0.123985		0.378263
ILMN_2834915	Slc22a5		0.384183		0.387633		0.356174		0.355305
ILMN_2875290	Mcpt9		0.469791		0.485318		0.431408		0.430427
ILMN_2438771	Fubp3		0.492001		0.247177		0.378688		0.160737
ILMN_1250709	1810046J19Rik		0.188847		0.250942		0.226273		0.295039
ILMN_2591134	Ppp2cz		0.414756		0.451134		0.478312		0.361445
ILMN_2594031	BC011468		0.273103		0.477042		0.277653		0.118678
ILMN_1256989	Hist1h4j		0.120433		0.421629		0.219713		0.470793
ILMN_2714678	AI449441		0.495061		0.44984		0.476356		0.463439
ILMN_2776431	C1qa		0.450408		0.482054		0.261266		0.302131
ILMN_2621752	Irf5		0.448343		0.467196		0.488612		0.483236
ILMN_3084160	Cxx1b		0.477044		0.479468		0.329463		0.309193
ILMN_3065921	C030045D06Rik		0.476513		0.498851		0.349103		0.345176
ILMN_1225594	1110008P14Rik		0.163336		0.099883		0.0335439		0.0866547
ILMN_2894763	LOC229571		0.490353		0.476966		0.421596		0.462332
ILMN_1248463	Ptch1		0.478797		0.469375		0.466058		0.420382
ILMN_1244819	Spg20		0.131641		0.135321		0.443369		0.488796
ILMN_1242246	Scamp5		0.263685		0.462285		0.16595		0.411983
ILMN_3104857	Daam1		0.448133		0.45565		0.481708		0.481058
ILMN_1259903	Gatad1		0.195509		0.433111		0.212015		0.433852
ILMN_2601507	Bpnt1		0.245863		0.362721		0.174918		0.457576
ILMN_1240257	Galnt2		0.266197		0.315544		0.413797		0.378323
ILMN_2620053	Als2		0.442659		0.49945		0.398387		0.455256
ILMN_1257193	Ppm1a		0.443962		0.107661		0.349918		0.227654
ILMN_2652988	A630048M13Rik		0.416927		0.467881		0.425486		0.401007
ILMN_1247370	Hif3a		0.476462		0.487816		0.413272		0.391178
ILMN_2758198	Sdh1		0.432166		0.497981		0.417484		0.483789
ILMN_2740465	Il1rap		0.401713		0.328257		0.385969		0.496492
ILMN_2981710	LOC669555		0.477927		0.432867		0.395186		0.459363
ILMN_1227440	Rpl35		0.0716963		0.482598		0.0797091		0.457609
ILMN_3114585	Cd44		0.421543		0.481704		0.416703		0.491353
ILMN_2772077	Bok		0.381813		0.447722		0.10961		0.156291
ILMN_2674979	Fus		0.436944		0.366258		0.4699		0.391973
ILMN_1227404	C8b		0.148949		0.499861		0.265161		0.381482
ILMN_2648669	Gpnmb		0.45759		0.481818		0.404413		0.399374
ILMN_2609998	Fxyd6		0.375517		0.458008		0.481448		0.40551
ILMN_1213838	4933432P15Rik		0.474126		0.46165		0.440481		0.46695
ILMN_2808186	Gtf2ird2		0.417634		0.473353		0.493927		0.449176
ILMN_2915118	Trpc6		0.361677		0.487		0.441824		0.422929
ILMN_2721337	G6pdx		0.27466		0.424094		0.379		0.333768
ILMN_1241236	Cs		0.365512		0.478557		0.345625		0.497954
ILMN_3163476	Slc25a15		0.393506		0.498035		0.43514		0.473326
ILMN_1237670	Entpd2		0.469784		0.351944		0.295831		0.434064
ILMN_2975295	2010107G12Rik		0.354803		0.457194		0.450294		0.381975
ILMN_3130719	5730410E15Rik		0.27954		0.445725		0.313464		0.483535
ILMN_1228320	Pfc		0.00348158		0.210458		0.0807673		0.353656
ILMN_1216732	Mcl1		0.486172		0.156535		0.267659		0.346621
ILMN_2738345	Lims2		0.291467		0.376193		0.477389		0.191108
ILMN_2605819	Egln3		0.390702		0.447412		0.475606		0.488149
ILMN_1253008	Acat2		0.498895		0.482597		0.487962		0.470159
ILMN_2517656	Upp2		0.451726		0.394677		0.463601		0.381425
ILMN_2588050	Ubc		0.477934		0.214227		0.191438		0.494002
ILMN_3143633	Prei4		0.276627		0.381801		0.459138		0.473724
ILMN_3158565	2310076L09Rik		0.461266		0.424595		0.496003		0.446677
ILMN_2892222	Acsl5		0.370034		0.275568		0.130615		0.221571
ILMN_2682019	Ndufa8		0.411503		0.471696		0.306763		0.42434
ILMN_2893081	Mbd1		0.410016		0.20924		0.0406142		0.283124
ILMN_1239765	Prdx5		0.0678296		0.421226		0.044183		0.348608
ILMN_1217102	Tpcn1		0.416199		0.347962		0.315107		0.444748
ILMN_2920736	Bbc3		0.333312		0.388272		0.174802		0.426183
ILMN_1257214	Dido1		0.365444		0.461577		0.229779		0.392747
ILMN_1245383	Sec23b		0.208202		0.491982		0.205337		0.468695
ILMN_1219253	Olfml1		0.256594		0.277653		0.44835		0.437214
ILMN_2925066	Txnl2		0.493031		0.425609		0.377609		0.473839
ILMN_2924419	H2-Q7		0.424842		0.434881		0.444937		0.442337
ILMN_2712066	Pgd		0.272207		0.136824		0.163077		0.355045
ILMN_1251876	Srpk2		0.292013		0.376282		0.446009		0.476207
ILMN_2659160	Hdac5		0.0295118		0.434707		0.0381647		0.394065
ILMN_1212902	Rab4a		0.454411		0.267267		0.353894		0.350396
ILMN_2678355	AI415330		0.250938		0.348314		0.151205		0.120823
ILMN_2503393	Tram2		0.479835		0.453156		0.367496		0.446405
ILMN_3150205	LOC433224		0.172746		0.374326		0.0457073		0.355631
ILMN_1229957	Il11ra1		0.457195		0.48355		0.280783		0.246945
ILMN_3016099	Dido1		0.223416		0.302837		0.41429		0.472137
ILMN_3109098	Ankrd40		0.426516		0.374093		0.245398		0.449797
ILMN_1239661	Scoc		0.485321		0.498346		0.458782		0.449768
ILMN_1224333	Osbpl11		0.138926		0.367317		0.116771		0.428226
ILMN_2610204	Mtch2		0.0992887		0.237188		0.227621		0.409017
ILMN_1247125	Fancl		0.368155		0.410246		0.42783		0.422029
ILMN_2612325	4931406C07Rik		0.0307784		0.481633		0.0176626		0.388317
ILMN_2721761	Nab1		0.0182359		0.468654		0.00447992		0.298543
ILMN_3030392	5133400G04Rik		0.419867		0.393334		0.29622		0.488313
ILMN_2589915	Hapln4		0.261261		0.458245		0.233808		0.491074
ILMN_2700699	Lrrc28		0.287264		0.312561		0.276929		0.323313
ILMN_2955535	Rmnd1		0.352368		0.465442		0.107695		0.240092
ILMN_2895501	Gucy1a2		0.434031		0.458666		0.432399		0.430787
ILMN_3037645	Peg10		0.449676		0.444813		0.490771		0.489666
ILMN_3115917	Hsd11b1		0.342949		0.466288		0.434582		0.378049
ILMN_2497190	Bmf		0.456721		0.482359		0.48551		0.459152
ILMN_3109564	Brca2		0.479202		0.481571		0.455428		0.463279
ILMN_1236758	1600023A02Rik		0.17943		0.0548225		0.0168289		0.299422
ILMN_2682503	Gne		0.413326		0.401602		0.447043		0.372387
ILMN_1241857	Nap1l1		0.460718		0.219755		0.109748		0.389067
ILMN_2836982	Des		0.479736		0.494858		0.468774		0.494019
ILMN_3107945	Ccdc46		0.477826		0.482682		0.479925		0.482339
ILMN_3158499	Mdk		0.0137567		0.296985		0.175485		0.263602
ILMN_2645165	Efha1		0.0695752		0.236932		0.0113827		0.475586
ILMN_1244991	Fbxo21		0.203949		0.340894		0.342928		0.209878
ILMN_2651781	Apg3l		0.079598		0.454453		0.110567		0.485034
ILMN_2637639	Rps3		0.000874377		0.0667529	0.707	2.44306e-06		0.485687
ILMN_2911248	Plcb4		0.303212		0.242421		0.440486		0.331915
ILMN_2707298	Ik		0.345129		0.202634		0.439297		0.378054
ILMN_2884416	Galnt2		0.13221		0.45957		0.352934		0.286954
ILMN_2673566	Eif4ebp2		0.178591		0.433016		0.0682121		0.356363
ILMN_2767918	Ifi30		0.463793		0.464194		0.445542		0.442481
ILMN_2766737	Nrp2		0.468799		0.481295		0.411112		0.42594
ILMN_2750402	D7Rp2e		0.263849		0.414128		0.306918		0.370447
ILMN_1258086	BC035291		0.257027		0.255787		0.398455		0.422179
ILMN_1223230	Gstp1		0.328593		0.0716996		0.0843892		0.279805
ILMN_2661005	1110018G07Rik		0.0611187		0.157336		0.445362		0.375308
ILMN_2534253	LOC216963		0.368653		0.431143		0.297523		0.278385
ILMN_3084954	Tes		0.176605		0.472179		0.26094		0.45333
ILMN_2766455	Lrrc5		0.384382		0.399076		0.153147		0.333288
ILMN_2636335	Sfrs2		0.120533		0.422283		0.215474		0.432824
ILMN_2600660	Mapk8ip3		0.448295		0.484886		0.418361		0.402256
ILMN_3111744	Lpin1		0.346		0.452118		0.438019		0.365428
ILMN_2927373	Ddit3		0.4276		0.319562		0.426602		0.30937
ILMN_2668849	3632413B07Rik		0.203307		0.243149		0.0061768		0.199253
ILMN_2835723	Manba		0.442989		0.355588		0.421872		0.370817
ILMN_3124374	Nipbl		0.356648		0.402129		0.392298		0.388878
ILMN_2588815	Pgam2		0.398846		0.480385		0.493942		0.39098
ILMN_3094013	Mbnl2		0.297781		0.188825		0.202927		0.274467
ILMN_2667369	B4galt1		0.38941		0.499852		0.441246		0.461524
ILMN_2812935	Atp6v1h		0.378997		0.0544833		0.0783368		0.490783
ILMN_1229082	1810045K06Rik		0.453029		0.264802		0.309787		0.38439
ILMN_2805339	Hspb6		0.287093		0.387702		0.194158		0.152405
ILMN_2987995	Bfar		0.123659		0.394132		0.0525468		0.430042
ILMN_2593532	D030060M11Rik		0.221077		0.278283		0.327903		0.335663
ILMN_1224291	Mbd1		0.346852		0.492689		0.358844		0.490766
ILMN_2589401	Pltp		0.35825		0.493333		0.483304		0.390834
ILMN_2644950	Tprkb		0.0357712		0.330566		0.0427574		0.302154
ILMN_2890782	Rhpn1		0.445265		0.434569		0.435835		0.468043
ILMN_2615015	Pygl		0.449388		0.444125		0.423523		0.45014
ILMN_2826304	Fabp6		0.425428		0.424885		0.442765		0.314764
ILMN_2629776	Pcsk4		0.372651		0.461349		0.431458		0.416276
ILMN_1240471	0610039N19Rik		0.378914		0.26621		0.351522		0.285193
ILMN_2668001	Bxdc2		0.439574		0.305471		0.32691		0.48113
ILMN_2940195	Mgst1		0.123079		0.434365		0.278316		0.384458
ILMN_1226848	Ptp4a3		0.464422		0.486141		0.458255		0.476933
ILMN_1237148	Mga		0.435731		0.401748		0.389358		0.441919
ILMN_2754287	Guca1b		0.45675		0.404291		0.443503		0.482615
ILMN_3146018	Ccl27		0.129379		0.350578		0.419838		0.18791
ILMN_1219701	Traf4		0.336395		0.441103		0.423492		0.495813
ILMN_2930897	Igfbp2		0.405592		0.386147		0.383801		0.405857
ILMN_1213483	B430214A04Rik		0.381448		0.259946		0.448493		0.405718
ILMN_1256518	Akr7a5		0.158932		0.254975		0.430061		0.456017
ILMN_3116570	Pdhb	1.5316	5.89278e-06		0.063974	0.5705	1.04352e-08		0.443967
ILMN_1236892	D6Ertd365e		0.438066		0.441714		0.470531		0.413189
ILMN_1237208	Lamp1		0.236832		0.36046		0.438491		0.430971
ILMN_2627774	A430110N23		0.465979		0.447622		0.421864		0.458906
ILMN_2763206	Aps		0.490677		0.403307		0.371585		0.480122
ILMN_2808191	Ddo		0.310278		0.378772		0.300201		0.395507
ILMN_2755399	Ppp2r4		0.413574		0.410113		0.357606		0.462577
ILMN_3052430	Cd63		0.485733		0.40344		0.447916		0.435625
ILMN_2955104	Naca		0.0975309		0.290378		0.0169172		0.404922
ILMN_2701855	B430104H02Rik		0.420294		0.419837		0.473408		0.372548
ILMN_1244030	1200013P24Rik		0.388491		0.44022		0.380298		0.421973
ILMN_2975640	Snrpg		0.431367		0.450174		0.361989		0.384518
ILMN_2689986	Dnaja4		0.375017		0.425923		0.198903		0.248764
ILMN_2703844	Eef1e1		0.232222		0.338689		0.314441		0.258806
ILMN_2899174	Efha1		0.421401		0.285851		0.238658		0.454218
ILMN_2639397	Dhrs1		0.331385		0.461945		0.477468		0.326618
ILMN_2752873	Lgals9		0.409841		0.477076		0.403607		0.488567
ILMN_2980331	Sumo2		0.0627072		0.349708		0.183198		0.407843
ILMN_2677567	Galt		0.213293		0.172774		0.310147		0.392018
ILMN_1247019	Zfp786		0.490602		0.494465		0.389038		0.402609
ILMN_2495289	Ugalt2		0.0633015		0.442168		0.104701		0.449981
ILMN_1248439	Siat7d		0.371704		0.429987		0.380079		0.424056
ILMN_2711570	C77668		0.176919		0.255435		0.449038		0.376809
ILMN_2861123	Tmem150		0.43637		0.47888		0.318402		0.406564
ILMN_2947568	Gadd45a		0.140029		0.379168		0.0869551		0.495636
ILMN_3107156	Anxa11		0.364911		0.404466		0.0508055		0.0564472
ILMN_1245874	Ptpn11		0.31159		0.413628		0.471499		0.232637
ILMN_2729447	9030612M13Rik		0.492756		0.300952		0.37833		0.200068
ILMN_2974021	Rpl3		0.208491		0.391287		0.0993892		0.43203
ILMN_2789239	Tgfbr3		0.440842		0.290618		0.189062		0.463277
ILMN_1221835	Tubb2b		0.252818		0.29156		0.283495		0.305059
ILMN_2864290	BC049806		0.146542		0.257695		0.00564305		0.236165
ILMN_2812614	Reck		0.296614		0.218999		0.42711		0.42126
ILMN_3015589	Hoxa13		0.492431		0.435742		0.401595		0.486659
ILMN_2639291	Cln5		0.0840055		0.236504		0.243886		0.451633
ILMN_2711551	Rpl39		0.09045		0.373829		0.118509		0.43736
ILMN_2828896	Pxdn		0.479298		0.483198		0.416947		0.424794
ILMN_2742075	Cd14		0.437864		0.452422		0.309885		0.425681
ILMN_2924969	Gm1943		0.353838		0.390675		0.478333		0.474768
ILMN_2991545	D10Jhu81e		0.36599		0.444963		0.372183		0.438718
ILMN_2519673	Vwf		0.336668		0.421038		0.0568715		0.102136
ILMN_2800256	Heatr1		0.308428		0.413015		0.157929		0.401905
ILMN_2731629	1500010M16Rik		0.465929		0.25313		0.430165		0.228616
ILMN_2975718	Rps6ka1		0.178957		0.119755		0.344369		0.485724
ILMN_2853744	Bxdc2		0.46802		0.169375		0.245392		0.406002
ILMN_1251595	Bhlhb9		0.110661		0.276402		0.0557326		0.399349
ILMN_1253813	Hemp1		0.214533		0.321435		0.331308		0.418715
ILMN_2598715	Tubb2b		0.406204		0.362443		0.308034		0.267557
ILMN_2878501	Nedd4l		0.106802		0.252906		0.430952		0.381067
ILMN_3152717	LOC435337		0.46155		0.481238		0.430884		0.427495
ILMN_2627205	3632413B07Rik		0.334121		0.419777		0.0312285		0.131413
ILMN_1232686	Cryz		0.386657		0.487779		0.349422		0.442218
ILMN_1254966	Rbms1		0.306422		0.360614		0.261429		0.41065
ILMN_2647961	C330027C09Rik		0.441558		0.455938		0.315054		0.424064
ILMN_1250815	Wsb1		0.402994		0.0989235		0.0588557		0.4758
ILMN_2916116	Rps7		0.427364		0.371573		0.44386		0.388065
ILMN_2781966	Bud31		0.447975		0.342246		0.286773		0.406115
ILMN_3113303	Atp2b2		0.175117		0.233767		0.450132		0.481272
ILMN_3151786	V2r10		0.483993		0.446392		0.492209		0.448625
ILMN_2592313	1700023M09Rik		0.341799		0.26469		0.17599		0.446998
ILMN_2646625	Jun		0.362273		0.231099		0.175661		0.414197
ILMN_2655260	Ptp4a3		0.388116		0.350191		0.269243		0.46578
ILMN_2937674	Gse1		0.0871236		0.367891		0.21901		0.43365
ILMN_2735865	Rohn		0.0887474		0.442213		0.430288		0.105162
ILMN_1256775	Thrsp		0.446707		0.468031		0.178821		0.264871
ILMN_2970381	Stam2		0.137623		0.357401		0.0543276		0.437015
ILMN_1255697	1110049F12Rik		0.249863		0.359459		0.0945287		0.402776
ILMN_2807449	Snx21		0.287098		0.426932		0.267668		0.40261
ILMN_2763459	E130107N23Rik		0.386413		0.249569		0.475589		0.364174
ILMN_2641360	Ak2		0.345424		0.357385		0.238334		0.468879
ILMN_2868827	Pscd1		0.399241		0.422044		0.399536		0.423236
ILMN_2733887	Mknk2		0.0511586		0.477024		0.159964		0.277081
ILMN_1252464	Pcsk4		0.436519		0.46369		0.453622		0.445301
ILMN_2954824	Ppp1r1b	0.766	0.000101903		0.0198408		0.0295788		0.000686724
ILMN_2663130	P2ry6		0.307249		0.316601		0.307182		0.295801
ILMN_2620030	Capn2		0.31022		0.349047		0.0853878		0.332119
ILMN_1237273	Col25a1		0.404869		0.463232		0.389038		0.483241
ILMN_2746356	Tle4		0.374293		0.365029		0.450823		0.414561
ILMN_2758168	E130306I01Rik		0.262117		0.441353		0.219435		0.49285
ILMN_2687854	1300018J18Rik		0.476109		0.499596		0.418983		0.446368
ILMN_2825817	Spry4		0.374488		0.492515		0.360921		0.484831
ILMN_2837779	Trpv2		0.311241		0.4564		0.234067		0.450785
ILMN_1237034	AU040320		0.351666		0.200497		0.153113		0.31296
ILMN_2900484	Trim72		0.484199		0.475744		0.49565		0.482932
ILMN_3061663	Trim21		0.418227		0.492181		0.382814		0.452463
ILMN_2434144	Ysg2		0.431494		0.493666		0.419206		0.367078
ILMN_1251696	Irf2		0.449124		0.3546		0.241728		0.435318
ILMN_2634235	E430025L02Rik		0.440275		0.16388		0.321752		0.312569
ILMN_1255207	Pde8a		0.0233017		0.0332596	0.6002	6.17739e-06		0.317883
ILMN_2657467	Nelf		0.0591945		0.456234		0.0249618		0.39563
ILMN_2466527	Trps1		0.456796		0.45083		0.45771		0.450072
ILMN_1236411	Wipi1		0.422568		0.36074		0.435497		0.363729
ILMN_1224256	Keo4		0.143013		0.453307		0.340983		0.345336
ILMN_2601515	Bpnt1		0.498772		0.410421		0.339841		0.44684
ILMN_2658654	BC021611		0.427464		0.458716		0.455226		0.477793
ILMN_2828420	4631427C17Rik		0.403368		0.479897		0.359911		0.476876
ILMN_3149251	Glud1		0.452257		0.137273		0.33917		0.20637
ILMN_2912532	Suox		0.481999		0.492958		0.498562		0.491686
ILMN_2833936	Cryl1		0.372196		0.351138		0.393192		0.4418
ILMN_3008486	Taar4		0.394768		0.489294		0.497688		0.405097
ILMN_2956159	Rps12		0.357502		0.487555		0.295179		0.449115
ILMN_2710819	Csf1r		0.158024		0.436235		0.0931414		0.437971
ILMN_2754997	2310042G06Rik		0.484642		0.299971		0.383644		0.418053
ILMN_3060168	Ift140		0.35617		0.395692		0.441557		0.465238
ILMN_2732859	BC023957		0.352681		0.462107		0.355096		0.468304
ILMN_2594525	Nsdhl		0.469678		0.379278		0.457587		0.314466
ILMN_1229318	Pdk1		0.144745		0.451345		0.437227		0.265626
ILMN_2784078	Mmp15		0.093041		0.29289		0.184327		0.190192
ILMN_1242542	A530082C11Rik		0.471247		0.435537		0.403281		0.458463
ILMN_2749747	2410004L22Rik		0.261668		0.458224		0.33685		0.39589
ILMN_2607926	Kdelr2		0.243267		0.40546		0.370382		0.48669
ILMN_2929791	Pfn2		0.0642614		0.448654		0.0943157		0.36724
ILMN_2875251	Ang1		0.294297		0.492133		0.213278		0.404893
ILMN_2993083	Syn3		0.460722		0.487917		0.476388		0.49774
ILMN_1377918	Ubc		0.0731986		0.379409		0.0270948		0.444222
ILMN_2643377	Slc24a6		0.376128		0.338035		0.454174		0.391427
ILMN_2819859	Tbc1d2b		0.313588		0.427702		0.42216		0.482849
ILMN_2843355	Pcbp2		0.118252		0.488109		0.240815		0.310418
ILMN_1236631	Rpl23a		0.168214		0.411233		0.115975		0.495149
ILMN_2923707	Tmem141		0.417447		0.483019		0.372652		0.472431
ILMN_2754787	1200013F24Rik		0.278934		0.314659		0.277597		0.317805
ILMN_2685125	BC005682		0.472234		0.306719		0.347749		0.403745
ILMN_2759954	Ppp1r2		0.264573		0.402503		0.416249		0.291898
ILMN_2857595	AI413582		0.402953		0.412516		0.143943		0.296878
ILMN_2910934	Cd52		0.187617		0.433119		0.180822		0.397583
ILMN_1247681	Tex264		0.319703		0.482721		0.323441		0.490641
ILMN_2955356	Appbp1		0.433193		0.322318		0.324131		0.449801
ILMN_2596522	Mt1		0.374025		0.331227		0.43171		0.282376
ILMN_1225764	1700018O18Rik		0.490797		0.0263159		0.363506		0.050865
ILMN_2688631	Crry		0.426375		0.480406		0.449446		0.49398
ILMN_1236175	Tubb4		0.494622		0.483162		0.292313		0.284138
ILMN_2867696	Cdc42bpb		0.489067		0.253136		0.179855		0.414966
ILMN_2685390	Bcl7b		0.495425		0.474236		0.46045		0.48833
ILMN_3126986	Rps24		0.198492		0.452124		0.264092		0.371523
ILMN_1246667	Jmjd2b		0.425633		0.461691		0.478964		0.418009
ILMN_2616768	Tmem49		0.131933		0.274643		0.195931		0.360325
ILMN_2594103	Rps3		0.320153		0.43624		0.246275		0.483444
ILMN_3074985	H2afz		0.407177		0.230194		0.371439		0.419387
ILMN_1253808	Oas1g		0.492673		0.47479		0.466226		0.449019
ILMN_2645563	Krtap16-4		0.342142		0.477604		0.49513		0.344685
ILMN_1215475	Dsg2		0.472829		0.466977		0.370964		0.397599
ILMN_2801974	Tatdn1		0.488046		0.491557		0.448422		0.454708
ILMN_2602711	Tgfbr1		0.126		0.371687		0.18402		0.291205
ILMN_1248830	Hist1h2an		0.104874		0.382321		0.141869		0.325359
ILMN_2657628	Sec61g		0.204256		0.307451		0.296014		0.414173
ILMN_1231795	Lace1		0.34019		0.191889		0.114075		0.437124
ILMN_2633897	Pde6d		0.168858		0.47609		0.245707		0.4238
ILMN_2793522	Tnfrsf19		0.378611		0.476796		0.296103		0.204049
ILMN_3162224	0610007P06Rik		0.177266		0.38836		0.150705		0.426295
ILMN_1235499	Pros1		0.496503		0.468335		0.313871		0.303252
ILMN_2641124	D1Bwg0491e		0.142405		0.228323		0.17186		0.200219
ILMN_1236993	9530046H09Rik		0.28613		0.348091		0.11181		0.416265
ILMN_2771219	1110001A05Rik		0.493099		0.429314		0.478901		0.400842
ILMN_2794844	BC016201		0.434206		0.403627		0.428704		0.486382
ILMN_2795078	Unc93b1		0.331335		0.408736		0.354905		0.415663
ILMN_2589048	Ghsr		0.363352		0.480106		0.402223		0.496775
ILMN_2681212	Efnb3		0.475649		0.45671		0.479606		0.492157
ILMN_2699367	1190005I06Rik		0.254457		0.453859		0.408998		0.409938
ILMN_2683681	Suclg1		0.488073		0.471414		0.29661		0.353806
ILMN_2623856	Map2k6		0.428109		0.441191		0.367462		0.498738
ILMN_1228026	Midn		0.0291302		0.0360251		0.16403		0.172829
ILMN_2661107	Arl6ip2		0.491106		0.423769		0.378634		0.474889
ILMN_2509737	Trex1		0.354464		0.413214		0.384452		0.427774
ILMN_3112922	Hdac5		0.149053		0.381043		0.270742		0.458063
ILMN_1238246	1810074P20Rik		0.464079		0.454395		0.393846		0.416541
ILMN_2659200	Prpf40b		0.299157		0.47362		0.415		0.374985
ILMN_3160449	AI597468		0.414814		0.420749		0.429497		0.427309
ILMN_1245860	Nol5a		0.221351		0.266133		0.161888		0.337394
ILMN_1254113	Snx2		0.414042		0.195966		0.292667		0.277952
ILMN_2933624	LOC654467		0.409401		0.160834		0.407976		0.283021
ILMN_2619983	Sdc2		0.270714		0.420074		0.429969		0.273699
ILMN_1252297	Nek3		0.168253		0.46563		0.321874		0.382373
ILMN_2689274	Dnchc1		0.486368		0.476245		0.468177		0.459329
ILMN_2604435	Olfr516		0.497188		0.426106		0.432371		0.483199
ILMN_2677728	Abhd3		0.377464		0.403781		0.433675		0.452816
ILMN_2853658	Pelo		0.451737		0.294112		0.344569		0.474086
ILMN_1256219	Sat1		0.117304		0.37819		0.0597489		0.488677
ILMN_2691187	Rbbp7		0.467979		0.117342		0.190311		0.375999
ILMN_2773153	Il5ra		0.437368		0.423779		0.390031		0.432688
ILMN_1219583	Capn2		0.280737		0.460223		0.215579		0.377616
ILMN_3139514	Tbx3		0.460703		0.46415		0.493631		0.424719
ILMN_2860479	Arpc1b		0.368485		0.309183		0.449962		0.453585
ILMN_1214998	Hsd11b1		0.251345		0.460994		0.381391		0.328353
ILMN_1225204	2510004L01Rik		0.178471		0.48296		0.220701		0.457074
ILMN_2770929	Fgf15		0.442015		0.485476		0.391598		0.434054
ILMN_2974343	Pla1a		0.4154		0.310783		0.337376		0.491101
ILMN_2798086	Fchsd2		0.0773117		0.419442		0.2662		0.29964
ILMN_1217118	Enpp5		0.369697		0.187428		0.326454		0.219391
ILMN_1230788	Tle1		0.381768		0.422815		0.473695		0.44133
ILMN_2760001	Ppfibp2		0.418343		0.469125		0.496118		0.462774
ILMN_3059798	Foxk1		0.434029		0.4711		0.450319		0.371962
ILMN_2718356	9030221M09Rik		0.445134		0.44521		0.466616		0.426975
ILMN_2710449	Crip2		0.315417		0.317457		0.378466		0.262436
ILMN_2673233	Pfkp		0.203746		0.412252		0.401179		0.395118
ILMN_2431150	Eef2k		0.155722		0.214171		0.377633		0.40619
ILMN_2999797	Rpl27		0.307297		0.477796		0.410685		0.263243
ILMN_2974117	Kctd6		0.312589		0.381169		0.282519		0.412076
ILMN_2620106	Dhcr24		0.436478		0.443462		0.451971		0.448511
ILMN_3110679	Gats		0.469432		0.408793		0.391932		0.474559
ILMN_3022688	Xist		0.487003		0.47746		0.40495		0.42872
ILMN_2660028	1700023O11Rik		0.477596		0.382736		0.364027		0.478634
ILMN_2751492	Frag1		0.354086		0.464721		0.4076		0.42331
ILMN_2796429	Psip1		0.228068		0.38124		0.0718115		0.358997
ILMN_2736611	Gtf2f2		0.312457		0.353779		0.339492		0.374208
ILMN_2759235	Rpl28		0.336641		0.403604		0.477121		0.278513
ILMN_2852380	Srp54		0.373363		0.226461		0.473613		0.336472
ILMN_3145881	Cnot2		0.313947		0.472036		0.32959		0.47089
ILMN_2801601	Clec1a		0.488337		0.418416		0.33868		0.449709
ILMN_2961216	Slco2a1		0.473141		0.472236		0.477318		0.468873
ILMN_3052674	Pgm5		0.488979		0.466353		0.472593		0.497257
ILMN_2430813	Pdlim7		0.0235272		0.240617		0.15386		0.492322
ILMN_3147135	Akr1a4		0.427082		0.322571		0.333049		0.410435
ILMN_1221177	Cdkn2a		0.436909		0.455057		0.495465		0.397899
ILMN_2652414	Ncald		0.00669961		0.2246		0.382754		0.0872251
ILMN_2833993	4921501E09Rik		0.487223		0.484749		0.42236		0.457208
ILMN_2650812	Gdi3		0.0436134		0.437297		0.0372513		0.361908
ILMN_2693815	Pacsin3		0.468864		0.494915		0.374811		0.367963
ILMN_2859917	Tmem53		0.237287		0.413003		0.437478		0.405905
ILMN_2909275	D11Ertd18e		0.377507		0.448301		0.483719		0.465426
ILMN_2678637	2200001I15Rik		0.423231		0.489248		0.444158		0.49919
ILMN_2810047	Iars		0.133316		0.490716		0.119571		0.474215
ILMN_2713464	Abhd4		0.151351		0.430268		0.408157		0.295085
ILMN_3162050	Daam2		0.474575		0.39968		0.372935		0.486435
ILMN_2600202	Dhx33		0.064995		0.280134		0.0418313		0.36777
ILMN_2948086	Rps4x		0.234119		0.38824		0.291358		0.455416
ILMN_3150724	Ppfibp1		0.451699		0.338882		0.375661		0.398617
ILMN_2649068	Irf1		0.395136		0.487434		0.392721		0.475407
ILMN_2895412	Epha8		0.472626		0.475936		0.41248		0.469373
ILMN_2813484	Per1		0.0987008		0.452778		0.459092		0.162546
ILMN_1247468	Ftsj3		0.266147		0.498719		0.305334		0.478008
ILMN_2870295	Cldn1		0.467273		0.494632		0.428808		0.45707
ILMN_3150536	1200015F23Rik		0.292713		0.364383		0.0468812		0.243121
ILMN_2609323	Lst1		0.444323		0.385767		0.395212		0.253988
ILMN_2683586	Capn2		0.325108		0.433788		0.411389		0.216096
ILMN_2827217	Clstn3		0.150406		0.452796		0.297636		0.359868
ILMN_1257142	Sepx1		0.0905041		0.14307		0.0066953		0.495389
ILMN_1240104	Chchd7		0.0119223		0.0859473	0.7125	1.76544e-05		0.30361
ILMN_2848583	Mtch2		0.118893		0.174786		0.348734		0.417674
ILMN_2733398	Sfrs3		0.329047		0.370518		0.148618		0.412005
ILMN_1243654	Hist1h4k		0.455561		0.416986		0.497543		0.449484
ILMN_2943027	OTTMUSG00000003802		0.457467		0.454132		0.45587		0.37898
ILMN_1234909	Tipin		0.225156		0.418475		0.41079		0.421785
ILMN_2806439	Slc17a8		0.222789		0.422807		0.417597		0.258973
ILMN_3160626	Cideb		0.337614		0.460953		0.330674		0.477837
ILMN_1243149	Atp6v0b		0.405715		0.435021		0.493279		0.468557
ILMN_1247220	Tbx3		0.462399		0.433823		0.481441		0.475875
ILMN_2745876	BC020535		0.450964		0.433305		0.422922		0.457869
ILMN_2723108	Tgfb1i4		0.389824		0.246401		0.449598		0.381129
ILMN_1243507	Ssb4		0.195859		0.287565		0.377008		0.434018
ILMN_2737658	Pdk2		0.365867		0.458063		0.419426		0.41407
ILMN_2836710	Cd151		0.236787		0.409573		0.323871		0.321426
ILMN_2762582	Sema4d		0.429142		0.474843		0.385612		0.481287
ILMN_2496621	Zfp263		0.00640088		0.256313		0.00682068		0.254927
ILMN_2648445	Slc27a2		0.287558		0.420857		0.35848		0.363769
ILMN_2664511	Osgep		0.29293		0.332623		0.326624		0.358939
ILMN_3139875	Acot1		0.206456		0.0757979		0.42302		0.191892
ILMN_2435822	Tmc4		0.403877		0.450763		0.32748		0.472772
ILMN_2671671	Snx8		0.346559		0.206534		0.138197		0.296563
ILMN_1235347	Frag1		0.383488		0.458617		0.420545		0.483377
ILMN_1234223	AI132321		0.422656		0.480233		0.261651		0.360557
ILMN_2633670	B830009D23Rik		0.42559		0.487356		0.226912		0.313313
ILMN_3066763	Arl4		0.376233		0.498023		0.407003		0.482199
ILMN_1230912	Phf6		0.385466		0.429417		0.25196		0.432523
ILMN_1233513	Rdbp		0.427882		0.445175		0.399585		0.415577
ILMN_2718791	Sphk2		0.158717		0.432238		0.0379016		0.184614
ILMN_2620583	6720425G15Rik		0.211823		0.146386		0.0765658		0.143821
ILMN_3154820	St5		0.0898098		0.106355		0.499121		0.491133
ILMN_2646380	Gabpb1		0.474476		0.401075		0.38668		0.475421
ILMN_3163159	Gng5		0.00454786		0.0300407	0.5303	8.95304e-07		0.391807
ILMN_2748680	Fhit		0.40417		0.413168		0.199784		0.373281
ILMN_2777471	H2-T23		0.489735		0.445662		0.168475		0.161588
ILMN_1260348	Srp9		0.0509529		0.357236		0.00882725		0.13674
ILMN_2656102	Sox2		0.260256		0.242829		0.328685		0.275443
ILMN_2977903	BC057627		0.414822		0.378472		0.487979		0.435949
ILMN_2655954	Gpam		0.472314		0.43048		0.462155		0.481782
ILMN_2822905	Ngef		0.203263		0.339157		0.183485		0.316453
ILMN_2610105	Snrpd1		0.389316		0.467964		0.339833		0.284292
ILMN_2731260	Tmem143		0.498017		0.481853		0.463862		0.488373
ILMN_1257876	B3gnt6		0.383702		0.302042		0.264023		0.420392
ILMN_3150159	Dbi		0.490822		0.318883		0.183593		0.342026
ILMN_2475727	Ube2l3		0.231634		0.257027		0.409714		0.399873
ILMN_1219574	Hist1h2af		0.409928		0.464377		0.415975		0.309882
ILMN_2639272	Ddx21		0.0682787		0.346775		0.0283388		0.481502
ILMN_1257244	Leprotl1		0.490758		0.387354		0.345882		0.473672
ILMN_1216388	Ube1dc1		0.3412		0.0923914		0.0382587		0.474847
ILMN_1224736	BC065120		0.198867		0.292427		0.167157		0.242929
ILMN_3163014	Cdc42se1		0.498147		0.439985		0.298756		0.379327
ILMN_2624385	2010315L10Rik		0.273443		0.492611		0.339556		0.441262
ILMN_1239077	Qscn6		0.479662		0.44425		0.433268		0.483805
ILMN_3062654	Depdc5		0.493466		0.368808		0.269868		0.412945
ILMN_2619620	C1qb		0.131397		0.44291		0.0116082		0.180131
ILMN_1257428	Fkbp4		0.0341182		0.472321		0.0712461		0.392116
ILMN_2712305	Dctn4		0.278842		0.491257		0.267427		0.479367
ILMN_2666990	Eef1a2		0.37748		0.344676		0.424692		0.303639
ILMN_2742807	Rpl23		0.139277		0.434635		0.170292		0.488489
ILMN_2847144	Hist1h2ak		0.0311661		0.436246		0.176561		0.261747
ILMN_2722513	Pstpip2		0.426371		0.47036		0.484539		0.422892
ILMN_1214036	Heatr1		0.291731		0.34597		0.218388		0.269938
ILMN_1218380	Hist2h2ac		0.425381		0.259695		0.41391		0.252681
ILMN_2621074	Ethe1		0.449388		0.433727		0.369268		0.356443
ILMN_2652187	Cutl1		0.43037		0.100105		0.0702761		0.457521
ILMN_2856668	Mett11d1		0.450009		0.318832		0.273444		0.478313
ILMN_2999032	MGC117608		0.388915		0.445828		0.431024		0.405663
ILMN_1215305	Pcaf		0.33626		0.475178		0.362248		0.461504
ILMN_2940118	V1rh3		0.467525		0.416891		0.384417		0.488629
ILMN_3055507	Ihpk2		0.439826		0.435288		0.194908		0.319898
ILMN_2766867	Slc22a7		0.320332		0.482797		0.41765		0.441539
ILMN_2716511	Slc12a6		0.296397		0.313338		0.0982928		0.414722
ILMN_2700400	Galnt11		0.45586		0.394221		0.36901		0.442522
ILMN_2727980	AA415817		0.396704		0.481008		0.379117		0.455992
ILMN_1222821	Lzf		0.388446		0.287719		0.270379		0.389907
ILMN_2905646	Pak6		0.493411		0.466285		0.476704		0.43815
ILMN_1258734	Wnt2		0.399872		0.312347		0.341805		0.359178
ILMN_2742599	Nfix		0.170746		0.367901		0.279324		0.0380146
ILMN_2752940	Dhcr24		0.347006		0.316399		0.331539		0.284884
ILMN_2718974	2410001E19Rik		0.154924		0.452463		0.220286		0.479364
ILMN_2647793	Rab13		0.493226		0.453631		0.330708		0.388993
ILMN_2747923	Slc40a1		0.191805		0.270884		0.424449		0.376318
ILMN_2766262	Pfdn5		0.344569		0.447498		0.420226		0.476805
ILMN_2871325	Pfkl		0.385964		0.479873		0.455718		0.424121
ILMN_1259400	Lsp1		0.46391		0.475224		0.448603		0.457293
ILMN_2913563	Crym		0.416933		0.203686		0.385242		0.227004
ILMN_1222492	Mipep		0.372428		0.427092		0.362459		0.437087
ILMN_2766596	Gmds		0.245807		0.297078		0.414942		0.433832
ILMN_2705849	Decr2		0.472586		0.470414		0.487749		0.479608
ILMN_2980661	Aqp1		0.492001		0.465497		0.490774		0.461597
ILMN_2617835	Myo9b		0.151466		0.40027		0.147278		0.378174
ILMN_1227726	AV340375		0.262839		0.319975		0.25214		0.30596
ILMN_2701582	Cbs		0.429656		0.418866		0.337991		0.495178
ILMN_2710151	1110031B06Rik		0.443005		0.412391		0.384908		0.359069
ILMN_2729452	Cyp4f16		0.439569		0.497903		0.48958		0.46252
ILMN_3150677	Sprr2a		0.0240164		0.180523		0.000335028		0.306798
ILMN_2677056	1500003O03Rik	1.3569	3.37501e-05		0.104523	0.6746	1.78407e-07		0.456324
ILMN_2606693	Insig1		0.314351		0.374012		0.477727		0.494739
ILMN_2631423	H2-Ab1		0.361313		0.428694		0.432411		0.477122
ILMN_2998995	Ddi2		0.467345		0.409909		0.360947		0.443977
ILMN_2816660	Chic1		0.309734		0.451108		0.261306		0.486197
ILMN_2706562	Evc		0.464995		0.439634		0.358444		0.407268
ILMN_2998313	Cadps2		0.303681		0.445226		0.0801767		0.0496906
ILMN_2957580	Olfr1094		0.496788		0.457028		0.402218		0.45577
ILMN_2621433	Fgfrl1		0.347282		0.368807		0.387886		0.38764
ILMN_1257631	Apobec1		0.410005		0.493742		0.339809		0.420781
ILMN_1248854	Ick		0.413497		0.34691		0.187171		0.280674
ILMN_1225133	Nosip		0.366575		0.335735		0.489717		0.430327
ILMN_2717916	Mrps18a		0.072139		0.488594		0.213872		0.276988
ILMN_2665490	Litaf		0.213748		0.0616279		0.0543241		0.237754
ILMN_2622671	Acsl1		0.215073		0.309898		0.428231		0.370982
ILMN_2588411	Grina		0.445783		0.425419		0.360914		0.39056
ILMN_2441899	Tyms		0.448889		0.474435		0.409653		0.353763
ILMN_1225654	Slc35a1		0.157387		0.483814		0.155887		0.489525
ILMN_2821850	Pbef1		0.032926		0.37589		0.00231562		0.238083
ILMN_2596346	Dcn		0.00038208		0.465361		0.0140336		0.181875
ILMN_2750515	Fos		0.0495857		0.000182971		0.436919		0.0227699
ILMN_1223695	5830415F09Rik		0.446577		0.461119		0.410359		0.495677
ILMN_2706268	Scara3		0.379337		0.478169		0.146393		0.0944075
ILMN_2748361	Pcx		0.314902		0.468774		0.447883		0.359142
ILMN_1240726	Mmp14		0.152588		0.161968		0.249657		0.320968
ILMN_2795412	Tmem176a		0.367762		0.369373		0.185207		0.234842
ILMN_2781353	Ush2a		0.45713		0.265074		0.135015		0.39211
ILMN_2948800	2900006K08Rik		0.386012		0.370597		0.246141		0.309087
ILMN_2872552	LOC622404		0.481363		0.189984		0.273081		0.390936
ILMN_2729985	Cops4		0.122995		0.441992		0.107007		0.396605
ILMN_2427869	5133400G04Rik		0.314324		0.446527		0.33184		0.435492
ILMN_2689740	Rg9mtd1		0.132246		0.307243		0.118977		0.258681
ILMN_2840975	Gls2		0.468497		0.391097		0.272737		0.421168
ILMN_2723024	BC004044		0.443422		0.459237		0.407375		0.412659
ILMN_1249224	Tpd52l1		0.346288		0.322553		0.359775		0.125294
ILMN_2622420	Hs6st3		0.443536		0.427465		0.434493		0.410151
ILMN_2762640	Gls2		0.293068		0.403074		0.494945		0.407225
ILMN_2713686	Pnpo		0.491702		0.466957		0.351328		0.339164
ILMN_2727153	Clu		0.197643		0.485051		0.283045		0.381477
ILMN_2881322	Rpl18		0.129911		0.433733		0.292709		0.237083
ILMN_2639402	1810021J13Rik		0.441802		0.360425		0.453444		0.44334
ILMN_2634295	Mrpl49		0.0986692		0.281599		0.348206		0.399036
ILMN_1235842	Mftc		0.463308		0.462893		0.397969		0.418195
ILMN_1226195	Bag3		0.041078		0.218351		0.477469		0.237861
ILMN_2672325	Nme6		0.223737		0.438539		0.308791		0.367625
ILMN_2974064	Osbpl3		0.346728		0.344785		0.107055		0.354899
ILMN_2867013	Zfp160		0.340156		0.186793		0.118481		0.414815
ILMN_3093626	Porcn		0.228616		0.445745		0.100079		0.354403
ILMN_1249765	Smfn		0.283877		0.383014		0.197047		0.278407
ILMN_2759088	2010001J22Rik		0.317985		0.499444		0.384109		0.255314
ILMN_1216122	Mrpl48		0.462384		0.499417		0.316913		0.361495
ILMN_1256089	Rasgef1b		0.363464		0.456658		0.431916		0.402832
ILMN_2971479	Trp53inp1		0.174806		0.411491		0.102208		0.269364
ILMN_1252204	Sepw1		0.262441		0.287348	1.2868	0.000213086		0.0180318
ILMN_2994354	6720460F02Rik		0.495775		0.491197		0.419728		0.441211
ILMN_1232170	Creld1		0.250811		0.310301		0.409018		0.467802
ILMN_1212693	E130307J07Rik		0.244255		0.398605		0.478144		0.367354
ILMN_1256702	S100a10		0.00239624		0.395668		0.0237527		0.336789
ILMN_2813859	Rbp2		0.49401		0.471779		0.45552		0.425774
ILMN_1219748	Pxmp2		0.249609		0.484499		0.324484		0.458746
ILMN_2602204	1810043J12Rik		0.261778		0.342096		0.23692		0.370973
ILMN_2685772	Sort1		0.486758		0.472276		0.478842		0.499844
ILMN_2654495	Iqgap1		0.228374		0.309595		0.330483		0.388004
ILMN_2985282	Peci		0.0211308		0.482311		0.0199655		0.451187
ILMN_2946905	Slc25a38		0.0806672		0.255905		0.479894		0.274656
ILMN_1229246	2610039E05Rik		0.0160446		0.190095		0.111557		0.466271
ILMN_1221719	Bscl2		0.317237		0.425619		0.425143		0.329792
ILMN_2722716	Atp1a2		0.26125		0.468164		0.138926		0.370392
ILMN_2763194	ORF9		0.380929		0.478736		0.495146		0.429569
ILMN_1244431	Sel1h		0.300147		0.252995		0.181746		0.379847
ILMN_2716389	Smpd3		0.128446		0.308256		0.19398		0.0909208
ILMN_1228469	Apoc1		0.424795		0.466769		0.487701		0.415108
ILMN_1213531	Adipor1		0.150743		0.368854		0.101681		0.453791
ILMN_2935870	St3gal4		0.448355		0.389737		0.44489		0.473638
ILMN_1232766	C330023F11Rik		0.368838		0.356081		0.199435		0.227562
ILMN_2509273	Tmpit		0.358021		0.452841		0.264098		0.354704
ILMN_2717621	Rps15a		0.223387		0.495684		0.43683		0.192716
ILMN_3157823	Gm1821		0.461357		0.458444		0.446908		0.454668
ILMN_2933756	Mycbp		0.281515		0.444762		0.376796		0.36325
ILMN_2803674	S100a9		0.0782884		0.321684		0.0393754		0.181954
ILMN_3022911	Kctd14		0.499209		0.465453		0.425561		0.396967
ILMN_2661125	Maged1		0.255757		0.285995		0.488648		0.466271
ILMN_2647628	Ppp1cb		0.00528335		0.199585		0.0131402		0.302951
ILMN_2452628	Zfp566		0.336514		0.487307		0.434823		0.434561
ILMN_2890743	Nosip		0.354451		0.430686		0.434156		0.363611
ILMN_2786229	Nme4		0.422609		0.472171		0.48296		0.42292
ILMN_2651197	Ptpn12		0.465173		0.376513		0.401212		0.427307
ILMN_1224799	4930521E07Rik		0.444283		0.449781		0.42129		0.438243
ILMN_3137920	Sel1l	1.4602	2.13641e-05		0.0563699	0.5951	2.35709e-08		0.465461
ILMN_2918479	Hspa8		0.404373		0.227221		0.12171		0.282278
ILMN_2946088	Panx1		0.324978		0.356737		0.395767		0.410771
ILMN_2512849	Uqcrh		0.300762		0.436327		0.388417		0.472745
ILMN_2912410	D730039F16Rik		0.469535		0.492461		0.470707		0.441478
ILMN_1218920	D130043K22Rik		0.448221		0.298003		0.206846		0.460163
ILMN_2631021	Mdh1		0.468118		0.40018		0.184819		0.274167
ILMN_1220452	Arpc1a		0.376401		0.375393		0.362544		0.388526
ILMN_3068722	Mapk6		0.479154		0.492144		0.4931		0.480953
ILMN_2642922	BC051083		0.401148		0.490564		0.358323		0.463034
ILMN_1227712	5730436H21Rik		0.335022		0.492356		0.279968		0.432943
ILMN_1244059	Ulk2		0.352423		0.276925		0.355217		0.464213
ILMN_2706819	Rasl11b		0.156001		0.178617		0.435337		0.421295
ILMN_2733120	Lbr		0.467567		0.426346		0.482657		0.468938
ILMN_2750011	Galnt10		0.262899		0.423646		0.471963		0.400094
ILMN_3061673	Eef1d		0.412664		0.483552		0.459425		0.447768
ILMN_2604922	Rnf34		0.423752		0.416868		0.499327		0.488226
ILMN_2593188	Egfl8		0.469754		0.419597		0.399518		0.479506
ILMN_2893321	AI847670		0.426565		0.389629		0.44506		0.280941
ILMN_2707137	Phf17		0.33084		0.308766		0.419413		0.136593
ILMN_3114518	Ids		0.289707		0.142748		0.395243		0.388776
ILMN_1229056	D6Wsu176e		0.495494		0.494698		0.255404		0.270734
ILMN_1238614	Hadh2		0.172737		0.233965		0.0860751		0.372527
ILMN_1249022	Caln1		0.0701198		0.228326		0.46138		0.289344
ILMN_2505307	Yme1l1		0.342503		0.191388		0.372055		0.394667
ILMN_1232121	Zfhx1b		0.11547		0.0994139		0.486158		0.00769447
ILMN_2633062	9130422G05Rik		0.451793		0.363103		0.123051		0.27202
ILMN_1255220	Atp9a		0.174621		0.457558		0.21613		0.485897
ILMN_1255177	Pdir		0.240236		0.478623		0.252113		0.485201
ILMN_2699003	Siva		0.406099		0.47965		0.380142		0.453921
ILMN_1246790	Chd1		0.418313		0.440004		0.487446		0.486481
ILMN_1222474	Slc25a17		0.0746397		0.306169		0.0393845		0.205009
ILMN_1229091	Nr1d1		0.432958		0.465606		0.282279		0.279203
ILMN_2740445	Nsbp1		0.389017		0.34563		0.192987		0.269316
ILMN_2432110	Klf3		0.123166		0.194113		0.0266301		0.450879
ILMN_1254684	C87860		0.206738		0.486298		0.213293		0.499252
ILMN_1212612	Dscr1l1		0.358288		0.0539738		0.169761		0.146423
ILMN_2908687	Rasgrp3		0.35961		0.332357		0.210729		0.48822
ILMN_2635801	2310079N02Rik		0.222417		0.492508		0.260125		0.447146
ILMN_2756157	AF322649		0.427859		0.478301		0.455038		0.457841
ILMN_2606746	Car2		0.15904		0.305511		0.343236		0.212545
ILMN_1256562	Prlpc2		0.416049		0.417002		0.359927		0.469721
ILMN_2796651	Oprs1		0.45651		0.486726		0.432171		0.416807
ILMN_3157372	Zgpat		0.494888		0.379567		0.206704		0.343968
ILMN_1233664	BC017647		0.120684		0.225811		0.417746		0.444922
ILMN_3109289	Tcf3		0.279462		0.459324		0.438398		0.402661
ILMN_2669280	9530090G24Rik		0.43825		0.435452		0.495295		0.476583
ILMN_3001540	Lum		0.460057		0.486434		0.49861		0.480487
ILMN_2944366	Hspb8		0.407666		0.322818		0.393201		0.297727
ILMN_2736875	Grp58		0.180249		0.347095		0.0251983		0.284458
ILMN_2979824	Rgs5		0.378328		0.351574		0.236544		0.493162
ILMN_1235437	Sca2		0.39036		0.366656		0.448593		0.481951
ILMN_1241827	Slc44a1		0.316613		0.238894		0.0477165		0.0947413
ILMN_2693922	Egfr		0.3063		0.39046		0.386063		0.450367
ILMN_1213056	Fez1		0.464345		0.439324		0.369039		0.291559
ILMN_1257501	Pet112l		0.302023		0.466937		0.298259		0.483448
ILMN_2776603	Ccl9		0.374946		0.417342		0.329839		0.464172
ILMN_2690596	Hey1		0.219768		0.475791		0.264056		0.421939
ILMN_2690938	Evc2		0.450074		0.446943		0.0818737		0.066511
ILMN_1228163	Lrpb7		0.457843		0.339631		0.358373		0.420473
ILMN_2752989	Swap70		0.407781		0.455808		0.393031		0.474076
ILMN_1231138	E2f1		0.185566		0.3872		0.488461		0.296885
ILMN_1220861	Dlgap4		0.443845		0.230208		0.0897141		0.364098
ILMN_2612484	Myo9b		0.0600774		0.363193		0.0893849		0.426034
ILMN_3113437	Tmem2		0.257571		0.430115		0.225582		0.478418
ILMN_2592834	Sct		0.498408		0.498193		0.455646		0.461166
ILMN_2660505	Igsf1	0.708	3.89033e-05		0.15966		0.0488398		3.49594e-05
ILMN_1242802	Rab6		0.103196		0.188244		0.401661		0.286326
ILMN_2635105	Nme7		0.462557		0.407642		0.398247		0.471165
ILMN_2651642	Naca		0.479676		0.470464		0.439413		0.396198
ILMN_2611874	AW742319		0.353792		0.404437		0.473172		0.429472
ILMN_1226183	Antxr1		0.290796		0.411326		0.406257		0.314162
ILMN_2704119	Cul4a		0.466729		0.490161		0.444191		0.487605
ILMN_2821158	Acad10		0.414736		0.48236		0.473708		0.472845
ILMN_2870487	Cpne2		0.373604		0.261618		0.16469		0.477223
ILMN_1249524	Cops5		0.0373193		0.407162		0.150253		0.311227
ILMN_2936671	Skap2		0.168087		0.18981		0.346971		0.342549
ILMN_2683080	Tloc1		0.394635		0.459684		0.491485		0.380465
ILMN_1229502	Ddb2		0.446096		0.476335		0.436627		0.424586
ILMN_1258534	Atp6v0d1		0.361786		0.392545		0.479053		0.45547
ILMN_2980858	Mboat5		0.216929		0.473731		0.352784		0.3865
ILMN_2780177	Mrps5		0.410208		0.45169		0.350043		0.48886
ILMN_2788546	Coro1b		0.258598		0.318447		0.160423		0.442018
ILMN_3123836	Nudt7		0.294803		0.456822		0.40643		0.439583
ILMN_2908122	Slfn3		0.447145		0.487129		0.474699		0.448729
ILMN_2591777	Tmem49		0.428388		0.442517		0.39257		0.40201
ILMN_2870883	Yrdc		0.37866		0.454472		0.29398		0.457562
ILMN_1214511	Ern2		0.401904		0.427264		0.466032		0.472858
ILMN_1251371	2010001J22Rik		0.465705		0.39754		0.459857		0.331252
ILMN_2516833	Zhx2		0.386183		0.421697		0.294261		0.324823
ILMN_2874816	Cdc14b		0.443664		0.480877		0.481412		0.489711
ILMN_3097131	Timeless		0.370755		0.476147		0.482398		0.434168
ILMN_2782307	Mettl9		0.0151645		0.301012		0.0114764		0.33978
ILMN_2590860	Rpo2tc1		0.0943461		0.313024		0.445963		0.261013
ILMN_2634216	Dp1l1		0.251991		0.48169		0.298278		0.489424
ILMN_3006534	BC003885		0.414134		0.309786		0.285863		0.431466
ILMN_2617433	Actb		0.416433		0.199557		0.285422		0.303479
ILMN_2912239	Hsd17b4		0.0809891		0.452696		0.139296		0.339009
ILMN_2420505	Vps16		0.485972		0.459096		0.422577		0.399542
ILMN_1232621	Ank		0.442031		0.451065		0.452703		0.355262
ILMN_2643092	3010033P07Rik		0.11721		0.43216		0.207919		0.42555
ILMN_3133448	Mfge8		0.235976		0.311072		0.205394		0.281233
ILMN_2662743	Rad23a		0.421574		0.488671		0.33595		0.403007
ILMN_2695047	BC027342		0.429008		0.338313		0.26023		0.494944
ILMN_1258830	Ppap2a		0.48434		0.450264		0.496016		0.431061
ILMN_2873444	Fbxo32		0.496845		0.424832		0.401137		0.493292
ILMN_1237197	Nrp		0.470674		0.120637		0.187904		0.0275196
ILMN_2704257	Reln		0.340728		0.485738		0.267522		0.4095
ILMN_2629246	Kirrel2		0.296597		0.492785		0.356302		0.451212
ILMN_1220441	Camk1d		0.460619		0.323207		0.486627		0.356008
ILMN_2758969	Ddx6		0.439358		0.499701		0.448615		0.496968
ILMN_2798674	2810046L04Rik		0.210957		0.420644		0.178001		0.467006
ILMN_2868699	Prlr		0.267367		0.328653		0.186969		0.427889
ILMN_2842137	Ilk		0.351856		0.432269		0.282348		0.495532
ILMN_2858523	1810064F22Rik		0.0602074		0.482088		0.0711955		0.443512
ILMN_2708397	BC003885		0.370148		0.439211		0.22544		0.403364
ILMN_2655895	Akt2		0.370796		0.414557		0.456646		0.474996
ILMN_1213645	AI467606		0.338953		0.442562		0.374943		0.460618
ILMN_2942674	Lims2		0.494499		0.474387		0.428431		0.45568
ILMN_2651359	BB114266		0.360839		0.401447		0.263347		0.49669
ILMN_1240256	Slc9a3r1		0.483795		0.442984		0.229142		0.306003
ILMN_2701723	C130060K24Rik		0.180324		0.359508		0.483573		0.374069
ILMN_1216174	Parp16		0.421055		0.479822		0.394992		0.448328
ILMN_2819380	BC030476		0.00030241		0.307424	0.7477	5.83871e-05		0.462345
ILMN_2631417	Egfl7		0.476272		0.445802		0.47503		0.48329
ILMN_2686393	Gna12		0.253948		0.443537		0.45142		0.38648
ILMN_2643032	Slc25a15		0.283474		0.498572		0.371074		0.423965
ILMN_1219591	1300014I06Rik		0.473884		0.426074		0.458685		0.478949
ILMN_2648742	Abcb4		0.47631		0.483583		0.370749		0.385678
ILMN_1249529	Tm4sf11		0.421376		0.122858		0.0174136		0.168297
ILMN_2744280	Ard1		0.490277		0.396808		0.326599		0.433156
ILMN_2594718	Adam17		0.179605		0.435342		0.250751		0.498885
ILMN_2663211	D5Ertd593e		0.442913		0.430186		0.406817		0.444421
ILMN_2615678	Psip1		0.401989		0.428848		0.438715		0.442047
ILMN_1219643	Slc24a4		0.386367		0.353868		0.387717		0.352079
ILMN_2950189	Myt1l		0.253184		0.224225		0.314032		0.371921
ILMN_2701991	Dscr1		0.118818		0.321342		0.186188		0.420904
ILMN_2825080	Ldhd		0.44822		0.46434		0.440457		0.45128
ILMN_2743155	AA409316		0.406582		0.430024		0.449551		0.453052
ILMN_2802168	Rsad1		0.282765		0.267192		0.460803		0.41149
ILMN_2776952	Apex1		0.329237		0.475527		0.310978		0.455145
ILMN_1230353	Bcl6		0.173395		0.320368		0.128251		0.25945
ILMN_2846775	Cdkn1a		0.439893		0.270715		0.141176		0.422593
ILMN_1215969	D12Wsu95e		0.232084		0.378748		0.283141		0.406559
ILMN_2619574	Slc35e3		0.464188		0.387478		0.36864		0.45672
ILMN_2609073	Mgat4b		0.439368		0.206888		0.494453		0.243484
ILMN_2919259	Scd2		0.309417		0.377977		0.434216		0.496233
ILMN_2513778	Tmc6		0.417926		0.496354		0.464258		0.460576
ILMN_1226985	Scamp2		0.0513806		0.157098		0.475631		0.337725
ILMN_1215661	Traf2		0.4784		0.409507		0.498573		0.41936
ILMN_1215469	Dbi		0.0551143		0.459464		0.250865		0.164846
ILMN_1245815	B230113M03Rik		0.439139		0.388585		0.306032		0.36621
ILMN_2939681	Lyzs		0.157532		0.279299		0.0651022		0.466679
ILMN_1227666	Cpt1b		0.425588		0.417528		0.49517		0.467541
ILMN_2600443	Afmid		0.458559		0.40851		0.378508		0.455329
ILMN_2944226	Ccdc124		0.296489		0.446487		0.251031		0.387841
ILMN_2728118	AA408556		0.427586		0.440149		0.439903		0.43644
ILMN_1256420	Slc25a38		0.134174		0.40208		0.178352		0.35544
ILMN_1220174	BC027088		0.443027		0.424234		0.471923		0.44231
ILMN_2754690	Acad8		0.459762		0.493598		0.467648		0.489176
ILMN_2833614	Zfp817		0.473468		0.469971		0.488653		0.456575
ILMN_1259939	Trim3		0.208358		0.375746		0.465485		0.377971
ILMN_2716602	Lgals9		0.368893		0.490204		0.406896		0.465545
ILMN_3111383	Lonrf1		0.38915		0.490382		0.47471		0.396782
ILMN_2736094	Mrps31		0.432794		0.441284		0.426669		0.432929
ILMN_2632264	Acot7		0.29785		0.453329		0.480443		0.36731
ILMN_2717996	Bucs1		0.420668		0.482316		0.468934		0.427002
ILMN_2774435	Eif2s2		0.418873		0.374158		0.275064		0.352726
ILMN_2605096	2410005K20Rik		0.496375		0.354993		0.347557		0.499397
ILMN_2751248	2210012G02Rik		0.444312		0.447203		0.450966		0.442228
ILMN_2827267	Zfp457		0.286684		0.401313		0.344665		0.43361
ILMN_2753649	Arpc1a		0.0891103		0.470754		0.165458		0.383857
ILMN_2746766	Ppp2r5a		0.421819		0.403345		0.0716263		0.179727
ILMN_2900012	Prr16		0.458783		0.460926		0.474422		0.447822
ILMN_2596880	Brap		0.450837		0.489521		0.373944		0.43723
ILMN_2728255	6430526O11Rik		0.257983		0.475236		0.378644		0.426193
ILMN_1242622	Crem		0.333711		0.463158		0.123149		0.280262
ILMN_1241444	Ablim1		0.401752		0.480438		0.388974		0.344333
ILMN_2628892	Pfkm		0.379367		0.457394		0.288311		0.448811
ILMN_1222009	Gab1		0.0518894		0.0276409		0.160905		0.313354
ILMN_2929221	Crlf3		0.485483		0.319551		0.166499		0.351357
ILMN_2611256	Rps6kb2		0.494417		0.436292		0.407479		0.480863
ILMN_2945588	Nde1		0.397444		0.267624		0.444027		0.383841
ILMN_2487934	Tram1		0.390475		0.332884		0.234012		0.493137
ILMN_3141048	Sepp1		0.312956		0.279629		0.372378		0.434151
ILMN_2620435	Ctps		0.406622		0.462441		0.476629		0.470936
ILMN_2607369	Rnf25		0.418022		0.434146		0.443398		0.413342
ILMN_3062267	Acot1		0.346575		0.414393		0.39552		0.443287
ILMN_3163572	Adcy7		0.443874		0.497364		0.479228		0.475421
ILMN_1247691	Hes1		0.477333		0.499015		0.317182		0.3189
ILMN_1245272	Insig1		0.46309		0.452723		0.407441		0.435148
ILMN_2615741	Eif3s8		0.0562916		0.475868		0.0717802		0.492957
ILMN_2955395	Katnb1		0.451183		0.456662		0.493482		0.488147
ILMN_2861787	Tmem49		0.49159		0.495928		0.485501		0.489521
ILMN_2760135	Olfr924		0.469272		0.474691		0.482991		0.46333
ILMN_2698115	2610020N02Rik		0.453682		0.460912		0.385731		0.476051
ILMN_2803334	Alg2		0.310969		0.386272		0.336722		0.361397
ILMN_2807229	0610010D24Rik		0.44752		0.488667		0.410232		0.474117
ILMN_2417863	Tnip1		0.338282		0.379922		0.142666		0.384479
ILMN_1255473	0610040B21Rik		0.000400531		0.0903604	0.667	4.44792e-06		0.426155
ILMN_2756435	Cebpb		0.353739		0.399531		0.314874		0.303204
ILMN_1228943	Agxt2l2		0.434181		0.491088		0.442011		0.491926
ILMN_2503329	Zcchc9		0.301338		0.469543		0.313888		0.464944
ILMN_2729771	Rrn3		0.0418091		0.299568		0.00123121		0.223865
ILMN_2709051	BC049806		0.210053		0.0893391		0.00402077		0.357178
ILMN_2745602	Olfr996		0.459162		0.493061		0.417055		0.386823
ILMN_1237572	Aard		0.172238		0.440024		0.443866		0.297116
ILMN_2664909	Mesdc1		0.313791		0.432378		0.373667		0.472837
ILMN_2964076	Tspan31		0.430641		0.464414		0.490832		0.413483
ILMN_2679758	Krtcap1		0.489908		0.44529		0.457061		0.471457
ILMN_3152506	Atp11c		0.44103		0.411327		0.41205		0.435998
ILMN_1259559	H1f0	1.5456	9.85191e-05		0.0312629	0.5267	3.8207e-08		0.463963
ILMN_3093150	Npm3		0.359949		0.494674		0.440041		0.432228
ILMN_1256257	G1p2		0.430512		0.473676		0.343705		0.442037
ILMN_1257060	Lypla3		0.377746		0.416975		0.411766		0.449426
ILMN_2613841	Sf3a3		0.27543		0.429412		0.347213		0.494506
ILMN_2643057	1810073E21Rik		0.379638		0.450578		0.412963		0.426727
ILMN_3115490	Rtn1		0.358142		0.255732		0.277551		0.402506
ILMN_2939303	Pcyt2		0.174641		0.422641		0.239775		0.497763
ILMN_1243722	Prosapip1		0.0389893		0.29055		0.179635		0.401628
ILMN_1254786	Ech1		0.366465		0.248974		0.226416		0.362963
ILMN_2600053	Slc25a11		0.39453		0.425526		0.390718		0.410478
ILMN_1244018	Gng4		0.307048		0.425862		0.0482567		0.104891
ILMN_2972371	Paf1		0.396732		0.314862		0.363715		0.340257
ILMN_2688728	Pcyt1a		0.44124		0.283758		0.330489		0.371305
ILMN_3152204	Sctr		0.420587		0.495511		0.435281		0.383832
ILMN_2729458	Idh1		0.294487		0.471773		0.327503		0.439156
ILMN_2608238	Dnaja3		0.451621		0.358524		0.311727		0.494659
ILMN_2827607	Afmid		0.47077		0.487469		0.470454		0.489348
ILMN_1246611	Cd164		0.408014		0.390493		0.478401		0.457195
ILMN_1254551	4933426M11Rik		0.419863		0.434763		0.384784		0.399357
ILMN_2785104	Sfrs7		0.065871		0.432712		0.01489		0.329847
ILMN_2745036	Arl2bp		0.211817		0.335015		0.188677		0.308195
ILMN_1226330	Arfrp1		0.392892		0.488519		0.386529		0.497615
ILMN_2733733	Tlr2		0.421195		0.424754		0.424252		0.416165
ILMN_2833243	C330023M02Rik		0.467748		0.358218		0.254438		0.386202
ILMN_2660267	Dnm1l		0.109944		0.359698		0.23977		0.463981
ILMN_2490252	Spred1		0.353665		0.445612		0.0513398		0.152378
ILMN_1234471	Cutl2		0.424804		0.0976241		0.0134884		0.198004
ILMN_2649530	Klhdc8a		0.472271		0.499546		0.494539		0.483018
ILMN_1229238	Mtch2		0.280627		0.446839		0.471289		0.270974
ILMN_2700233	Ccng2		0.00248993		0.431941		0.000755052		0.396402
ILMN_2669199	Etv6		0.450372		0.489748		0.452871		0.429168
ILMN_2502623	Zhx3		0.326013		0.44967		0.406973		0.488667
ILMN_3045269	Kcnq2		0.455188		0.490293		0.472497		0.429123
ILMN_2949342	Olfr13		0.498598		0.47175		0.471166		0.443171
ILMN_1224980	A930016P21Rik		0.472219		0.423058		0.48485		0.409297
ILMN_2761109	Clic4		0.337971		0.144733		0.0109338		0.228106
ILMN_2719888	G3bp		0.47377		0.463207		0.471169		0.465256
ILMN_1224434	2610103J23Rik		0.434478		0.385471		0.473226		0.4163
ILMN_3102643	Tdg		0.472709		0.362498		0.265191		0.446537
ILMN_1215096	Entpd5		0.459723		0.469344		0.446174		0.453435
ILMN_2599935	2610024G14Rik		0.364189		0.439971		0.371871		0.436981
ILMN_2738893	D19Wsu12e		0.222385		0.312844		0.31576		0.250997
ILMN_2910990	Gphn		0.408277		0.447719		0.443196		0.414409
ILMN_2940399	2410016F19Rik		0.473681		0.410639		0.483629		0.439886
ILMN_1249978	Tenc1		0.430363		0.479569		0.458754		0.458519
ILMN_2506144	Vapb		0.137962		0.450254		0.169404		0.466744
ILMN_3112219	Mlf1		0.417393		0.460332		0.461875		0.357917
ILMN_2975375	1110061O04Rik		0.391366		0.424717		0.394802		0.423928
ILMN_2899318	Rdh11		0.342664		0.42875		0.497148		0.298874
ILMN_2632349	Psmc4		0.437804		0.193278		0.232427		0.48994
ILMN_2635437	Tcf20		0.40415		0.441224		0.413851		0.436022
ILMN_1246740	Slc35b1		0.256436		0.268828		0.0567572		0.396974
ILMN_2920008	Akap8		0.274613		0.407582		0.323575		0.366314
ILMN_2940661	Olfr1219		0.494803		0.462663		0.381461		0.429213
ILMN_2592266	2310009N05Rik		0.327439		0.184812		0.26942		0.467096
ILMN_2466164	Wfdc1		0.135571		0.491828		0.33796		0.275655
ILMN_2935032	Fbxl6		0.479725		0.412709		0.392867		0.492662
ILMN_2991534	Cdc27		0.468445		0.480773		0.434052		0.396055
ILMN_1245987	Hnrpk		0.388556		0.255331		0.406892		0.268319
ILMN_2788121	Dynll1		0.345924		0.319778		0.26442		0.248728
ILMN_2652971	Deb1		0.366137		0.407363		0.349399		0.423376
ILMN_2990197	Bola3		0.439111		0.435268		0.174428		0.287228
ILMN_3152328	Rpl31		0.221483		0.362944		0.175645		0.42159
ILMN_2961604	Zfp42		0.474808		0.430372		0.489367		0.396602
ILMN_2870522	Plekha6		0.353037		0.353201		0.359377		0.349144
ILMN_2902979	Fas		0.414967		0.293188		0.317572		0.37079
ILMN_2710112	Rabac1		0.432609		0.486074		0.40917		0.366111
ILMN_2631994	Clp1		0.0383612		0.216808		0.186284		0.484096
ILMN_2725882	C130034I18Rik		0.34585		0.332718		0.303406		0.107391
ILMN_2826826	Rtbdn		0.410254		0.453093		0.411015		0.456014
ILMN_2606667	Ddx6		0.197257		0.229589		0.157895		0.177545
ILMN_2822842	1600014C10Rik		0.365508		0.46927		0.474833		0.328385
ILMN_2737710	Tiam1		0.121303		0.42903		0.374059		0.110651
ILMN_2927924	1810074P20Rik		0.257901		0.387661		0.393677		0.49698
ILMN_1225361	Snrpd1		0.367731		0.305368		0.223873		0.453684
ILMN_2652572	Ing4		0.321897		0.360885		0.214043		0.480153
ILMN_2869225	Rpl19		0.481388		0.251928		0.160074		0.413573
ILMN_2423789	Sae1		0.191491		0.429221		0.237508		0.490556
ILMN_1237846	2610205H19Rik	1.6088	1.40974e-07		0.00765483	0.4701	2.14003e-15		0.236799
ILMN_1254813	Umps		0.435766		0.495649		0.415315		0.378441
ILMN_2688923	Hnrph1		0.242086		0.21204		0.063615		0.487047
ILMN_2683822	Rnf138		0.398832		0.465569		0.433301		0.440481
ILMN_1244484	Robo1		0.0743642		0.429331		0.437154		0.160181
ILMN_2681057	Phca		0.373239		0.35943		0.372919		0.359752
ILMN_3123855	Gpr133		0.483861		0.46055		0.346102		0.41528
ILMN_1219375	6430604K15Rik		0.372506		0.498997		0.357962		0.475884
ILMN_1239071	Aig1-pending		0.460134		0.464985		0.455289		0.465396
ILMN_1250469	Bcl9l		0.115987		0.326721		0.0272636		0.410049
ILMN_2418496	Zfp78		0.460386		0.48822		0.458879		0.419128
ILMN_2645944	Myo1d		0.474409		0.494016		0.38647		0.372643
ILMN_2706906	Fthfd		0.49738		0.421457		0.286913		0.376991
ILMN_1216919	Sec24c		0.0894937		0.463126		0.11093		0.495725
ILMN_2880067	Ndufa8		0.390537		0.471699		0.439221		0.424767
ILMN_3161571	Olfr104		0.496796		0.47792		0.422519		0.456966
ILMN_2679456	Crat		0.236327		0.442213		0.189628		0.488333
ILMN_3132262	Ihpk2		0.411743		0.493685		0.241376		0.322636
ILMN_2705119	Btg1		0.132378		0.16552		0.4824		0.496659
ILMN_2685477	Rdh14		0.468808		0.43666		0.207415		0.300701
ILMN_2936351	Matr3		0.225076		0.362741		0.450055		0.312537
ILMN_1215004	Osbpl9		0.423532		0.325587		0.343783		0.15607
ILMN_2620767	Abhd2		0.464207		0.434009		0.472412		0.433801
ILMN_1258988	Igfbp4		0.0220028		0.420771		0.396769		0.032557
ILMN_2848273	Mansc1		0.000719958		0.376129		0.00501195		0.427395
ILMN_2652172	Nagk		0.48925		0.495824		0.331724		0.331952
ILMN_1229944	Dm15		0.491751		0.482544		0.434982		0.417252
ILMN_1242837	Gtf2ird2		0.354279		0.406973		0.155641		0.358505
ILMN_2965641	2410002F23Rik		0.447908		0.43139		0.328489		0.362615
ILMN_2630605	Fscn1		0.20684		0.434139		0.0201455		0.165898
ILMN_2765015	Eed		0.0268273		0.367959		0.0101189		0.447642
ILMN_3070576	Glud1		0.298963		0.495378		0.496913		0.326261
ILMN_2645448	Armcx1		0.0691909		0.290749		0.146853		0.447697
ILMN_1231627	Sdsl		0.357847		0.412997		0.478253		0.492083
ILMN_2639662	Ldhd		0.415737		0.427178		0.411739		0.432563
ILMN_2759920	Bccip		0.456953		0.390935		0.284295		0.360094
ILMN_1232601	Cyb561		0.223925		0.349092		0.32856		0.227257
ILMN_2685124	BC005682		0.405108		0.420082		0.378175		0.447075
ILMN_3116504	Akap2		0.35481		0.45669		0.45139		0.375659
ILMN_1216183	Ccl27		0.120432		0.401889		0.127664		0.0293181
ILMN_2492716	Uaca		0.169607		0.214193		0.459236		0.475435
ILMN_2596259	2410001C21Rik		0.467602		0.46976		0.41312		0.479449
ILMN_2660815	0610009E20Rik		0.239195		0.345094		0.299325		0.410715
ILMN_3090123	Dync2li1		0.444038		0.427084		0.393336		0.377573
ILMN_1259737	Dcun1d4		0.248604		0.439039		0.478674		0.335914
ILMN_1225772	AU024582		0.0863158		0.257887		0.28215		0.475603
ILMN_2619869	2210404G23Rik		0.492176		0.471424		0.440022		0.48336
ILMN_2496682	Zfx		0.404388		0.386673		0.369463		0.349504
ILMN_1235000	Yif1a		0.325549		0.434664		0.383595		0.385471
ILMN_3135323	Camk2g		0.0731205		0.499208		0.105811		0.459985
ILMN_2701562	2610103J23Rik		0.495666		0.390288		0.398562		0.474392
ILMN_2493231	Zswim5		0.44003		0.348098		0.468066		0.415539
ILMN_3146224	Iars2		0.348103		0.297943		0.47721		0.438405
ILMN_1233064	Cdk2		0.476681		0.469226		0.359247		0.385783
ILMN_2872745	Asz1		0.344152		0.445101		0.456275		0.468828
ILMN_2851888	Prkrip1		0.429968		0.473842		0.32735		0.374412
ILMN_2859847	Pygl		0.40164		0.485163		0.476817		0.422859
ILMN_1223307	4933424M23Rik		0.287909		0.390956		0.192436		0.496146
ILMN_2741132	Hmgn1		0.144021		0.176423		0.452273		0.484306
ILMN_2666018	Mglap		0.326245		0.00347765	1.2894	0.000261365		0.463568
ILMN_2671601	Selk	1.6337	7.175e-10		0.0652314	0.5409	6.36913e-14		0.473334
ILMN_1227824	1300006C06Rik		0.167035		0.489738		0.0829597		0.341285
ILMN_2726101	B230118H07Rik		0.470291		0.495191		0.472632		0.446629
ILMN_2782964	Enpp1		0.413336		0.453643		0.494933		0.483849
ILMN_1241307	Bcl2l13		0.453706		0.377201		0.224103		0.396659
ILMN_2605393	Man2b2		0.495521		0.433239		0.443879		0.47506
ILMN_1241610	Adrb2		0.328552		0.495146		0.443962		0.412084
ILMN_1229783	Hspa12a		0.273328		0.442921		0.418923		0.323052
ILMN_2665797	4933427L07Rik		0.144462		0.278837		0.462136		0.309242
ILMN_2999748	Rabep1		0.421741		0.367821		0.163866		0.356847
ILMN_2606711	Nme6		0.328681		0.450154		0.421273		0.481308
ILMN_3143358	Adora1		0.228238		0.386209		0.349741		0.225712
ILMN_2879848	St3gal3		0.244162		0.270878		0.454878		0.470277
ILMN_3161652	Clec4a3		0.424186		0.443981		0.29617		0.432027
ILMN_2713396	BC067068		0.34982		0.467473		0.292318		0.46667
ILMN_2717374	Pcmt1		0.18869		0.174817		0.418232		0.467573
ILMN_1218901	Tbc1d13		0.299944		0.410879		0.204186		0.477252
ILMN_2774486	Bcdo2		0.461816		0.4997		0.43809		0.414722
ILMN_2711442	Galt		0.454345		0.404993		0.235143		0.38053
ILMN_2865248	Fzd4		0.402819		0.499395		0.494006		0.41554
ILMN_1253692	Glg1		0.383598		0.308856		0.296049		0.386301
ILMN_2774160	Hsd11b1		0.27219		0.26357		0.248893		0.286051
ILMN_2661971	Gm2a		0.254205		0.453959		0.348407		0.444863
ILMN_3003518	Gtdc1		0.151896		0.199285		0.167014		0.159289
ILMN_2875169	6330416G13Rik		0.458823		0.472305		0.411263		0.483167
ILMN_2804487	Aif1		0.382745		0.438587		0.237835		0.290822
ILMN_2890533	EG668668		0.094297		0.451762		0.086659		0.465455
ILMN_2849016	1300013J15Rik		0.270416		0.445235		0.454214		0.285511
ILMN_2696191	Pip5k2c		0.192262		0.442779		0.334596		0.140128
ILMN_2870320	Prkd2		0.100093		0.486582		0.258115		0.31917
ILMN_2872639	9030624J02Rik		0.278923		0.444643		0.261559		0.464723
ILMN_2751653	1200006O19Rik		0.459237		0.278472		0.158742		0.35307
ILMN_2624544	Helb		0.467637		0.473991		0.478555		0.479535
ILMN_2676165	BC040823		0.480295		0.447643		0.414093		0.384588
ILMN_2654791	Rps11		0.164792		0.448425		0.176745		0.428539
ILMN_2846254	Pgpep1		0.249272		0.421485		0.334069		0.351058
ILMN_2497268	Wdr1		0.446514		0.272213		0.318177		0.38789
ILMN_3136056	Sca2		0.28645		0.356735		0.125461		0.430333
ILMN_2741746	Spire1		0.39993		0.445632		0.401239		0.448947
ILMN_2759983	2410030J07Rik		0.478754		0.49985		0.49892		0.482046
ILMN_2663679	Mrpl48		0.426748		0.426692		0.239409		0.257937
ILMN_2625167	Eif4g2		0.0685768		0.191148		0.000678704		0.21859
ILMN_2992239	Amd2		0.0320386		0.454958		0.095834		0.393052
ILMN_2473531	Pik3r1		0.263282		0.345019		0.341035		0.27875
ILMN_2866185	Btg1		0.290501		0.28869		0.314376		0.311087
ILMN_2672543	DXImx50e		0.14185		0.316085		0.290349		0.484214
ILMN_2987685	Ctsd		0.379663		0.492321		0.437087		0.34033
ILMN_2916791	Zkscan17		0.499225		0.437434		0.414935		0.489921
ILMN_1245673	1110001E17Rik		0.424294		0.462641		0.247761		0.359617
ILMN_3100276	Fthfd		0.312403		0.496278		0.213425		0.387775
ILMN_2863362	Mme		0.385105		0.394458		0.418188		0.367764
ILMN_2803344	Tmem143		0.406397		0.470386		0.270234		0.333624
ILMN_2683374	Asna1		0.352016		0.101479		0.0870774		0.361378
ILMN_2770652	Clecsf12		0.474972		0.485447		0.372483		0.42094
ILMN_2424912	Vamp2		0.426547		0.158201		0.0829146		0.443253
ILMN_2887065	Mvp		0.231675		0.409275		0.381681		0.463048
ILMN_1253062	3830422K02Rik		0.202007		0.227824		0.499496		0.456616
ILMN_2496817	Ulk2		0.122141		0.468787		0.133974		0.474732
ILMN_2629755	Hook1		0.368551		0.413154		0.420612		0.414044
ILMN_1254112	Lyplal1		0.499215		0.459083		0.392476		0.447626
ILMN_2796353	Rad23b		0.0307613		0.142579		0.335744		0.145187
ILMN_2681516	Slc39a6		0.2835		0.465516		0.200457		0.433782
ILMN_1256000	AV006891		0.459327		0.463837		0.444036		0.478434
ILMN_2656631	Gtf2ird1		0.26212		0.432725		0.495022		0.36514
ILMN_2788629	Cnih4		0.260893		0.47505		0.192352		0.439752
ILMN_2709504	Slc25a24		0.497431		0.41456		0.4013		0.494728
ILMN_2953596	E2f5		0.274054		0.483616		0.334651		0.462312
ILMN_2885982	Trpt1		0.280962		0.467942		0.484424		0.341723
ILMN_2612423	Hnrpab		0.393432		0.489548		0.371745		0.469139
ILMN_2822477	Ppnr		0.192104		0.359465		0.163445		0.108756
ILMN_1250555	Ebpl		0.309266		0.394659		0.477447		0.400339
ILMN_1235372	Hbb-b1		0.0865384		0.0635092	0.7063	0.000109458		0.236075
ILMN_1224077	Vav1		0.454367		0.49811		0.435406		0.481479
ILMN_2663996	9130020G10Rik		0.373235		0.459571		0.346734		0.492655
ILMN_2471359	Tmpo		0.433371		0.49195		0.375868		0.433973
ILMN_2732090	Clec1a		0.480814		0.477746		0.451517		0.465103
ILMN_1257880	Itga7		0.344783		0.496766		0.461179		0.402673
ILMN_2685478	Rdh14		0.364149		0.476547		0.446901		0.309736
ILMN_2791769	Ddb2		0.454039		0.242739		0.364729		0.380833
ILMN_2896976	2810030E01Rik		0.480041		0.472542		0.417155		0.439069
ILMN_2678576	Numb		0.485435		0.494805		0.437339		0.46135
ILMN_2979307	Nek3		0.284039		0.474668		0.364962		0.465048
ILMN_2727872	C330046G03Rik		0.406346		0.448194		0.403371		0.455223
ILMN_3157568	Bcl2l11		0.295719		0.49185		0.287078		0.483776
ILMN_2840856	Ripk4		0.492904		0.407212		0.444429		0.359235
ILMN_2842601	Gp9		0.479568		0.457833		0.470495		0.445263
ILMN_1222401	Tfpt		0.489889		0.27936		0.406298		0.215739
ILMN_3142573	Mapk1ip1		0.434793		0.398827		0.323937		0.493702
ILMN_2792089	Srebf1		0.338006		0.448323		0.369343		0.463628
ILMN_3094771	Ube2u		0.462586		0.444809		0.373467		0.415316
ILMN_2597485	Pcyt2		0.447878		0.468353		0.375534		0.463173
ILMN_2625352	2510048O06Rik		0.298712		0.317574		0.310941		0.332089
ILMN_2677332	Hic2		0.481733		0.446082		0.440971		0.405871
ILMN_2946760	Ankrd56		0.302204		0.468718		0.131511		0.059789
ILMN_2599402	Tle1		0.0731835		0.300623		0.0898201		0.273916
ILMN_1251930	1810014F10Rik		0.131936		0.448619		0.481472		0.214997
ILMN_1258449	4930488P06Rik		0.396047		0.381794		0.326644		0.317328
ILMN_2656021	Osbpl3		0.48458		0.227754		0.148571		0.44882
ILMN_3002872	Suclg1		0.150739		0.486243		0.101797		0.426658
ILMN_2614494	Fah		0.490988		0.465207		0.341783		0.326917
ILMN_2687403	Fcgr3		0.379371		0.483326		0.182955		0.275084
ILMN_2768850	2810036L13Rik		0.0156681		0.314409		0.00674167		0.194813
ILMN_2665629	Ldhd		0.495586		0.44913		0.495641		0.445964
ILMN_2752639	Bai3		0.144483		0.213271		0.337854		0.409479
ILMN_2876015	AA407659		0.275401		0.312844		0.343789		0.333072
ILMN_2600661	Mapk8ip3		0.404594		0.483633		0.403463		0.4915
ILMN_1230082	Vps16		0.497666		0.205481		0.375445		0.301449
ILMN_2654896	Rpl37a		0.27802		0.483092		0.236327		0.436492
ILMN_2671517	Rps15		0.115612		0.499152		0.155436		0.427999
ILMN_2718416	1200009C21Rik		0.000368747		0.0331126	0.6773	5.96161e-07		0.378489
ILMN_1233905	Arl6ip2		0.0252232		0.35141		0.00284141		0.313614
ILMN_2700533	Rad51l3		0.458925		0.487893		0.446725		0.472677
ILMN_2753219	Rpl36a		0.466157		0.338361		0.444293		0.358303
ILMN_2981896	1810021J13Rik		0.154025		0.418648		0.165746		0.407721
ILMN_2959272	Rnu6		0.258557		0.245691		0.0511423		0.409327
ILMN_1241892	Sod3		0.432215		0.475388		0.481064		0.435704
ILMN_2780316	Rnpep		0.256863		0.340549		0.32616		0.402983
ILMN_2852034	Hif1a		0.414036		0.389556		0.435862		0.486151
ILMN_2883392	S100a11		0.174617		0.391459		0.105957		0.491562
ILMN_2708644	Eef1b2		0.0892013		0.397891		0.0507738		0.298571
ILMN_2852904	Ublcp1		0.232434		0.463882		0.19886		0.421485
ILMN_2594521	Nsdhl		0.444875		0.497217		0.446876		0.409961
ILMN_2457408	Zswim4		0.128808		0.345793		0.459127		0.323224
ILMN_2820379	Rnf135		0.241947		0.28469		0.399876		0.402765
ILMN_1377923	Actb		0.395051		0.433046		0.439664		0.476719
ILMN_2709525	Cdc16		0.0181281		0.303675		0.0208458		0.296873
ILMN_2704823	Acaa2		0.418653		0.347114		0.491312		0.397845
ILMN_2657921	1110007C24Rik		0.410266		0.437901		0.371577		0.401232
ILMN_1223147	Art3		0.328181		0.429883		0.466567		0.461389
ILMN_2625125	Cx3cr1		0.215766		0.361443		0.0494768		0.123623
ILMN_2866856	H2-DMa		0.122736		0.383308		0.226437		0.494144
ILMN_3105499	Dlgap4		0.323417		0.349254		0.167658		0.172827
ILMN_2625991	Akr7a5		0.383157		0.405334		0.425915		0.436685
ILMN_2920309	Trit1		0.388208		0.375351		0.488324		0.455859
ILMN_3157081	Sytl3		0.48195		0.476682		0.455516		0.421403
ILMN_2909283	BC022593		0.444685		0.469382		0.370505		0.396799
ILMN_2691528	Atp5g2		0.391033		0.206061		0.338008		0.429418
ILMN_2705991	Cln2		0.385939		0.315525		0.47844		0.387699
ILMN_2760979	Tgfbr2		0.431323		0.214843		0.305422		0.31214
ILMN_3007728	Heatr3		0.134767		0.495814		0.190345		0.441221
ILMN_2660851	Bcl10		0.323548		0.319972		0.3401		0.378069
ILMN_2617843	Slc9a6		0.497451		0.48391		0.480738		0.497935
ILMN_1232451	Plekhe1		0.247529		0.384435		0.467015		0.366689
ILMN_2614861	Ranbp6		0.458813		0.310716		0.369017		0.44683
ILMN_2781938	Tram1		0.488439		0.400088		0.486692		0.398089
ILMN_2822141	Lyrm5		0.160741		0.184608		0.218314		0.137277
ILMN_1233160	1810015M01Rik		0.126357		0.403987		0.141977		0.384818
ILMN_2697248	Tegt		0.162379		0.4424		0.30751		0.103885
ILMN_2875896	Cnga4		0.480959		0.492025		0.437214		0.437027
ILMN_2663249	Slamf9		0.472416		0.495246		0.425591		0.460843
ILMN_1256488	1200009B18Rik		0.00883961		0.265902		0.0636891		0.467145
ILMN_1218582	Mapk9		0.480456		0.412594		0.466594		0.453513
ILMN_2776911	Prei3		0.470868		0.428573		0.453515		0.489834
ILMN_1258601	Ywhag		0.00347649		0.484296		0.00197794		0.422492
ILMN_2813577	Tmem166		0.472599		0.267559		0.363631		0.387518
ILMN_2980379	Treml2		0.489195		0.451707		0.481324		0.473603
ILMN_2691192	Rbbp7		0.483223		0.370213		0.264764		0.385689
ILMN_1260038	Eif4e		0.0450028		0.445978		0.0668011		0.416476
ILMN_2910221	Tmem32		0.207789		0.247368		0.481449		0.46465
ILMN_2825109	Zfp330		0.431186		0.42899		0.477999		0.386118
ILMN_2723881	Hcfc1		0.00108097		0.0466411	0.7187	1.17286e-05		0.307026
ILMN_1259339	Cdk5r1		0.338794		0.32872		0.331701		0.324572
ILMN_2604467	0610027O18Rik		0.196746		0.369996		0.435973		0.278818
ILMN_1255561	Hspa5		0.104001		0.0998125		0.0057814		0.457371
ILMN_2746906	D7Rp2e		0.240087		0.368924		0.458919		0.407804
ILMN_2910596	Pold4		0.328452		0.484198		0.439751		0.389659
ILMN_1244513	Gbp4		0.247187		0.427777		0.28167		0.442552
ILMN_2803249	Inmt		0.443508		0.480665		0.425187		0.408742
ILMN_1219244	Elmo3		0.375475		0.413644		0.292823		0.498717
ILMN_2851671	Myadm		0.213434		0.411744		0.38553		0.111183
ILMN_2698799	Actb		0.120499		0.280225		0.296621		0.490156
ILMN_2705848	Decr2		0.442128		0.488427		0.416147		0.4842
ILMN_2626779	Nono		0.0362774		0.217017		0.00181247		0.369559
ILMN_2651643	Naca		0.410565		0.459278		0.479214		0.438855
ILMN_2835686	Ywhaq		0.0061468		0.1451		0.000431194		0.404459
ILMN_2462448	Tufm		0.128568		0.483036		0.161093		0.461854
ILMN_2810045	Iars		0.432856		0.329235		0.289613		0.466035
ILMN_2853800	Sall1		0.451194		0.487483		0.401036		0.437848
ILMN_2621304	2410017I18Rik		0.175883		0.247033		0.416611		0.481975
ILMN_2594714	Ets2		0.457144		0.327699		0.318596		0.460094
ILMN_2966722	Ywhah		0.302624		0.2929		0.374781		0.40105
ILMN_2981550	Capn1		0.350704		0.473508		0.274366		0.439094
ILMN_1255416	Ly6a		0.1915		0.159334	1.3009	0.000129068		0.0578714
ILMN_2625351	Sh3bgrl3		0.284559		0.452346		0.467689		0.366177
ILMN_2884610	Ppapdc1		0.422914		0.350245		0.430805		0.470427
ILMN_1243903	Hspbap1		0.402469		0.411238		0.482008		0.468529
ILMN_2883907	Lsm8		0.31275		0.351817		0.210443		0.206246
ILMN_2714874	4931431L11Rik		0.183983		0.438345		0.0538178		0.305631
ILMN_2696620	BC016198		0.0186292		0.292562		0.000485765		0.243014
ILMN_1215883	D430018P08		0.443134		0.46752		0.384454		0.407852
ILMN_3034659	Dzip1		0.476593		0.48855		0.457448		0.46895
ILMN_1225192	AY078069		0.376892		0.474809		0.467333		0.452865
ILMN_2594855	Pdpk1		0.308929		0.378399		0.228195		0.295021
ILMN_2805829	Exosc2		0.454133		0.125276		0.13555		0.473202
ILMN_2746924	Cherp		0.309268		0.446067		0.402097		0.35874
ILMN_3023749	Glrx2		0.456104		0.493191		0.456463		0.489322
ILMN_2651575	Ifngr1		0.495638		0.464174		0.489815		0.474961
ILMN_1212607	Cradd		0.374308		0.498182		0.464851		0.430674
ILMN_2627179	Ell3		0.411169		0.49078		0.428566		0.498383
ILMN_2860674	Dazap1		0.00969673		0.271654		0.00221158		0.489344
ILMN_1235757	Bloc1s1		0.198413		0.493744		0.261294		0.43267
ILMN_2649654	A530065E19Rik		0.361294		0.368517		0.142587		0.157963
ILMN_2666272	Hemk1		0.476827		0.449974		0.349684		0.43077
ILMN_2931779	Wdr45l		0.268215		0.42462		0.110101		0.22555
ILMN_3001452	Extl3		0.278205		0.269723		0.112456		0.486848
ILMN_2666007	Ctsz		0.467722		0.383939		0.485581		0.392825
ILMN_1234812	Dap		0.499019		0.497915		0.497504		0.494758
ILMN_2650868	D030070L09Rik		0.486685		0.403398		0.443725		0.359968
ILMN_2702767	Slc35a1		0.402587		0.447655		0.389494		0.463796
ILMN_1221684	Scp2		0.364945		0.346867		0.261749		0.448225
ILMN_1253323	D5Wsu178e		0.203193		0.498381		0.414523		0.310142
ILMN_1248316	Ptgds		0.0183285		0.263889		0.0143697		0.291058
ILMN_2978533	Trabd		0.274654		0.434747		0.301807		0.443448
ILMN_2694038	Pcyt2		0.45618		0.321264		0.496714		0.356426
ILMN_2620959	Cxxc1		0.111338		0.289185		0.408138		0.356134
ILMN_1221418	A230062G08Rik		0.388522		0.466394		0.451363		0.395717
ILMN_2726174	5930412E23Rik		0.490548		0.311424		0.188278		0.366876
ILMN_2513041	Usf2		0.457994		0.425997		0.396345		0.480314
ILMN_2714796	Coro1a		0.139114		0.328365		0.167024		0.0689092
ILMN_1231420	Golga2		0.390266		0.34704		0.0909305		0.0856947
ILMN_2754453	Foxj1		0.368963		0.45813		0.380886		0.45601
ILMN_2836875	Tiam2		0.450186		0.394453		0.370482		0.245606
ILMN_1232272	Gmppa		0.467877		0.34684		0.408573		0.396255
ILMN_2950594	Nab1		0.387768		0.235916		0.187879		0.427561
ILMN_2767162	D930018N13		0.486456		0.408595		0.482314		0.407124
ILMN_2699933	Qdpr		0.323907		0.118114		0.134817		0.385203
ILMN_1257333	2310022B05Rik		0.148527		0.0503659		0.0216673		0.104399
ILMN_2739843	Metrn		0.0518393		0.324898		0.416942		0.192149
ILMN_1217272	Atp6v1c1		0.0396863		0.498465		0.0741406		0.38232
ILMN_1215639	Commd1		0.0642755		0.248006		0.0162599		0.479924
ILMN_2620223	Nfasc		0.434536		0.497713		0.334148		0.400171
ILMN_3007409	Krt73		0.495613		0.419156		0.467407		0.389273
ILMN_3160963	AI316807		0.452869		0.427163		0.288678		0.325471
ILMN_3154351	Zkscan1		0.421545		0.469686		0.480981		0.418278
ILMN_3104094	2610208M17Rik		0.293333		0.492215		0.229391		0.433699
ILMN_1242472	Parva		0.203625		0.40843		0.421976		0.211139
ILMN_2959291	Upp1		0.267804		0.337248		0.41099		0.444527
ILMN_2949844	Acox3		0.494901		0.485861		0.377315		0.398834
ILMN_2694257	1810010N17Rik		0.105516		0.263215		0.0787653		0.319958
ILMN_2587859	Atp5l	1.7178	7.06426e-11		0.00268717	0.4251	1.27497e-21		0.127095
ILMN_2685365	Atp6v0d1		0.382568		0.421367		0.455554		0.424609
ILMN_2634702	Ift81		0.247058		0.208342		0.458831		0.464587
ILMN_2637122	Pkp2		0.49375		0.485622		0.471275		0.454065
ILMN_2671204	Psme1		0.444279		0.420601		0.487328		0.457985
ILMN_2594746	Btbd14b		0.441506		0.404024		0.32026		0.484836
ILMN_1258977	1600019D15Rik		0.167779		0.470017		0.205644		0.476333
ILMN_1234354	Smad1		0.386843		0.454461		0.398643		0.450077
ILMN_2769680	0610039N19Rik		0.323214		0.455496		0.405546		0.314695
ILMN_2687586	Cxcl16		0.400402		0.466606		0.453813		0.495951
ILMN_1215797	Gpd2		0.00169955		0.192913	0.6205	0.000232883		0.428885
ILMN_2602396	2810410M20Rik		0.192491		0.325828		0.0915101		0.495209
ILMN_2708177	Lrsam1		0.487536		0.474997		0.464341		0.431806
ILMN_2711754	Foxred1		0.465535		0.385369		0.434464		0.462637
ILMN_2707017	Sec14l2		0.0978325		0.194534		0.0315462		0.379689
ILMN_2674533	Renbp		0.360839		0.339312		0.449869		0.485609
ILMN_2717172	2610018L09Rik		0.0243854		0.356809		0.00898526		0.479561
ILMN_2726325	Cetn3		0.258342		0.266696		0.488739		0.488789
ILMN_2718612	Mto1		0.338449		0.430568		0.122955		0.305109
ILMN_1214163	B230380D07Rik		0.301241		0.20558		0.0359168		0.366369
ILMN_2710095	Olfm3		0.444055		0.399891		0.418249		0.489705
ILMN_2639454	Smu1		0.49432		0.243621		0.377386		0.34503
ILMN_2657516	1110020C13Rik		0.382089		0.379439		0.416303		0.429781
ILMN_2737296	Lars2		0.495475		0.478792		0.4538		0.439943
ILMN_1245536	Col4a3bp		0.313849		0.433823		0.451889		0.458151
ILMN_2665715	Gstt3		0.456115		0.255419		0.0364219		0.199598
ILMN_2675268	4933408F15		0.467869		0.374727		0.421325		0.40941
ILMN_2937596	Ngfb		0.445822		0.439982		0.392647		0.423751
ILMN_2604205	4933407N01Rik		0.207242		0.238996		0.471241		0.490695
ILMN_1237990	Gale		0.487092		0.478998		0.473554		0.490701
ILMN_1245831	Abcd2		0.494145		0.362581		0.361777		0.481632
ILMN_3144289	Traf3		0.0333047		0.456239		0.00504458		0.216104
ILMN_2503129	Tnfrsf5		0.398917		0.48971		0.448169		0.475065
ILMN_2804444	Pcdh17		0.193062		0.350601		0.474142		0.356354
ILMN_1217822	2210412D01Rik		0.00241442		0.038677	0.64	8.13421e-06		0.402142
ILMN_3126848	Mrg2		0.41024		0.489486		0.45252		0.39579
ILMN_2946466	Bin1		0.486288		0.280121		0.341609		0.435304
ILMN_2677408	Hrmt1l2		0.267705		0.477718		0.462794		0.329877
ILMN_2932814	0610011N22Rik		0.288973		0.375712		0.272065		0.232623
ILMN_3046846	Rps27a		0.405284		0.284143		0.455101		0.325287
ILMN_1256523	Trpc2		0.248951		0.443796		0.38489		0.444143
ILMN_2650115	A930008K15Rik		0.472253		0.329992		0.363076		0.460692
ILMN_1251165	Rnf134		0.382035		0.493657		0.0999181		0.188238
ILMN_2740285	Fancl		0.188739		0.445547		0.312297		0.442587
ILMN_2750428	Timm44		0.340536		0.411943		0.296149		0.458441
ILMN_2600309	Spg7		0.446094		0.222082		0.164715		0.496181
ILMN_2605512	Lamb3		0.302573		0.477428		0.413657		0.435282
ILMN_1244187	2310057G13Rik		0.0783929		0.443778		0.0973474		0.452174
ILMN_2964873	Rplp1		0.314783		0.341259		0.414002		0.438717
ILMN_1227277	D9Ertd392e		0.436605		0.425749		0.216261		0.345919
ILMN_2782446	Arhgef2		0.398822		0.447435		0.289532		0.442618
ILMN_2916705	Tuba1a		0.0762493		0.492875		0.00970743		0.19679
ILMN_3008230	Ccdc9		0.46321		0.481329		0.471078		0.464118
ILMN_2678755	3110001N18Rik		0.00144898		0.109601	0.5262	4.02953e-08		0.107247
ILMN_2667055	C530024P05Rik		0.473669		0.499546		0.47291		0.496604
ILMN_1258789	Ythdf3		0.03491		0.439487		0.0745449		0.445536
ILMN_3150233	Abca3		0.4089		0.488048		0.424734		0.358481
ILMN_1239527	Rnf138		0.487938		0.495788		0.404712		0.409939
ILMN_2948476	Gjb1		0.45471		0.493818		0.476819		0.47746
ILMN_2648397	Anapc5		0.451031		0.491589		0.491328		0.439514
ILMN_1247753	Ppap2b		0.436987		0.256015		0.328215		0.340573
ILMN_2710166	Ddx3x	1.804	2.91796e-11		0.0775294	0.4709	2.97459e-16		0.304758
ILMN_2786763	Rab5a		0.270546		0.317067		0.395596		0.433713
ILMN_2795022	Wdr20a		0.25467		0.3671		0.348445		0.285086
ILMN_2895388	Insig1		0.000734327		0.177682	0.6291	1.24045e-05		0.417312
ILMN_2885016	Clk2		0.331558		0.349386		0.147822		0.432941
ILMN_2589819	Rabggtb		0.336157		0.312219		0.153314		0.472682
ILMN_1260064	Pfn2		0.0971441		0.396144		0.0367005		0.419851
ILMN_2658914	AK122525		0.444266		0.480199		0.495457		0.438077
ILMN_2699645	Rtn4	1.423	7.91213e-06		0.149633	0.7158	2.30943e-05		0.2063
ILMN_2680440	Atp6v1b2		0.225535		0.491542		0.292765		0.427404
ILMN_1224038	Dsg4		0.456274		0.444831		0.492923		0.482458
ILMN_2662709	Dscam		0.408681		0.493412		0.431451		0.493928
ILMN_1242053	Ppp6c		0.390073		0.369638		0.291346		0.467633
ILMN_3008924	Mobkl2a		0.189211		0.454494		0.43168		0.321755
ILMN_2784382	Lhx3		0.470097		0.390833		0.474303		0.38481
ILMN_1214090	H47		0.356901		0.390223		0.403715		0.346804
ILMN_1232761	Lyzl4		0.410953		0.41253		0.465549		0.490501
ILMN_2779272	Olfr313		0.492163		0.479836		0.415513		0.452343
ILMN_1214515	Usp8		0.36208		0.441539		0.465776		0.477166
ILMN_3161936	Mpp1		0.48647		0.472349		0.479428		0.464756
ILMN_1246027	Spg4		0.430258		0.427734		0.442541		0.417664
ILMN_2723095	Rapsn		0.392137		0.427399		0.430911		0.448797
ILMN_1252210	2700097O09Rik		0.444167		0.479862		0.445829		0.478725
ILMN_1237767	Hnf4a		0.426991		0.490091		0.458158		0.394012
ILMN_2915232	Cotl1		0.038279		0.472491		0.266927		0.127804
ILMN_1257020	Aldh1b1		0.415362		0.46612		0.371733		0.417109
ILMN_2824167	Ecsit		0.340756		0.265134		0.174461		0.445646
ILMN_2725035	Ebpl		0.248843		0.329341		0.105984		0.461343
ILMN_2606579	Gpsn2		0.421653		0.463929		0.270723		0.382538
ILMN_1242749	D10Ertd610e		0.4034		0.457789		0.341909		0.244708
ILMN_2739675	Dnd1		0.261567		0.348841		0.461758		0.493899
ILMN_2876554	Sra1		0.398168		0.410021		0.21755		0.396755
ILMN_2656362	Ddx50		0.409035		0.268379		0.0346686		0.103447
ILMN_2988228	Drd2		0.00498577		0.128998		0.204138		0.0408337
ILMN_3140383	Hspa2		0.319784		0.416499		0.25118		0.341526
ILMN_2718284	1200003O06Rik		0.309305		0.410574		0.484478		0.401468
ILMN_2944666	Ifit3		0.127482		0.39445		0.144598		0.377142
ILMN_2747728	Pde7b		0.44744		0.493044		0.46675		0.420671
ILMN_1233864	Ptgs1		0.464602		0.465644		0.466688		0.478342
ILMN_2956153	Eif4enif1		0.152795		0.464253		0.23183		0.427226
ILMN_2603953	Stip1		0.15166		0.48953		0.0517465		0.282936
ILMN_3136638	Snca		0.478879		0.17754		0.311009		0.306796
ILMN_1254995	Usp6nl		0.452452		0.375784		0.36344		0.468062
ILMN_2450491	Trfr2		0.488686		0.436991		0.479116		0.442102
ILMN_2715304	Necap1		0.361239		0.266096		0.399508		0.290336
ILMN_1258853	Igsf1		0.00154664		0.0913044		0.0408057		0.00244923
ILMN_2743723	Ptpn11		0.459702		0.431887		0.292471		0.335841
ILMN_3133267	Arid4b		0.388728		0.464403		0.44141		0.422556
ILMN_1222594	5730528L13Rik		0.302996		0.48293		0.29928		0.498192
ILMN_2950721	2810008M24Rik		0.171418		0.120794		0.0367572		0.345037
ILMN_2879534	Extl1		0.351358		0.375209		0.264777		0.278023
ILMN_2662192	9130427A09Rik		0.277614		0.377769		0.483603		0.425325
ILMN_2704199	Snip1		0.475226		0.473854		0.454108		0.465666
ILMN_1224658	Spg4		0.458602		0.356719		0.169301		0.346131
ILMN_2730266	Cd44		0.463064		0.452736		0.434671		0.477936
ILMN_2659644	Map2k3		0.0562554		0.475659		0.0843408		0.465095
ILMN_2686700	Abca8a		0.398443		0.435006		0.258964		0.422679
ILMN_2722542	Dap3		0.473426		0.376326		0.46934		0.373698
ILMN_1241606	Appbp1		0.468221		0.129426		0.209685		0.328407
ILMN_1228501	Tob2		0.488045		0.433161		0.397299		0.485458
ILMN_2669404	Lmnb2		0.160875		0.378034		0.324448		0.458889
ILMN_2669023	Nola3		0.302649		0.375377		0.144921		0.422665
ILMN_2975041	Nxt1		0.32351		0.416261		0.349214		0.427842
ILMN_3081776	Fut10		0.365048		0.481628		0.38089		0.476989
ILMN_2598478	Sncg		0.0194435		0.254625		0.277534		0.0268969
ILMN_2907788	Upk1a		0.449401		0.472902		0.404794		0.403462
ILMN_1259277	Ddx28		0.324201		0.472303		0.259292		0.451043
ILMN_2843403	2610019P18Rik		0.488274		0.499108		0.499644		0.491125
ILMN_1218668	Calu		0.491814		0.33907		0.402639		0.405907
ILMN_2480638	Trpt1		0.471204		0.460636		0.468547		0.40719
ILMN_1255629	E130309F12Rik		0.106537		0.378016		0.476489		0.225816
ILMN_2868981	Ehbp1		0.010672		0.463928		0.0101136		0.493551
ILMN_1243799	Adcyap1r1		0.400793		0.443868		0.494641		0.366046
ILMN_2731197	A830039B04Rik		0.416885		0.449171		0.410336		0.457355
ILMN_1236139	Myef2		0.185565		0.345792		0.45778		0.317324
ILMN_1233478	6230416J20Rik		0.393704		0.418623		0.3805		0.391289
ILMN_1252761	Drg1		0.0504371		0.443601		0.0483327		0.473847
ILMN_2830107	Oxsr1		0.31621		0.474903		0.334197		0.476407
ILMN_1258158	Aldh6a1		0.000429852		0.290542	0.6901	5.75967e-06		0.288527
ILMN_3136542	Gcdh		0.483139		0.431499		0.402333		0.329563
ILMN_2745005	D5Ertd708e		0.222557		0.446959		0.234683		0.443064
ILMN_1256103	Ccbl2		0.491996		0.482804		0.483854		0.460832
ILMN_1226800	Pdcd1lg1		0.352366		0.439094		0.409254		0.475638
ILMN_2971946	Lsm5		0.346036		0.279876		0.255144		0.367144
ILMN_1255772	Oaz1		0.353893		0.345553		0.485887		0.496475
ILMN_2690506	Vac14		0.416377		0.453762		0.497338		0.481854
ILMN_2651660	Ppp1r1b		0.120198		0.315907		0.254013		0.135815
ILMN_2612079	Rrbp1		0.49739		0.470285		0.456901		0.495476
ILMN_2613399	Scye1		0.254822		0.252088		0.436764		0.424388
ILMN_2649355	Stk19		0.261872		0.492778		0.248228		0.468454
ILMN_3158060	Epn2		0.3484		0.471414		0.370476		0.459267
ILMN_2873131	Trp53i11		0.302651		0.446002		0.186848		0.412574
ILMN_2792362	Helb		0.422763		0.482938		0.417127		0.379856
ILMN_2645276	Spsb3		0.348419		0.458169		0.382532		0.433223
ILMN_2506115	Ulk1		0.309909		0.473379		0.309179		0.466936
ILMN_2974280	2510012J08Rik		0.410993		0.272334		0.125967		0.405344
ILMN_2679447	Agxt2l2		0.352845		0.435666		0.227631		0.425359
ILMN_3154457	Pja2		0.493785		0.340577		0.220718		0.382996
ILMN_2794608	Bcat2		0.310275		0.499135		0.18376		0.346544
ILMN_2654822	Chd4		0.387224		0.449891		0.436134		0.482526
ILMN_2650008	Gpr49		0.492652		0.438897		0.436178		0.497435
ILMN_2480542	Vamp1		0.380998		0.334841		0.325905		0.399392
ILMN_2732896	5730405M13Rik		0.43737		0.477362		0.302946		0.347772
ILMN_2789601	Eif3s2		0.195906		0.280401		0.0875345		0.457194
ILMN_2684279	9530090G24Rik		0.129377		0.347422		0.479659		0.276186
ILMN_2770180	Hdac6		0.234348		0.358719		0.123245		0.475263
ILMN_1214945	D930036B08Rik		0.455928		0.48327		0.47665		0.467341
ILMN_1220360	Unc13b		0.197362		0.175799		0.109197		0.155781
ILMN_2594450	Pten		0.395657		0.430312		0.37378		0.454017
ILMN_1213564	V2r4		0.499398		0.436761		0.435173		0.490478
ILMN_2877069	Tspo		0.453528		0.355158		0.469756		0.360107
ILMN_1214326	Dnm		0.459267		0.458541		0.437154		0.368626
ILMN_2611993	Tbc1d17		0.448598		0.454509		0.417384		0.422717
ILMN_2828492	Gm114		0.4887		0.391326		0.32176		0.457886
ILMN_2873750	Gldc		0.0918425		0.188769		0.0578003		0.134509
ILMN_2984942	Gpr162		0.454228		0.34396		0.141324		0.243037
ILMN_1235583	D19Ertd703e		0.00175773		0.311988	0.5949	9.4893e-05		0.325566
ILMN_2637105	A530016L24Rik		0.428623		0.481494		0.392198		0.44127
ILMN_2924831	Gas7		0.21305		0.297043		0.20964		0.28619
ILMN_1221292	Rdh5		0.495057		0.21582		0.112815		0.386371
ILMN_1223179	H2-T23		0.103569		0.370672		0.445764		0.273874
ILMN_2716098	Hsp105		0.0930137		0.271654		0.0229715		0.112428
ILMN_2877436	Ccdc59		0.115949		0.465693		0.0616077		0.317313
ILMN_2471793	Ube2l3		0.28685		0.297568		0.365365		0.372147
ILMN_2879517	Ube1c		0.168802		0.336553		0.423054		0.405252
ILMN_2931623	Dcx		0.123094		0.193866		0.364037		0.347894
ILMN_2608574	1110025I09Rik		0.334434		0.470516		0.234483		0.361415
ILMN_2607608	9430029K10Rik		0.414384		0.238576		0.458899		0.335143
ILMN_1251624	Nxph2		0.456723		0.47256		0.392348		0.396537
ILMN_2598775	Stard3nl		0.136474		0.287718		0.104293		0.342499
ILMN_1252335	Agpat6		0.346149		0.185351		0.334476		0.452703
ILMN_1242613	BC060615		0.237816		0.377573		0.338218		0.255555
ILMN_2914870	Gm767		0.450011		0.444592		0.318821		0.433173
ILMN_1243565	Manba		0.425353		0.4564		0.428486		0.456344
ILMN_2852217	Gnpda1		0.211739		0.325699		0.270562		0.269249
ILMN_2873180	1810030N24Rik		0.438126		0.35392		0.393808		0.315581
ILMN_2709864	BC018472		0.445294		0.356914		0.313278		0.47705
ILMN_2669569	Strn3		0.0114557		0.438491		0.00903469		0.377262
ILMN_3004553	Pfkm		0.410523		0.202767		0.239265		0.353032
ILMN_2980226	Mmp16		0.431681		0.471876		0.206658		0.209938
ILMN_2675289	Amn		0.10292		0.447617		0.143271		0.386968
ILMN_2957614	Adss		0.317635		0.246752		0.484606		0.406392
ILMN_2647627	Ppp1cb		0.00126836		0.289578		0.0024639		0.357496
ILMN_2872537	Nupl1		0.188934		0.305034		0.0382489		0.378019
ILMN_2747229	Raf1		0.252197		0.466518		0.345732		0.442003
ILMN_2978574	Prpf38a		0.179982		0.460329		0.27473		0.454443
ILMN_2460168	Wdr1		0.316891		0.38908		0.475633		0.421817
ILMN_2683190	Orc6l		0.387376		0.332493		0.178816		0.438626
ILMN_2628647	Ddc		0.0958714		0.220928		0.287035		0.00748627
ILMN_1224505	Irf3		0.264638		0.489656		0.271988		0.47976
ILMN_2663281	2310045A20Rik		0.111216		0.19514		0.283118		0.207771
ILMN_2840958	Thbs3		0.45748		0.423264		0.496205		0.455376
ILMN_2592810	Map3k3		0.266941		0.463918		0.170593		0.410734
ILMN_2630626	D930038M13Rik		0.379551		0.368861		0.408212		0.344919
ILMN_1224768	Ehd4		0.158037		0.401896		0.401703		0.336709
ILMN_2818678	Tdrd7		0.155964		0.40476		0.424634		0.302451
ILMN_1243273	Pcmt1	1.4382	2.65885e-05		0.330635	0.6188	9.86701e-08		0.195902
ILMN_1232447	Por		0.481896		0.360512		0.239615		0.405531
ILMN_2828677	Lgals8		0.162813		0.288004		0.0493555		0.466266
ILMN_2844996	Actn1		0.491153		0.248713		0.316713		0.417263
ILMN_2592779	C530050O22Rik		0.483034		0.475604		0.371294		0.420918
ILMN_2782503	Trim8		0.287467		0.371991		0.381366		0.468641
ILMN_2791272	Por		0.249288		0.283824		0.288388		0.300561
ILMN_3160736	Olfr412		0.424934		0.471549		0.44084		0.46159
ILMN_2692078	Rutbc2		0.0185819		0.48682		0.00127029		0.186772
ILMN_2597481	Rala		0.405995		0.461873		0.468849		0.405552
ILMN_1253199	Adam29		0.394723		0.418523		0.390885		0.425294
ILMN_2798797	3300001P08Rik		0.197989		0.286448		0.426452		0.337082
ILMN_1231390	Mrpl3		0.436395		0.372399		0.426759		0.380272
ILMN_2688888	Gca		0.210101		0.407703		0.399568		0.242944
ILMN_1243876	Casp8		0.496449		0.445712		0.455774		0.406157
ILMN_1219904	1300010A20Rik		0.199444		0.29378		0.300518		0.206212
ILMN_2702434	AU040829		0.283257		0.383499		0.351883		0.315992
ILMN_1217943	Cab39l		0.469337		0.487846		0.465888		0.453046
ILMN_3005154	Lcn4		0.424735		0.483353		0.480182		0.404509
ILMN_2980663	Aqp1		0.481989		0.4186		0.417226		0.472113
ILMN_2734661	Hagh		0.426684		0.165077		0.146425		0.433839
ILMN_2857326	Pddc1		0.475266		0.417881		0.317		0.396159
ILMN_2657583	Cntnap1		0.471799		0.413757		0.494779		0.434846
ILMN_1218877	BC029169		0.479315		0.469299		0.380928		0.37811
ILMN_1236188	Twist1		0.491377		0.41443		0.490023		0.410654
ILMN_3129372	2210418O10Rik		0.146197		0.336766		0.160527		0.362569
ILMN_1216854	2210018M03Rik		0.437917		0.357823		0.39278		0.487024
ILMN_3030148	Dnajc19		0.472309		0.413285		0.34447		0.472568
ILMN_2620131	1810055E12Rik		0.117054		0.336111		0.190009		0.402394
ILMN_2640441	Hdac2		0.0975489		0.486196		0.189198		0.355366
ILMN_2732601	6330406P08Rik		0.468524		0.431523		0.265247		0.206941
ILMN_2738481	Ankrd27		0.461536		0.47102		0.368797		0.443216
ILMN_1244393	2310003C23Rik		0.193855		0.468513		0.174738		0.499729
ILMN_2595967	Rpl35a		0.000570257		0.136677	0.7462	4.45496e-05		0.329307
ILMN_2599392	4732471D19Rik		0.224392		0.441985		0.203865		0.480282
ILMN_1249522	Abcf2		0.436088		0.2564		0.488465		0.310456
ILMN_3125890	Tmem134		0.307513		0.435641		0.482578		0.410623
ILMN_3029489	Gm129		0.249159		0.144491		0.0123501		0.00496131
ILMN_2833539	Ncln		0.477148		0.457105		0.443588		0.477239
ILMN_2492264	Wisp1		0.168058		0.491539		0.141619		0.423891
ILMN_2975856	Rnf6		0.0115293		0.382655		0.0381913		0.436653
ILMN_2661588	Spnb3		0.44376		0.252941		0.0193937		0.130303
ILMN_1231132	0610009I22Rik		0.262078		0.429528		0.256926		0.436556
ILMN_2635024	Nupl1		0.496103		0.496769		0.379565		0.383512
ILMN_2718854	Mettl2		0.376511		0.407546		0.234355		0.443601
ILMN_2952049	Rpap1		0.46264		0.317461		0.493359		0.344346
ILMN_2710312	2610524G07Rik		0.225127		0.452525		0.176987		0.485366
ILMN_2833606	Ssr2		0.331407		0.353358		0.349594		0.371444
ILMN_2698107	Eif1a		0.333556		0.431676		0.259736		0.487978
ILMN_2618257	Slc24a1		0.450067		0.487898		0.481981		0.488684
ILMN_2998139	Atg5		0.328236		0.477913		0.308242		0.499932
ILMN_3082864	Pvrl3		0.0779147		0.370156		0.373463		0.120758
ILMN_2837888	Nrbf2		0.363277		0.457158		0.188298		0.349469
ILMN_2609182	6530401D17Rik		0.300135		0.355882		0.231134		0.206002
ILMN_2732419	Mettl1		0.33764		0.489455		0.280515		0.421286
ILMN_2619718	1700009P13Rik		0.420107		0.486179		0.383799		0.475581
ILMN_2669015	Rps27		0.0738179		0.409194		0.216739		0.336887
ILMN_2745370	Sult1a1		0.022389		0.000165177		0.293683		0.103107
ILMN_2631674	4930444A02Rik		0.460919		0.424278		0.384374		0.491271
ILMN_1230087	Psme4		0.465057		0.341513		0.348145		0.493005
ILMN_2828731	Scrib		0.249994		0.208487		0.0827535		0.432858
ILMN_2707147	Rangnrf		0.101655		0.390077		0.130447		0.351043
ILMN_2730803	E130307M08Rik		0.271264		0.456004		0.374919		0.350361
ILMN_2635606	5730596K20Rik		0.458709		0.45127		0.393061		0.386679
ILMN_1247894	Snrpn		0.2358		0.331883		0.0947487		0.449314
ILMN_1226035	2810442O16Rik		0.100037		0.277606		0.214803		0.419293
ILMN_2760977	Impact		0.0758862		0.202833		0.072278		0.208399
ILMN_2665959	3110001H15Rik		0.123644		0.408448		0.351219		0.325764
ILMN_2661650	Dp1l1		0.319246		0.494519		0.145357		0.295881
ILMN_3098894	BC061212		0.481438		0.434901		0.393879		0.489371
ILMN_1233065	Rbmx		0.44288		0.224636		0.494919		0.258633
ILMN_2921031	Klhl10		0.493201		0.400984		0.462063		0.421881
ILMN_2841720	Ttc3		0.299129		0.328356		0.101837		0.402055
ILMN_2857570	Rpl29		0.486754		0.45249		0.498824		0.466356
ILMN_2818895	Gss		0.365529		0.407261		0.460541		0.329711
ILMN_2626773	Rbak		0.273015		0.38869		0.269165		0.395883
ILMN_2778751	Ccdc11		0.486481		0.490664		0.449187		0.45384
ILMN_2591917	Akr1b3		0.00374552		0.130962	0.6466	1.39778e-05		0.331705
ILMN_1217849	Laptm5		0.0923369		0.206207		0.274808		0.447314
ILMN_2776413	Ptpn9		0.453653		0.414166		0.40941		0.451671
ILMN_2789321	Rc3h1		0.432507		0.415995		0.369139		0.416914
ILMN_2635348	6820449I09Rik		0.0216746		0.434452		0.0982648		0.315449
ILMN_2833596	Abcb6		0.20318		0.384385		0.338946		0.494723
ILMN_2707710	Rbm12		0.252517		0.343348		0.390694		0.450882
ILMN_2767602	Chic2		0.203865		0.479574		0.213848		0.472619
ILMN_2924030	Eif3s5		0.200409		0.31182		0.289884		0.203949
ILMN_1257579	Nup210		0.234543		0.265273		0.495024		0.488194
ILMN_1217360	Pex13		0.361174		0.40851		0.468118		0.487945
ILMN_2709446	Polr2e		0.211195		0.432595		0.295249		0.347094
ILMN_2815545	4632411B12Rik		0.057868		0.481247		0.150032		0.29639
ILMN_1237527	Rcl1		0.433183		0.472487		0.404176		0.438771
ILMN_2868997	Rangap1		0.443415		0.399975		0.431379		0.41139
ILMN_2606130	Nspc1		0.0975211		0.420268		0.242602		0.225837
ILMN_3009910	Rbm13		0.473057		0.325563		0.423125		0.412104
ILMN_1258406	Keap1		0.286957		0.446051		0.402658		0.439281
ILMN_2506012	Trp53inp1		0.349392		0.195712		0.411483		0.153403
ILMN_2897617	Rps10		0.474206		0.49535		0.476944		0.458603
ILMN_2811282	Txndc13		0.0479171		0.430864		0.0545948		0.402051
ILMN_1233545	Lbh		0.258635		0.337923		0.102935		0.440103
ILMN_2636443	Bcl2l2		0.190937		0.328241		0.338273		0.495861
ILMN_3114759	Pard6a		0.278742		0.279727		0.47791		0.464255
ILMN_2728729	Sdc4		0.444918		0.0834085		0.196832		0.231889
ILMN_2801652	Traf4		0.291109		0.46055		0.374734		0.47801
ILMN_1223614	Rbpms		0.436831		0.451747		0.424704		0.464571
ILMN_2942989	Mtpn		0.428511		0.057265		0.00335764		0.218146
ILMN_2436772	Ube3c		0.342763		0.372815		0.220865		0.254132
ILMN_3114114	BC003479		0.491847		0.365872		0.408049		0.28164
ILMN_2595266	5730411O18Rik		0.373386		0.450132		0.393886		0.458225
ILMN_2908953	4930455F23Rik		0.477159		0.411987		0.410442		0.313215
ILMN_2871441	Lgals7		0.406932		0.481129		0.443127		0.495315
ILMN_1253910	Rps20		0.22886		0.475471		0.302225		0.391016
ILMN_2705097	Deadc1		0.436139		0.43803		0.492198		0.389194
ILMN_2974480	Snip1		0.218562		0.315115		0.469909		0.404001
ILMN_2744879	Dnaic1		0.279742		0.464214		0.481953		0.362871
ILMN_3039637	BC003479		0.43056		0.458279		0.452817		0.35559
ILMN_1252636	Mmd2		0.090304		0.284638		0.395423		0.328401
ILMN_2751948	Hist2h2aa1		0.284169		0.441987		0.358635		0.498896
ILMN_2940358	C030048B08Rik		0.449036		0.184793		0.217056		0.382432
ILMN_3120797	Pigk		0.323204		0.274733		0.22777		0.365809
ILMN_2862760	Gdi1		0.17567		0.34945		0.0480477		0.377892
ILMN_2686327	Gas6		0.465687		0.471979		0.479785		0.47686
ILMN_2685770	Ltap		0.40708		0.401773		0.19798		0.237807
ILMN_1225037	Grit		0.492968		0.497248		0.0995447		0.114826
ILMN_2919786	Erh		0.237104		0.46207		0.39761		0.299921
ILMN_1245918	Map3k7ip1		0.35907		0.309791		0.248501		0.316828
ILMN_2625746	Ncapd2		0.494057		0.403286		0.49964		0.392517
ILMN_2642913	Emp1		0.106358		0.326956		0.20422		0.430157
[truncated: 11,508 more rows]

## Sheet: Heart
	Gene	onHF		onLF		fromLF		fromHF
PROBE_ID	SYMBOL	fold	p	fold	p	fold	p	fold	p
ILMN_2738825	Acta1		0.38502		0.108782	1.7038	1.5964e-13	1.831	8.14134e-27
ILMN_2878542	Myl1	1.5681	3.01302e-15		0.000440033		0.221162		0.00128607
ILMN_2666864	Atp2a1	4.6467	1.02747e-96	1.2931	9.19217e-05		0.0745631	3.2253	3.90343e-72
ILMN_2481133	Tnni2	3.7317	1.60993e-81		0.00122857		0.109924	2.7627	9.03938e-60
ILMN_2954987	Mb		0.297499		0.195582		0.321216		0.121339
ILMN_2601215	Cyp7b1	0.7334	1.91153e-07		0.00204192	1.3038	0.000123807		0.000968508
ILMN_2635784	Gpc1		0.135821		0.468068		0.0433225		0.0970734
ILMN_2662926	Egr1		0.272371	0.7079	3.441e-06		0.257556	1.5345	4.70103e-15
ILMN_2977331	Mylpf	3.5985	8.29256e-79		0.230068		0.422382	3.3672	1.87033e-75
ILMN_2629581	Cox6a2		0.44244		0.496878		0.490581		0.422136
ILMN_2894211	8430408G22Rik		0.157464		0.0997517		0.0105631		0.00529446
ILMN_2482209	Tpm2	1.9324	3.46097e-29		0.118189		0.439704	1.7588	6.43413e-24
ILMN_2622983	Dusp1		0.0284574		0.134472		0.066086		0.0801594
ILMN_1216597	Slc25a25		0.432072		0.432609		0.380294		0.206983
ILMN_2972403	0610012H03Rik		0.311133		0.41237		0.211108		0.199321
ILMN_1255422	Ccrn4l		0.42793		0.00611166		0.308509	0.8187	0.000156253
ILMN_1218223	Pvalb	5.1876	1.56677e-103		0.00803844		0.00515332	3.6119	1.0096e-80
ILMN_1235908	Fabp5		0.127579		0.41852		0.28398		0.427014
ILMN_2645780	1700012B18Rik		0.169444		0.460423		0.312698		0.0353271
ILMN_2698052	Ckmt2		0.309486		0.476272		0.129203		0.143365
ILMN_1240770	Acly		0.287686	0.6551	3.60724e-08	0.458	9.36141e-19	0.7221	4.38103e-09
ILMN_2666279	Arrdc3		0.0975011		0.0371904		0.00439184	0.7795	4.13104e-06
ILMN_2903945	Gadd45g		0.00492003		0.320864		0.00613599		0.0850799
ILMN_2757232	Aqp4		0.209189		0.181518		0.00438891	0.8052	4.88397e-05
ILMN_2698499	Nox4		0.222193		0.238193		0.0345179		0.222757
ILMN_2727520	Cox8b		0.286507		0.478024		0.348665		0.497561
ILMN_1260428	Myl2		0.352788		0.382632		0.415355		0.308005
ILMN_2887630	Fabp3		0.280564		0.467176		0.0863186		0.135355
ILMN_1231439	Aatk		0.0254808		0.094414		0.00536693		0.404999
ILMN_1258600	Acac	1.2694	1.53521e-05	0.6934	1.07191e-06	0.2541	1.77266e-36	0.4653	2.11061e-34
ILMN_2817864	Ckmt2		0.308624		0.2232		0.337287		0.1499
ILMN_2810624	Csad		0.132755		0.113839		0.00687561		0.255324
ILMN_1229547	Spon2	0.7945	6.44241e-05	0.7635	0.000169114		0.0170671	1.2138	0.000180608
ILMN_2627733	1200006F02Rik		0.00587656		0.00699713		0.152527		0.0314209
ILMN_2774690	Mod1		0.27884		0.129806		0.0539416		0.00124024
ILMN_1234662	Mb		0.413676		0.387723		0.149982		0.214662
ILMN_1232600	Rnf125		0.207994		0.36268		0.281575		0.116255
ILMN_2712075	Lcn2		0.000845948		0.0573286		0.409842		0.0553357
ILMN_2923615	Ppm1k		0.170282		0.0651789		0.00687898	0.7884	1.01343e-05
ILMN_2734181	Acas2		0.433521		0.0176857		0.00153622		0.0662542
ILMN_2918875	Sln	2.4645	1.83157e-48	1.645	1.6079e-13	0.4094	2.21756e-22	0.6133	3.19759e-17
ILMN_2917338	Rnf125		0.231915		0.358752		0.395359		0.186024
ILMN_2744890	Gadd45g		0.00674433		0.482442		0.0204621		0.431246
ILMN_2608804	Ckm		0.189798		0.379998		0.173536		0.470126
ILMN_3143404	Mup2	0.5167	2.82357e-23	0.6702	1.44504e-07	2.9281	7.93984e-41	2.2573	3.467e-43
ILMN_2645662	1810054O13Rik		0.110207		0.330676		0.00573397		0.00284836
ILMN_1254878	1300018P11Rik		0.421206		0.495841		0.26278		0.14558
ILMN_2687507	Cyp2d9	0.6016	1.09111e-15	0.5366	4.63547e-14		0.050256		0.433794
ILMN_2735350	Gdf15		0.0372653		0.482661	1.366	8.14731e-06	1.2262	8.74646e-05
ILMN_2796472	Vldlr		0.362029		0.216188		0.268543		0.288257
ILMN_2476139	Tuba6		0.14141		0.175262		0.208661		0.120459
ILMN_2588051	Tubb2b		0.0830826		0.112869		0.354398		0.267744
ILMN_2675874	Alas2	0.6605	1.67938e-11		0.090639		0.0174396		0.00143201
ILMN_2595732	Nfil3		0.000637807		0.25789		0.00750003		0.284853
ILMN_2855315	Hist1h1c		0.0954501		0.485367		0.0439284		0.154916
ILMN_2595026	Yod1		0.451405		0.334471		0.292433		0.479379
ILMN_1222734	Aldh1a1		0.00419033		0.0179884		0.19829		0.106471
ILMN_2601884	2310032D16Rik		0.0954409		0.0251354		0.368732		0.0592046
ILMN_2893605	1300018P11Rik		0.0648043		0.227284		0.00682878		0.245404
ILMN_2857993	Bmx		0.193257		0.0366068		0.0881108		0.0808834
ILMN_1246321	Gstm6		0.400902		0.246308		0.0618763		0.171749
ILMN_2868220	Inhba		0.0142254		0.240085		0.236055		0.337892
ILMN_2986393	Tuba1b		0.191073		0.454123		0.412728		0.215722
ILMN_1236958	Gabarapl1		0.00472808		0.45811		0.385806		0.0064647
ILMN_2693858	D14Ertd449e		0.372505		0.147936		0.00590846		0.0379758
ILMN_1257574	Esm1		0.401948		0.00743976		0.000349309	1.5073	5.0648e-14
ILMN_2680054	D0H4S114		0.344725		0.405629		0.367497		0.283121
ILMN_2937261	Mod1		0.0204364		0.0741835		0.00633696		0.00118255
ILMN_2933357	Tcap		0.000354365		0.0602353	0.7111	7.09276e-06	0.7747	2.4993e-06
ILMN_3065459	Mup2	0.7605	3.13895e-06		0.00287539	2.1786	3.62455e-25	2.0329	8.79003e-35
ILMN_1248206	Irs1		0.263446		0.225654		0.33632		0.187782
ILMN_2756379	Aqp8		0.0348101		0.136621		0.0193622		0.0120173
ILMN_3128792	Ttn		0.397044		0.148665		0.229542		0.472858
ILMN_2702061	4930542G03Rik		0.077492		0.271934		0.0166362		0.299614
ILMN_2621021	Ptpn14		0.257356		0.203358		0.250963		0.0961967
ILMN_2682945	Psmd2		0.199995		0.263549		0.331933		0.129403
ILMN_2657800	Hivep1		0.467281		0.175147		0.174313		0.487154
ILMN_2773624	Hexa		0.221266		0.330312		0.435471		0.320647
ILMN_2765759	Asb2		0.210385		0.10288		0.315934		0.435138
ILMN_1218264	Vldlr		0.491213		0.485741		0.300022		0.246692
ILMN_2515601	Vldlr		0.433606		0.291959		0.359944		0.481261
ILMN_1222313	Hist1h4f		0.10228		0.486047		0.127326		0.416729
ILMN_2649810	Rpl3l		0.377948		0.0372153		0.445532		0.00556752
ILMN_2636403	Axud1		0.0391922		0.387978		0.00716462		0.11924
ILMN_2467800	Uap1l1		0.0275028		0.369908		0.018431		0.331857
ILMN_2451346	Scn3b		0.0221988		0.118821		0.0164159		0.199496
ILMN_1222246	Adfp		0.405783		0.0167076		0.130241	1.2864	1.86981e-06
ILMN_2470799	Tmem20		0.422081		0.140531		0.260639		0.366258
ILMN_2626235	Lgals4		0.285863		0.188682		0.202378		0.00189767
ILMN_2591440	Ccrn4l		0.172566		0.00762803		0.173688		0.00255864
ILMN_2968211	Lgals4		0.102692		0.148925		0.283844		0.0259161
ILMN_2416670	Ttn		0.475635		0.171043		0.200169		0.436925
ILMN_1213070	1700037H04Rik		0.0379858		0.00239727	0.5346	8.01326e-14	0.7297	1.21418e-08
ILMN_1255757	A830093I24Rik		0.0680493		0.0822419		0.0430993		0.137674
ILMN_2725414	Cd9		0.00456039		0.078038		0.0148547		0.0190163
ILMN_2445324	Zfpm1		0.417983		0.145078		0.0567298		0.287261
ILMN_1255497	Sds		0.0781017		0.0309689		0.00403481	0.7787	3.82921e-06
ILMN_2617468	1810008K03Rik		0.0547926		0.0136444		0.429286		0.189937
ILMN_2851429	Snx25		0.144603		0.0473232		0.0117618		0.39893
ILMN_2710905	S100a8	0.7763	1.359e-05		0.179264	1.746	1.45604e-14	1.4478	8.0755e-12
ILMN_1225730	Fdps		0.0384333		0.019885		0.424439		0.276615
ILMN_1221503	Ccnd1		0.0270947		0.435883		0.122711		0.232256
ILMN_2739364	1600020H07Rik		0.421739		0.149489		0.118239		0.483837
ILMN_2698004	Gck		0.0286678		0.299451	1.4924	1.66611e-08	1.3855	1.26181e-09
ILMN_2706205	D10Ertd214e		0.341642		0.248318		0.0923299		0.0124245
ILMN_2588249	S3-12	1.367	2.39149e-08		0.0128838	0.7637	0.000242628		0.0210001
ILMN_2906728	H19		0.26891		0.0173673		0.202641		0.179737
ILMN_2864972	Olfr1330		0.0424703		0.295789		0.101597		0.198908
ILMN_1251504	Cyp4v3		0.439618		0.161839		0.130258		0.344561
ILMN_3094886	Abi1		0.34795		0.148157		0.343934		0.112179
ILMN_1213805	C8a	0.7735	1.05807e-05		0.0434302		0.0197507		0.374467
ILMN_3123195	Slc1a2		0.455269		0.419398		0.128927		0.0474777
ILMN_2865335	Krt80		0.127563		0.104491		0.0292788		0.378548
ILMN_2954474	Enpp2	1.3405	1.53067e-07		0.0630183		0.00353524		0.362932
ILMN_2819841	Rpl7a		0.458074		0.205083		0.458175		0.209928
ILMN_2741677	Bach1		0.105742		0.0124914		0.257665		0.256019
ILMN_1253601	Aacs		0.0314686		0.00338826	0.5658	4.45334e-12	0.7693	1.41347e-06
ILMN_2725617	Khk		0.164487		0.00133141		0.00737697		0.365696
ILMN_2693835	Arrdc2		0.0505273		0.00044741		0.111686	0.7982	2.59363e-05
ILMN_2860804	Tfrc	0.6794	2.48117e-10		0.00852067	2.1404	2.93144e-24	1.7332	6.83664e-23
ILMN_2862470	Gstm2		0.180506		0.109389		0.00723617		0.209032
ILMN_1251449	Gstm2		0.183824		0.178907		0.0111831		0.157233
ILMN_2601471	Ccnd1		0.2021		0.384266		0.170843		0.499359
ILMN_1234453	Rbm3		0.0099986		0.400798	0.6411	1.74334e-08	0.7198	3.18439e-09
ILMN_2763825	Ipmk		0.328253		0.147228		0.431508		0.249074
ILMN_2797061	Actn2		0.412493		0.430159		0.408071		0.378767
ILMN_2880540	Apoc2		0.2053		0.475979		0.26359		0.456798
ILMN_2664224	Ephx1	1.2863	5.43166e-06		0.090626		0.00423151		0.21929
ILMN_2643291	1300018P11Rik		0.441369		0.447367		0.161323		0.08885
ILMN_3128725	Egfr		0.342966		0.165467		0.421346		0.279918
ILMN_2953807	LOC620807	0.6288	1.202e-13	0.6785	3.02722e-07	2.3378	7.59912e-29	2.1665	7.44147e-40
ILMN_2761046	5730438N18Rik		0.0311188		0.0897482		0.0718473		0.0397185
ILMN_2955671	Slc38a2	0.7519	1.33646e-06		0.137991	1.4827	2.75692e-08	1.2058	0.000284943
ILMN_1247257	Gpd2		0.0663631		0.00318458	0.6113	8.33594e-10	0.8157	0.000122185
ILMN_3162081	Wdr6		0.0172747		0.131138		0.213726		0.383747
ILMN_1232524	Hist1h4i		0.190431		0.467192		0.445409		0.195328
ILMN_2854157	Aqp8		0.0447045		0.102326		0.0165725		0.00345224
ILMN_3052260	Egfr		0.458765		0.0507713		0.337652		0.065748
ILMN_2776056	Rassf3		0.0260189		0.319073		0.047812		0.227809
ILMN_2792924	Gstk1		0.471112		0.102148		0.0295139		0.197909
ILMN_2719908	Cyp2j9		0.383732		0.298867		0.237724		0.486611
ILMN_1237644	P2rx4		0.0803493		0.337926		0.143598		0.282539
ILMN_2939503	4922503N01Rik		0.491836		0.249243		0.31967		0.0662126
ILMN_2689138	2310044G17Rik		0.131141		0.192071		0.218964		0.160936
ILMN_2856697	Calm2		0.133073		0.392186		0.257087		0.258619
ILMN_2710802	Rhbdl		0.344683		0.269202		0.383639		0.48855
ILMN_1242466	Psmb9		0.11319		0.0236819		0.00509247		0.341655
ILMN_2893564	1190007F08Rik	1.2862	5.45253e-06		0.134284	0.7651	0.000263452		0.0439304
ILMN_2956092	Rassf4		0.0531731		0.20569		0.222246		0.345864
ILMN_2977558	Dapk2		0.0281331		0.432756		0.0196225		0.144602
ILMN_1233402	Syt11		0.0612734		0.483152		0.276996		0.188497
ILMN_2898062	Olfr108		0.085158		0.122572		0.0316332		0.312867
ILMN_1239742	Atp2a2		0.135492		0.234295		0.335544		0.3652
ILMN_2624854	Gstm2		0.172612		0.125703		0.00988387		0.2344
ILMN_2686244	Rassf4		0.018895		0.140803		0.231158		0.421873
ILMN_2669690	Mpst		0.120715		0.158333		0.0843264		0.250705
ILMN_1240857	Cox7a1		0.495639		0.498545		0.421185		0.387654
ILMN_2619316	Prnp		0.299433		0.292002		0.372118		0.385644
ILMN_2691780	Myl3		0.489629		0.306763		0.338119		0.47331
ILMN_2599782	Irf1		0.488768		0.16474		0.0642333		0.208921
ILMN_1228233	Gstm1		0.0341091		0.441094		0.0511734		0.302074
ILMN_2757569	Eno3		0.221442		0.23806		0.0310985		0.00739702
ILMN_1224250	B230342M21Rik		0.0325045		0.262152		0.00124903		0.0718766
ILMN_2935999	Ube4b		0.301429		0.42366		0.283351		0.316685
ILMN_2693985	Rpia		0.186108		0.129923		0.225732		0.0603124
ILMN_2664129	Hist1h4h		0.160657		0.35445		0.412372		0.106847
ILMN_2702903	Cyp2f2	0.7452	6.77146e-07	0.7514	7.80817e-05		0.279721		0.262417
ILMN_2803258	Ggt6		0.294854		0.0628196		0.223145		0.0660126
ILMN_2790312	Slc15a4		0.451957		0.295847		0.2571		0.0430478
ILMN_2717470	Als2		0.358493		0.208501		0.257138		0.285547
ILMN_2973824	Car14		0.413487		0.464862		0.0429062		0.022389
ILMN_1251682	2310032D16Rik		0.0298561		0.0270823		0.204579		0.0560833
ILMN_3055220	Zfp583		0.26206		0.258982		0.100435		0.42179
ILMN_2648967	Arrdc4		0.00797588		0.407023		0.068212		0.426553
ILMN_2933399	Ppp1r10		0.02051		0.108072		0.0895881		0.00836451
ILMN_3076439	Slc1a2		0.300515		0.179778		0.021592		0.000390932
ILMN_1230145	Acvr2b		0.0381948		0.446572		0.034386		0.320004
ILMN_3112873	Txnip		0.112682		0.259472		0.434429		0.0278326
ILMN_2788073	Hmox1		0.497744		0.00286596		0.0482572		0.101891
ILMN_2669714	Pltp		0.0215506		0.345136		0.28823		0.19514
ILMN_2701271	Plscr1		0.408826		0.315329		0.250414		0.483282
ILMN_2829330	Hexb		0.246824		0.319356		0.325		0.309185
ILMN_2604676	B230317C12Rik		0.452645		0.18695		0.267186		0.421076
ILMN_2706269	Hspb1		0.149544		0.126993		0.000949535	1.2796	2.96046e-06
ILMN_1252760	Afg3l1		0.294874		0.209178		0.360347		0.165005
ILMN_2599764	Olfr323		0.232108		0.0282149		0.0340181		0.217765
ILMN_3158919	Prkcz		0.0679184		0.456926		0.0170489		0.067343
ILMN_2802643	1300013D18Rik		0.443131		0.100326		0.209287		0.227698
ILMN_1249828	LOC380712		0.434896		0.391931		0.115546		0.134654
ILMN_2644504	Rnase4	0.8062	0.000161908	0.7051	2.75304e-06		0.14547		0.154547
ILMN_2667091	Ppp1r3c		0.00138395		0.171864		0.0133444		0.0636549
ILMN_2862379	Rhod		0.466376		0.363539		0.183116		0.193404
ILMN_2610679	Rgs3		0.149255		0.133853		0.0175068		0.392852
ILMN_2523316	Unc5b		0.266357		0.360275		0.261928		0.25453
ILMN_1236522	Cbr1		0.373832		0.5		0.449948		0.30389
ILMN_2935157	Fkhl18		0.288672		0.43399		0.0502665		0.0340531
ILMN_1225608	Ncoa3		0.382283		0.190846		0.235637		0.316352
ILMN_1236960	LOC192950		0.0778798		0.25616		0.242479		0.0766958
ILMN_2743831	Pep4		0.216056		0.412952		0.469459		0.257085
ILMN_3054840	AW061290		0.157433		0.468996		0.168778		0.377589
ILMN_3113787	Grap2		0.110002		0.165287		0.134183		0.139528
ILMN_2847332	Mid1ip1		0.201358		0.0688995		0.365112		0.0104201
ILMN_1224012	Aldob	0.5837	3.96057e-17	0.6219	1.28793e-09		0.051172		0.000393332
ILMN_1238479	Mgst3		0.381277		0.328525		0.0691396		0.137959
ILMN_2615035	Mgst3		0.318859		0.447384		0.374883		0.405157
ILMN_2811240	Tprkb		0.379857		0.286856		0.305939		0.355569
ILMN_2933394	Ppp1r10		0.0243841		0.28457		0.336196		0.0259664
ILMN_2756855	Plxnc1		0.311684		0.195061		0.041026		0.244269
ILMN_2706120	Ehhadh		0.478904		0.109185		0.460069		0.0430891
ILMN_2659997	MGC29978		0.0381086	0.709	3.73241e-06	0.6403	1.62252e-08	0.8138	0.000103515
ILMN_2637295	Eda2r		0.38254		0.197889		0.031966		0.143736
ILMN_3041839	Pdhb		0.0629462		0.438252		0.451547		0.0546439
ILMN_3077034	Mmp1a		0.0685715		0.108158		0.116632		0.056871
ILMN_1259180	Dscr1	0.6605	1.68511e-11		0.00186242	1.8018	5.99021e-16	1.4761	7.41083e-13
ILMN_3089584	Ii		0.333889		0.0114318		0.000789282		0.0386712
ILMN_2609052	6720463E02Rik		0.106753		0.0500453		0.193483		0.0213862
ILMN_2593554	Igtp	0.7782	1.61049e-05	1.4144	1.99236e-07	1.3319	3.73893e-05	0.7328	1.81935e-08
ILMN_1244188	H6pd		0.00729223		0.391106		0.040226		0.300617
ILMN_2939652	Selenbp2		0.375594		0.251721		0.442703		0.235291
ILMN_1217742	LOC381290		0.139413		0.36389		0.144361		0.424716
ILMN_2592656	2010319C14Rik		0.252043		0.490173		0.192178		0.313047
ILMN_2450147	Zfp238		0.384073		0.226671		0.257002		0.343093
ILMN_2860242	Klhl24		0.438704		0.3509		0.275602		0.126583
ILMN_2680903	C79267		0.453511		0.484127		0.428977		0.47385
ILMN_2976448	E330036I19Rik		0.0219777		0.404714		0.15856		0.328329
ILMN_1227596	Pmvk		0.392966		0.417611		0.0469628		0.0105648
ILMN_1250409	Tap1		0.460546		0.471209		0.470956		0.382801
ILMN_1227972	Rps16		0.365837		0.241742		0.444559		0.362389
ILMN_1249417	Pdrg1		0.369569		0.380317		0.374557		0.375028
ILMN_3144820	LOC329575		0.171668		0.094575		0.000668161		0.0583943
ILMN_2925947	Abat		0.457079		0.355837		0.0797871		0.0114288
ILMN_2874228	Rpl12		0.483146		0.16222		0.340476		0.0382737
ILMN_2950957	Rtn4ip1		0.0938262		0.0489104		0.131156		0.0106229
ILMN_2938390	Ipmk		0.31687		0.213672		0.482377		0.31682
ILMN_2628594	Mttp		0.40413		0.254164		0.448513		0.169968
ILMN_2933022	Plekhb1		0.130948		0.149246		0.0172093		0.354622
ILMN_2662885	AV006891		0.0161498		0.14033		0.100537		0.0239813
ILMN_1253966	Pfkfb2		0.387147		0.242086	1.3038	0.000123896	1.2619	9.50627e-06
ILMN_2852624	Hamp2		0.218831	0.6209	1.1626e-09	0.44	4.748e-20	0.6774	5.15756e-12
ILMN_2857748	Wif1		0.0448432		0.266847		0.00287879		0.105078
ILMN_2951691	Hist1h3e		0.492354		0.415143		0.170764		0.163207
ILMN_2817883	Als2		0.37695		0.209268		0.250011		0.425197
ILMN_2696026	Npr2		0.340592		0.269115		0.0575993		0.1908
ILMN_2731949	Copeb		0.466538		0.192571		0.274334		0.0222127
ILMN_2655785	Hist1h2bk		0.390152		0.346936		0.317056		0.43395
ILMN_2705361	Dhrs8		0.280345		0.3444		0.00594651	1.2774	3.43515e-06
ILMN_3075712	Smarca2		0.324921		0.158911		0.498921		0.212217
ILMN_1258732	Cryba4		0.0121415		0.208372		0.417234		0.138543
ILMN_1216688	H2-Q1		0.127034		0.20657		0.0777936		0.35244
ILMN_2725402	Nsdhl		0.477943		0.0816941		0.0283054		0.234014
ILMN_2814385	2010305C02Rik		0.473282		0.352451		0.172912		0.0448171
ILMN_2608016	Gclc		0.350307		0.201506		0.149712		0.234426
ILMN_1253348	Arl6ip1		0.265394		0.415597		0.162104		0.34311
ILMN_1252076	Lyzs		0.0155395		0.0610858		0.156678		0.139637
ILMN_3097726	Gnl3		0.405153		0.393532		0.366653		0.142029
ILMN_2665422	Afg3l1		0.305143		0.201465		0.327245		0.122258
ILMN_2993334	Plekhf1		0.145736		0.0451368		0.00569325		0.471438
ILMN_1256354	Gclm		0.252489		0.0420365		0.177733		0.0473648
ILMN_2722996	Ptpns1		0.204052		0.40049		0.0773014		0.2438
ILMN_2933112	Oat		0.485062		0.252827		0.104724		0.188186
ILMN_2601639	C77032		0.417525		0.418416		0.490861		0.30069
ILMN_1232762	Atox1		0.285519		0.146916		0.0243988		0.230239
ILMN_1238081	Oprs1		0.146255		0.376914		0.24395		0.280745
ILMN_2789650	Csrp3		0.370098		0.272898		0.348033		0.166369
ILMN_2956765	Vdac3		0.420251		0.262892		0.452771		0.323272
ILMN_2610678	Rgs3		0.0676406		0.0170512		0.0716111		0.00999038
ILMN_2653395	Tmem150		0.369005		0.339893		0.0331761		0.0112311
ILMN_3160657	Olfr873		0.43636		0.211683		0.170136		0.337689
ILMN_2734855	A930009M04Rik		0.0836901		0.27623		0.0925694		0.141645
ILMN_1258545	Zfp131		0.221027		0.410601		0.100317		0.274358
ILMN_2672708	Lrp11		0.258496		0.298162		0.0526581		0.0147698
ILMN_2669793	Ccnd1		0.454507		0.249174		0.473559		0.134718
ILMN_1248425	4933440H19Rik		0.132683		0.300178		0.111239		0.405891
ILMN_2509139	Tram1		0.351964		0.491142		0.226153		0.258202
ILMN_2698564	Khk		0.31052		0.0411096		0.19301		0.27106
ILMN_1247302	3010026O09Rik		0.471438		0.434246		0.172947		0.126272
ILMN_2864062	Vdr		0.175312		0.263015		0.301376		0.132402
ILMN_2768209	BC029214		0.0574891		0.331284		0.321245		0.319304
ILMN_1225565	Igf1		0.253596		0.299825		0.0212646		0.0790838
ILMN_2901655	Pet112l		0.289406		0.309063		0.205153		0.447468
ILMN_2634083	Cdkn1a		0.392229		0.10701		0.0780046		0.27582
ILMN_2739645	2410137M14Rik		0.129775		0.367075	1.3757	5.2273e-06	1.3194	1.84797e-07
ILMN_2644827	Pte2a		0.172948		0.264383		0.0355301		0.0126315
ILMN_2421371	Zfp334		0.304544		0.28311		0.435916		0.142981
ILMN_2972521	Agtr1a		0.388334		0.0280916		0.0144376		0.218095
ILMN_1235979	Nol5		0.14351		0.360445		0.067276		0.345467
ILMN_1250011	Tob1		0.471577		0.153058		0.420835		0.123026
ILMN_2708906	Neu1		0.113695		0.481126		0.0718881		0.213988
ILMN_2755195	Acin1		0.148306		0.360822		0.155653		0.001631
ILMN_2702893	Afmid		0.127715		0.216786		0.139607		0.218257
ILMN_2891646	Hist1h2bm		0.480491		0.487542		0.429323		0.400206
ILMN_3060766	Arl6ip2		0.094		0.467463		0.0609798		0.264658
ILMN_2642985	Dhrs8		0.412503		0.22637		0.0145045	1.2527	1.71074e-05
ILMN_3117381	Fhl1		0.0478557		0.458419		0.195453		0.325205
ILMN_2652511	Hist1h2bj		0.332184		0.464175		0.413651		0.388706
ILMN_2598766	Prox1		0.394695		0.138147		0.260854		0.389109
ILMN_3132223	C630004H02Rik		0.397841		0.242463		0.401508		0.200548
ILMN_2671689	Cox7b		0.302084		0.359032		0.00211694		0.0026039
ILMN_1241151	A930016D02Rik		0.19448		0.0143976		0.480148		0.0181603
ILMN_2619848	Tfrc	0.679	2.35202e-10		0.0138855	2.1419	2.69963e-24	1.709	6.3441e-22
ILMN_1256633	Pnp		0.00629381		0.188221		0.0534236		0.231943
ILMN_2716195	Hist1h2bh		0.429275		0.477767		0.420865		0.438913
ILMN_2832658	Atp6v0e2		0.441872		0.105004		0.120994		0.00128419
ILMN_2678851	3732413I11Rik		0.457945		0.288483		0.368624		0.0995029
ILMN_1246800	Serpina3n	1.4027	1.75602e-09		0.251089		0.379382	1.5054	5.99381e-14
ILMN_2662728	Neu2		0.436222		0.0836305		0.162517		0.254585
ILMN_2691567	6430559E15Rik		0.0756967		0.369523		0.0889956		0.222603
ILMN_3071764	1200015F23Rik		0.412056		0.0450268		0.0705058		0.5
ILMN_2594768	1300017K07Rik		0.0310742		0.176455		0.208636		0.381666
ILMN_3088269	Gimap8		0.3921		0.334674		0.0853336		0.160533
ILMN_1213014	Umps		0.225256		0.209642		0.349111		0.393112
ILMN_2747456	Ivns1abp		0.327061		0.469852		0.26394		0.0764053
ILMN_2623735	Ccbl1		0.332699		0.340546		0.147259		0.0882011
ILMN_1227508	Stard5		0.139483		0.40567		0.0345574		0.146982
ILMN_2945940	Rapgef4		0.339353		0.107271		0.253876		0.117874
ILMN_2750842	2610027L16Rik		0.118429		0.429505		0.117197		0.288756
ILMN_2821582	Olfr1110		0.231225		0.0693592		0.0554192		0.290896
ILMN_1239208	Rgs3		0.353337		0.37415		0.445841		0.158742
ILMN_2746055	Afg3l1		0.418933		0.280727		0.44273		0.119385
ILMN_2774950	Stk22b		0.0475533		0.125796		0.015953		0.340285
ILMN_2618329	9530046H09Rik		0.415834		0.262649		0.327454		0.047556
ILMN_2729958	Hist1h3d		0.23003		0.389245		0.296027		0.332303
ILMN_1213954	Sgk		0.0949777		0.0588862		0.427048		0.356364
ILMN_1221060	Pparg		0.00673815		0.192224		0.00469626		0.452304
ILMN_1244123	Slc38a2		0.161066		0.275631		0.286008		0.0046292
ILMN_1245425	Atp2a2		0.234473		0.254142		0.41791		0.354025
ILMN_2731963	Fmo3		0.485176		0.474615		0.26656		0.188126
ILMN_2760272	Rorc		0.292111		0.116746		0.362138		0.0703419
ILMN_1236517	Il18		0.0948941		0.465396		0.157128		0.459249
ILMN_1239102	H2-Eb1		0.273027		0.0163797		0.00564605		0.0970907
ILMN_2925895	BC006662		0.490805		0.396095		0.433872		0.292588
ILMN_2438212	Zfp131		0.249193		0.356992		0.0566957		0.178631
ILMN_2757368	Creld2		0.499694		0.0847311		0.185075		0.274216
ILMN_2825020	Rassf5		0.451997		0.446055		0.359593		0.296105
ILMN_1228453	LOC239122		0.433289		0.0899699		0.460683		0.0804594
ILMN_2742068	Csrp3		0.225249		0.191696		0.245739		0.101944
ILMN_2810296	Zfp609		0.130104		0.170733		0.122878		0.190669
ILMN_3042324	Cpsf6		0.24495		0.491184		0.321546		0.465968
ILMN_1212702	Hba-a1		0.0681128		0.421719		0.348432		0.0918413
ILMN_2904961	2310008M10Rik		0.415927		0.383043		0.386867		0.409957
ILMN_1246429	BC021917		0.20885		0.327049		0.337379		0.189342
ILMN_2450384	Vegfb		0.393807		0.48365		0.373105		0.46174
ILMN_2755915	Pet112l		0.465616		0.391642		0.213903		0.26812
ILMN_1217309	Tax1bp3		0.297457		0.477581		0.439876		0.33118
ILMN_3160561	Defb25		0.446283		0.268283		0.333689		0.469739
ILMN_1243462	2410012M04Rik		0.19742		0.463833		0.175416		0.411444
ILMN_1237132	AW549877		0.472655		0.248347		0.281818		0.0567959
ILMN_2590917	Aim1		0.285381		0.260123		0.488213		0.393881
ILMN_2890935	Avpr1a		0.197304		0.0760422		0.067838		0.225277
ILMN_2719202	Hist1h2bf		0.274894		0.463344		0.297148		0.417029
ILMN_3137899	Otop1		0.496136		0.0589314	0.7574	0.000165497		0.0015072
ILMN_2983948	Creld2		0.162618		0.131674		0.349881		0.460238
ILMN_2914714	Lrrc6		0.0735739		0.0643802		0.084063		0.0493947
ILMN_2509962	Zfp276		0.22216		0.469292		0.454316		0.286858
ILMN_2948663	Adal		0.0478786		0.155978		0.0417879		0.216598
ILMN_2806029	Sfrs2		0.0678121		0.428115		0.228079		0.356545
ILMN_2774563	Mug1	0.5906	1.46619e-16	0.624	1.60482e-09		0.0607259		0.142643
ILMN_2644920	Plekhf1		0.459212		0.156865		0.142566		0.488824
ILMN_2869623	6330503C03Rik		0.226704		0.0833319		0.325922		0.0253681
ILMN_1258159	Slc2a1		0.114282		0.155138		0.000937754	0.7863	8.23657e-06
ILMN_2744193	Lrrc8a		0.156658		0.35877		0.366801		0.144291
ILMN_2971559	Eef1a2		0.162343		0.401949		0.049606		0.0696942
ILMN_2436489	Vapb		0.157507		0.245613		0.0602834		0.0279768
ILMN_2836654	Hist1h2ao		0.240597		0.165387	0.7292	2.62571e-05	0.6537	8.58826e-14
ILMN_2749737	Dpp7		0.0429403		0.345269		0.143242		0.436026
ILMN_1214544	Trim21		0.0993303		0.0575796		0.084129		0.0611383
ILMN_2846255	Pgpep1		0.0663181		0.244768		0.0502602		0.407402
ILMN_3155363	Ppl	1.2659	1.89402e-05		0.0200639		0.0123286		0.0799202
ILMN_1226325	Cnnm2		0.261753		0.448751		0.464802		0.166725
ILMN_1221817	Ii		0.153076		0.00442907		0.00580364		0.130265
ILMN_2501267	Tmc7		0.12183		0.0879199		0.458708		0.246348
ILMN_2757599	Sas		0.285106		0.387604		0.0932371		0.201731
ILMN_1236303	Gm83		0.194665		0.390736		0.127795		0.40404
ILMN_1246861	Ctss		0.426344		0.0955255		0.0802756		0.499007
ILMN_2645275	Mvd		0.387223		0.5		0.387188		0.466387
ILMN_1251885	Hist1h4d		0.266538		0.0567815		0.0703086		0.236012
ILMN_1250000	1500003O03Rik		0.246335		0.396595		0.363161		0.275468
ILMN_2858106	Tpt1		0.297331		0.384169		0.0628157		0.030541
ILMN_1242391	Tmem8		0.328267		0.205085		0.157067		0.4284
ILMN_2692960	1300013B24Rik		0.369277		0.32891		0.0677266		0.132461
ILMN_2607675	H2-Ab1		0.466414		0.275185		0.0476327		0.0601548
ILMN_2782061	Slc4a3		0.493823		0.25106		0.247814		0.474817
ILMN_2725428	Dnajb10		0.133673		0.0746824		0.136415		0.0553893
ILMN_2745037	Arl2bp		0.201316		0.48951		0.462155		0.146161
ILMN_2608145	Hdhd3		0.298781		0.403052		0.368403		0.335201
ILMN_2767615	Atp1b1		0.293262		0.292563		0.376539		0.383617
ILMN_2987404	Tmepai		0.435573		0.289784		0.183383		0.373254
ILMN_2652500	Lrg1		0.132666		0.489569		0.0714913		0.000912272
ILMN_2460136	Tnnt1		0.427162		0.38621	0.7022	3.60344e-06	0.7245	6.05883e-09
ILMN_2713673	2310016A09Rik		0.0114709		0.279169		0.0933583		0.471662
ILMN_2918155	Plxna1		0.282135		0.350191		0.207577		0.492104
ILMN_2868280	Dcxr		0.493997		0.422922		0.0138996		0.00296417
ILMN_2924591	5830415F09Rik		0.230553		0.142882		0.217191		0.134023
ILMN_1249378	Bhlhb2		0.0509511		0.106703		0.273863		0.24318
ILMN_2965093	Cryz		0.372966		0.349639		0.14397		0.273168
ILMN_2647156	Pet112l		0.38415		0.145056		0.445285		0.101452
ILMN_2767635	Tmem49		0.312697		0.42921		0.0486151		0.0264187
ILMN_2959360	Klhdc8b		0.415512		0.112153		0.200467		0.254972
ILMN_2705166	St6gal1		0.361252		0.31081		0.215453		0.479991
ILMN_2740852	F2r		0.0372342		0.0769769		0.164225		0.101012
ILMN_2734729	H2-Aa		0.0244355		0.00494868	1.3954	2.07908e-06		0.239065
ILMN_2677449	Cacna1c		0.471478		0.29881		0.325746		0.499222
ILMN_3111593	Tex264		0.39318		0.193834		0.0333133		0.134735
ILMN_2759079	Ppap2a		0.410991		0.426333		0.0150148		0.000353174
ILMN_2742152	Gadd45a		0.343961		0.315528		0.296016		0.298724
ILMN_2694329	Hps4		0.324232		0.447836		0.331938		0.390974
ILMN_3005212	BC017133		0.475343		0.434546		0.374844		0.388271
ILMN_2708877	AA960558		0.163754		0.234037		0.447095		0.468063
ILMN_2611728	Sfrs6		0.209579		0.152072		0.160413		0.0350384
ILMN_2748875	Fcer1g		0.147389		0.435576		0.251089		0.493762
ILMN_1242456	D330024H06Rik		0.0504369		0.243069		0.242505		0.45284
ILMN_3119327	Mtl5		0.0333485		0.0026252		0.12441	1.2538	1.5928e-05
ILMN_3008238	Tmem8		0.14115		0.434121		0.346995		0.201367
ILMN_2814865	Qpct		0.140378		0.432924		0.0303816		0.0484635
ILMN_2878071	Lyz		0.0782602		0.0358294		0.229639		0.0358609
ILMN_2746086	Tax1bp3		0.213871		0.171124		0.384449		0.211241
ILMN_2806676	Acads		0.404154		0.0182777		0.406775		0.00199881
ILMN_1257520	Hist1h2bn		0.353639		0.287327		0.243343		0.424234
ILMN_2773422	2410001H17Rik		0.254041		0.173242		0.306314		0.438384
ILMN_2675000	4930511J11Rik		0.498377		0.12877		0.206601		0.359366
ILMN_1241035	2010311D03Rik		0.390809		0.0777895		0.158072		0.20829
ILMN_2907964	Crim2		0.328981		0.224176		0.301312		0.427088
ILMN_2986051	Ccbl1		0.0841339		0.41707		0.268937		0.0211168
ILMN_2628178	Socs2		0.0382732		0.0212912		0.0770224		0.00408476
ILMN_1256725	Acads		0.492773		0.121266		0.172247		0.00249403
ILMN_3161159	Slc6a19		0.23285		0.436134		0.446003		0.210561
ILMN_2846368	Bola2		0.264402		0.497812		0.16052		0.24822
ILMN_2834777	Irf1		0.210916		0.266008		0.398689		0.347904
ILMN_2680142	Anxa5		0.477744		0.291629		0.140719		0.24388
ILMN_2834916	Slc22a5		0.306183		0.323422		0.186914		0.126504
ILMN_1217043	Got1		0.47562		0.474612		0.464207		0.458638
ILMN_3005827	Mrps26		0.318065		0.301456		0.436196		0.166123
ILMN_2988480	Slc15a2		0.107722		0.11133		0.205125		0.0814098
ILMN_3154810	Smarca2		0.0676941		0.148372		0.153829		0.123837
ILMN_2756008	Nasp		0.149059		0.475131		0.15356		0.353487
ILMN_1225535	Ganab		0.346219		0.490681		0.315663		0.423012
ILMN_2925350	Aldh3a2		0.210758		0.45697		0.0744967		0.161634
ILMN_3150811	Tsc22d3		0.104664		0.0025773		0.186437		0.000362767
ILMN_3144984	Arl4		0.013913		0.0889533		0.0748962		0.0832654
ILMN_2595283	2600005C20Rik		0.200821		0.343423		0.158901		0.159504
ILMN_1238221	Hspcb		0.49515		0.440316		0.230942		0.119724
ILMN_1222773	Sec8l1		0.177324		0.276594		0.310598		0.323563
ILMN_2598103	Emp2		0.165384		0.183157		0.00224796		0.0398935
ILMN_1229993	Dnajc12		0.264368		0.445604		0.34982		0.154746
ILMN_2730154	H2-M10.1		0.47539		0.290012		0.376403		0.360733
ILMN_1252400	1700095N21Rik		0.0841092		0.0467162		0.135452		0.0164603
ILMN_2883795	Dcun1d4		0.398891		0.336498		0.49304		0.213331
ILMN_2660663	Ak2		0.288107		0.357217		0.194284		0.145739
ILMN_1251519	BC021790		0.25331		0.122607		0.160933		0.191552
ILMN_2845080	Psap		0.479716		0.383831		0.234002		0.0946477
ILMN_2724294	Gpx7		0.30118		0.18144		0.349521		0.127007
ILMN_2504433	Tra1		0.266684		0.228595		0.0309545		0.192235
ILMN_2635895	Plscr2		0.0957338		0.0243433		0.043766		0.0519238
ILMN_2519313	Tmod4		0.169486		0.0209002		0.222028		0.253575
ILMN_1245424	Ppat		0.359019		0.202472		0.22147		0.0421745
ILMN_3076424	Ppl		0.154752		0.334918		0.16192		0.375359
ILMN_2835683	H2-gs17		0.425915		0.165245		0.0400432		0.187071
ILMN_1216279	Irf6		0.215174		0.305557		0.2616		0.244974
ILMN_2500276	Ccng1		0.127107		0.392849		0.156114		0.412775
ILMN_2808946	Rps5		0.46052		0.107241		0.192541		0.29721
ILMN_1227403	Rtn4rl1		0.185061		0.14062		0.219676		0.0689387
ILMN_2642403	Lmo4		0.181656		0.207799		0.290216		0.20123
ILMN_2964841	Ppfibp2		0.118105		0.13666		0.176138		0.0763264
ILMN_1241970	Zfp259		0.438144		0.198843		0.119116		0.368285
ILMN_2680781	Arl10b		0.307174		0.148117		0.0899294		0.465608
ILMN_2484527	Vegfa		0.00169795		0.165111	1.3277	4.48398e-05		0.00048252
ILMN_2834677	Wipi1		0.330353		0.309015		0.206138		0.0983153
ILMN_2656498	Foxo1		0.258884		0.308397		0.418438		0.375604
ILMN_2936118	Rpl24		0.33461		0.386213		0.489199		0.193199
ILMN_2776909	Irx3		0.00849819		0.305666		0.148322		0.000484735
ILMN_2747820	Dhrs7		0.194722		0.43982		0.0103195		0.00660383
ILMN_1226528	Kctd2		0.290672		0.113067		0.141702		0.235248
ILMN_1226525	H2-Ab1		0.437126		0.0740318		0.00487704		0.039036
ILMN_1254409	Sca1		0.285319		0.0841564		0.0594434		0.177885
ILMN_2976159	Mreg		0.445109		0.424017		0.0326064		0.00499343
ILMN_1224942	Shmt2		0.254113		0.263041		0.453557		0.388627
ILMN_2677170	Oprs1		0.302043		0.172102		0.0553608		0.345177
ILMN_2752600	9430057O19Rik		0.0868442		0.278327		0.213686		0.124634
ILMN_1244776	Snrpd3		0.245467		0.257848		0.486997		0.436056
ILMN_2699052	Nrn1		0.483879		0.100831		0.0951374		0.441034
ILMN_2589256	Centa2		0.0637334		0.406825		0.127929		0.400682
ILMN_1234702	Gpt2		0.165396		0.119399		0.436815		0.242496
ILMN_2848090	Narg1		0.24722		0.100764		0.0019697		0.0708924
ILMN_2687204	Slc15a4		0.324778		0.376251		0.167038		0.109714
ILMN_1216880	Emr1		0.178776		0.293449		0.353549		0.119413
ILMN_2718217	2310057H16Rik		0.0283214		0.426908		0.00239397		0.0260741
ILMN_2829636	Dnajb9		0.2147		0.396096		0.105209		0.311588
ILMN_1258578	2310047C17Rik		0.0534833		0.25921		0.0233212		0.0305101
ILMN_1221157	Krt2-8		0.250014		0.433069		0.288343		0.430111
ILMN_1237993	Nasp		0.0393867		0.204717		0.047463		0.0664456
ILMN_2698738	D15Ertd735e		0.23198		0.35297		0.171107		0.489024
ILMN_2846059	Taar3		0.0504964		0.421245		0.161379		0.428197
ILMN_2740432	Rpl10		0.257193		0.444826		0.252565		0.345977
ILMN_1218196	Il17rd		0.124946		0.451615		0.277461		0.275038
ILMN_3130768	Gcap14		0.494115		0.402918		0.368829		0.223854
ILMN_1223317	Lgals3	1.5231	1.30801e-13	1.5024	1.25215e-09	0.7468	8.50857e-05	0.7571	3.58239e-07
ILMN_2713285	Fhl1		0.0636877		0.480338		0.147226		0.455192
ILMN_2859712	Zfyve1		0.315174		0.306899		0.251907		0.396574
ILMN_2660837	Siat7d		0.110054		0.413217		0.445861		0.0801256
ILMN_2593368	Mat2a		0.4884		0.249503		0.447572		0.15432
ILMN_3081944	Rtn3		0.394882		0.320017		0.37585		0.321793
ILMN_2970473	Npm1		0.0835814		0.0239615		0.433076		0.0991421
ILMN_3084087	Ivns1abp		0.36407		0.3231		0.42908		0.495231
ILMN_2834915	Slc22a5		0.317105		0.238735		0.100572		0.0959189
ILMN_2438771	Fubp3		0.144848		0.376751		0.17088		0.279365
ILMN_1250709	1810046J19Rik		0.466891		0.220664		0.347664		0.347142
ILMN_2591134	Ppp2cz		0.163761		0.396308		0.286218		0.264352
ILMN_2594031	BC011468		0.0358254		0.38463		0.000562558		0.0109226
ILMN_1256989	Hist1h4j		0.328164		0.289823		0.0549561		0.158736
ILMN_2714678	AI449441		0.385277		0.340346		0.326764		0.405415
ILMN_2776431	C1qa		0.027697		0.157111		0.242988		0.411405
ILMN_2621752	Irf5		0.285571		0.362173		0.450371		0.489978
ILMN_3084160	Cxx1b		0.349491		0.0598711		0.135622		0.457901
ILMN_3065921	C030045D06Rik		0.430587		0.310421		0.183043		0.349025
ILMN_1225594	1110008P14Rik		0.224546		0.294261		0.337951		0.321406
ILMN_2894763	LOC229571		0.437823		0.13816		0.0831049		0.387021
ILMN_1244819	Spg20		0.472507		0.327998		0.434546		0.33206
ILMN_1242246	Scamp5		0.463545		0.304306		0.120141		0.200922
ILMN_3104857	Daam1		0.179346		0.355067		0.197031		0.25802
ILMN_1259903	Gatad1		0.0435009		0.316489		0.000873882		0.044278
ILMN_2742311	Cyp39a1		0.251572		0.227052		0.471203		0.361742
ILMN_2601507	Bpnt1		0.305573		0.149978		0.369776		0.353904
ILMN_1240257	Galnt2		0.321613		0.35401		0.335488		0.34257
ILMN_2620053	Als2		0.276437		0.429826		0.259985		0.493765
ILMN_1257193	Ppm1a		0.309095		0.242922		0.485727		0.0805066
ILMN_2652988	A630048M13Rik		0.135074		0.0566485		0.108669		0.0606826
ILMN_1247370	Hif3a		0.0914115		0.0843858		0.0182078		0.342319
ILMN_2758198	Sdh1		0.498475		0.451383		0.445066		0.487265
ILMN_1236553	A630002K24		0.292149		0.263149		0.316769		0.186126
ILMN_2981710	LOC669555		0.0201573		0.0943747		0.0123109		0.182174
ILMN_1227440	Rpl35		0.299807		0.279444		0.324812		0.207725
ILMN_3114585	Cd44		0.262666		0.23252		0.347145		0.397047
ILMN_2772077	Bok		0.427317		0.070411		0.133059		0.263857
ILMN_2674979	Fus		0.145401		0.400095		0.244636		0.305736
ILMN_1227404	C8b		0.123634		0.313281		0.000964321	1.2113	0.000208093
ILMN_2648669	Gpnmb		0.00137356		0.123197		0.0919221		0.434668
ILMN_2609998	Fxyd6		0.39825		0.258171		0.0559933		0.144838
ILMN_1213838	4933432P15Rik		0.356727		0.176		0.429243		0.147438
ILMN_2808186	Gtf2ird2		0.278678		0.35602		0.249484		0.219058
ILMN_2915118	Trpc6		0.0896556		0.175321		0.0467819		0.342894
ILMN_2721337	G6pdx		0.38082		0.334098		0.173609		0.148342
ILMN_1241236	Cs		0.0403359		0.376143		0.0772358		0.331753
ILMN_3163476	Slc25a15		0.418975		0.26884		0.280339		0.420383
ILMN_1237670	Entpd2		0.225305		0.271517		0.100342		0.437599
ILMN_2975295	2010107G12Rik		0.30987		0.181153		0.147556		0.382424
ILMN_3130719	5730410E15Rik		0.146414		0.0448053		0.130876		0.344394
ILMN_1228320	Pfc		0.00462278		0.0221999		0.0462222		0.0167465
ILMN_1216732	Mcl1		0.185026		0.255222		0.206271		0.23937
ILMN_2738345	Lims2		0.0530671		0.220818		0.118207		0.182335
ILMN_2605819	Egln3		0.0270918		0.409704	1.4716	4.86801e-08	1.2928	1.20871e-06
ILMN_1253008	Acat2		0.0838485		0.0236498	0.7018	3.49328e-06		0.00922763
ILMN_2631161	Fcrl3		0.344618		0.139017		0.171565		0.291577
ILMN_2588050	Ubc		0.376668		0.48797		0.38281		0.242337
ILMN_3143633	Prei4		0.378472		0.118167		0.12433		0.380158
ILMN_3158565	2310076L09Rik		0.271815		0.408565		0.0560818		0.00102467
ILMN_2892222	Acsl5		0.497485		0.00347765		0.000561915		0.173425
ILMN_2682019	Ndufa8		0.324364		0.201275		0.420196		0.365742
ILMN_2893081	Mbd1		0.476216		0.00998835		0.0192286		0.446193
ILMN_1239765	Prdx5		0.204478		0.465966		0.0405437		0.0900669
ILMN_1217102	Tpcn1		0.382165		0.127388		0.15852		0.329728
ILMN_2920736	Bbc3		0.48965		0.362187		0.320066		0.441691
ILMN_1257214	Dido1		0.215755		0.444217		0.150137		0.344714
ILMN_1245383	Sec23b		0.129057		0.483071		0.234684		0.394948
ILMN_1219253	Olfml1		0.0165402		0.381135		0.0423051		0.300039
ILMN_2925066	Txnl2		0.350062		0.305145		0.251432		0.432757
ILMN_2924419	H2-Q7		0.474619		0.102265		0.0330157		0.223589
ILMN_2712066	Pgd		0.394396		0.0824232		0.00492822		0.0710223
ILMN_1251876	Srpk2		0.299417		0.0346506		0.43656		0.0489141
ILMN_2659160	Hdac5		0.162166		0.434672		0.149089		0.434647
ILMN_1212902	Rab4a		0.414832		0.267915		0.481106		0.262762
ILMN_2678355	AI415330		0.171793		0.256767		0.12243		0.0767562
ILMN_2503393	Tram2		0.455719		0.189139		0.364417		0.291448
ILMN_3150205	LOC433224		0.385597		0.209541		0.499118		0.225986
ILMN_1229957	Il11ra1		0.125411		0.256885		0.0883277		0.413642
ILMN_3016099	Dido1		0.498555		0.369732		0.443324		0.267696
ILMN_3109098	Ankrd40		0.134605		0.480266		0.0723445		0.240791
ILMN_1239661	Scoc		0.20211		0.0976747		0.0911113		0.221405
ILMN_2488846	Tmod4		0.0581809		0.0317859		0.461118		0.177708
ILMN_1224333	Osbpl11		0.082063		0.233953		0.0265903		0.441397
ILMN_2610204	Mtch2		0.326435		0.138155		0.132261		0.2848
ILMN_1247125	Fancl		0.25016		0.357821		0.251166		0.390456
ILMN_2612325	4931406C07Rik		0.11287		0.0566268	0.7216	1.53175e-05		0.00512183
ILMN_2721761	Nab1		0.349872		0.191711		0.016049		0.0921665
ILMN_3030392	5133400G04Rik		0.221801		0.337434		0.100532		0.0222597
ILMN_2700699	Lrrc28		0.24767		0.436612		0.308926		0.435443
ILMN_2955535	Rmnd1		0.390315		0.265298		0.368277		0.253268
ILMN_3037645	Peg10		0.213578		0.241811		0.104456		0.47167
ILMN_3115917	Hsd11b1		0.12326		0.0824372		0.124175		0.0675294
ILMN_2497190	Bmf		0.402006		0.416513		0.151213		0.0787142
ILMN_2913716	H2-Ab1		0.48674		0.448068		0.119094		0.0731908
ILMN_1236758	1600023A02Rik		0.00127377		0.458617		0.0280622		0.251656
ILMN_2682503	Gne		0.462101		0.356401		0.456116		0.410226
ILMN_1241857	Nap1l1		0.124132		0.154647		0.390893		0.386908
ILMN_2836982	Des		0.417467		0.494033		0.207897		0.196421
ILMN_3107945	Ccdc46		0.166612		0.262235		0.320893		0.00624386
ILMN_3158499	Mdk		0.0681865		0.138044		0.0198203		0.00405052
ILMN_2645165	Efha1		0.220626		0.278995		0.0809029		0.38529
ILMN_1244991	Fbxo21		0.460517		0.4832		0.134378		0.0752206
ILMN_2651781	Apg3l		0.213122		0.209566		0.0529253		0.394109
ILMN_2637639	Rps3		0.318786		0.134681		0.0713832		0.48498
ILMN_2911248	Plcb4		0.248348		0.275698		0.178734		0.396882
ILMN_2707298	Ik		0.102129		0.38846		0.156507		0.343035
ILMN_2884416	Galnt2		0.324086		0.261259		0.302689		0.361375
ILMN_2673566	Eif4ebp2		0.260432		0.184433		0.0861438		0.493219
ILMN_2767918	Ifi30		0.449916		0.412522		0.495655		0.44494
ILMN_2766737	Nrp2		0.0518064		0.16512		0.018915		0.406101
ILMN_2750402	D7Rp2e		0.316385		0.496556		0.399079		0.429973
ILMN_2656884	Tmem53		0.473314		0.235553		0.43112		0.260321
ILMN_1258086	BC035291		0.196954		0.485975		0.155368		0.298815
ILMN_1223230	Gstp1		0.452955		0.229835		0.205292		0.391083
ILMN_1258501	Adh1		0.00192291		0.209972	0.6653	1.65978e-07		0.000447878
ILMN_2661005	1110018G07Rik		0.28903		0.428032		0.412747		0.255983
ILMN_2534253	LOC216963		0.157933		0.0730302		0.0271916		0.355604
ILMN_3084954	Tes		0.399096		0.467449		0.102466		0.0878233
ILMN_2766455	Lrrc5		0.371252		0.29493		0.14664		0.35141
ILMN_2636335	Sfrs2		0.267799		0.482072		0.394404		0.4043
ILMN_3111744	Lpin1		0.0843886		0.077176		0.0243683		0.267559
ILMN_2927373	Ddit3		0.285281		0.348463		0.187175		0.0103104
ILMN_2668849	3632413B07Rik		0.437234		0.153949		0.279115		0.244617
ILMN_2835723	Manba		0.0822293		0.314354		0.383953		0.321645
ILMN_3124374	Nipbl		0.171233		0.236961		0.164838		0.263452
ILMN_2483304	Xlkd1		0.0157481	1.3006	6.51189e-05		0.253501		0.000334355
ILMN_2588815	Pgam2		0.0484073		0.112141		0.179533		0.14596
ILMN_3094013	Mbnl2		0.29847		0.0809954		0.305104		0.293007
ILMN_3160292	Akr1c19		0.211477		0.0812839		0.0442229		0.361468
ILMN_2667369	B4galt1		0.432576		0.459828		0.262806		0.209852
ILMN_2812935	Atp6v1h		0.0922282		0.270799		0.272685		0.41724
ILMN_2835423	Cfd	4.9566	8.8366e-101	1.3482	6.51375e-06	0.2193	3.91818e-40	0.8063	5.42356e-05
ILMN_1229082	1810045K06Rik		0.103787		0.20536		0.320223		0.358376
ILMN_2805339	Hspb6		0.351284		0.168171		0.259916		0.0415032
ILMN_2987995	Bfar		0.27964		0.444153		0.294543		0.121293
ILMN_2593532	D030060M11Rik		0.359122		0.118982		0.183733		0.237003
ILMN_1224291	Mbd1		0.21793		0.0780653		0.00535608		0.227466
ILMN_2589401	Pltp		0.332517		0.379212		0.425977		0.270815
ILMN_2644950	Tprkb		0.437709		0.136679		0.113671		0.483993
ILMN_2890782	Rhpn1		0.280005		0.199911		0.347734		0.119649
ILMN_2615015	Pygl		0.429197		0.00387953	0.6177	1.63632e-09	0.7443	7.73508e-08
ILMN_2629776	Pcsk4		0.33812		0.22794		0.449931		0.245601
ILMN_1240471	0610039N19Rik		0.0459065		0.321445		0.227925		0.000333961
ILMN_2668001	Bxdc2		0.241577		0.439814		0.169462		0.357448
ILMN_2940195	Mgst1		0.0688576		0.023074		0.0329333		0.0439189
ILMN_2749717	Bcl3		0.378864		0.337425		0.232654		0.22114
ILMN_1226848	Ptp4a3		0.413425		0.335592		0.477426		0.404852
ILMN_1237148	Mga		0.300826		0.160144		0.0790775		0.479281
ILMN_2754287	Guca1b		0.319473		0.464905		0.453259		0.323959
ILMN_3146018	Ccl27		0.434181		0.281532		0.17172		0.359679
ILMN_1213483	B430214A04Rik		0.369745		0.483452		0.199083		0.233193
ILMN_1256518	Akr7a5		0.255666		0.100255		0.309343		0.375348
ILMN_3116570	Pdhb		0.000720209		0.323677		0.00153127		0.443886
ILMN_1236892	D6Ertd365e		0.160839		0.246161		0.211719		0.179239
ILMN_1237208	Lamp1		0.228306		0.384398		0.269754		0.334677
ILMN_2627774	A430110N23		0.266566		0.289203		0.109414		0.396225
ILMN_2763206	Aps		0.0791182		0.472259		0.149129		0.415806
ILMN_2808191	Ddo		0.120518		0.403022		0.216006		0.301276
ILMN_1222991	Ppap2a		0.36753		0.474217		0.026293		0.00202241
ILMN_2755399	Ppp2r4		0.141662		0.461752		0.174253		0.407722
ILMN_3052430	Cd63		0.132299		0.475436		0.17428		0.492187
ILMN_2955104	Naca		0.216572		0.206356		0.298604		0.119058
ILMN_2701855	B430104H02Rik		0.331054		0.084084		0.41033		0.144969
ILMN_1224619	Siat4a		0.400566		0.445164		0.236312		0.0779646
ILMN_2875730	Mup1	0.5551	1.31849e-19	0.4814	1.58985e-17	1.7169	7.59311e-14	1.9798	1.032e-32
ILMN_1244030	1200013P24Rik		0.130228		0.388329		0.255717		0.244703
ILMN_2975640	Snrpg		0.412486		0.422656		0.264984		0.201994
ILMN_2689986	Dnaja4		0.0169242		0.34194		0.00621206		0.306566
ILMN_2703844	Eef1e1		0.0754387		0.0914632		0.226025		0.108201
ILMN_2899174	Efha1		0.278626		0.490564		0.293047		0.445552
ILMN_2639397	Dhrs1		0.276249		0.297882		0.408617		0.400169
ILMN_2752873	Lgals9		0.143155		0.39188		0.09114		0.157644
ILMN_2980331	Sumo2		0.322352		0.394812		0.467855		0.40019
ILMN_3132549	Tdrd1		0.349791		0.498637		0.446599		0.410578
ILMN_2677567	Galt		0.472329		0.28002		0.215587		0.350935
ILMN_1247019	Zfp786		0.209098		0.421503		0.352392		0.132327
ILMN_2495289	Ugalt2		0.452893		0.42197		0.435568		0.435153
ILMN_1248439	Siat7d		0.240685		0.44526		0.42936		0.369491
ILMN_2711570	C77668		0.445343		0.361454		0.296097		0.340506
ILMN_2861123	Tmem150		0.416204		0.243711		0.152013		0.0189987
ILMN_2947568	Gadd45a		0.123671		0.378053		0.245266		0.236964
ILMN_3107156	Anxa11		0.284274		0.0742224		0.0795334		0.261208
ILMN_1245874	Ptpn11		0.182805		0.139473		0.475318		0.363032
ILMN_2729447	9030612M13Rik		0.474841		0.163967		0.461398		0.144939
ILMN_2974021	Rpl3		0.124377		0.0626323		0.0249812		0.000337959
ILMN_2789239	Tgfbr3		0.0586491		0.0723896		0.124738		0.0375177
ILMN_1221835	Tubb2b		0.251221		0.130605		0.116079		0.287825
ILMN_2864290	BC049806		0.124111		0.469719		0.251028		0.417227
ILMN_2812614	Reck		0.194157		0.235442		0.233922		0.157797
ILMN_2639291	Cln5		0.499384		0.496352		0.213772		0.144652
ILMN_2711551	Rpl39		0.258305		0.466842		0.36693		0.365768
ILMN_2828896	Pxdn		0.0766664		0.14762		0.109406		0.109269
ILMN_2742075	Cd14		0.195373		0.490903		0.231578		0.475746
ILMN_2924969	Gm1943		0.125376		0.320688		0.186849		0.26102
ILMN_2876448	Mgmt		0.118119		0.0742143		0.442335		0.325493
ILMN_2991545	D10Jhu81e		0.390871		0.209563		0.349991		0.403315
ILMN_2519673	Vwf		0.00111286		0.166389		0.00715086		0.0751763
ILMN_2800256	Heatr1		0.26297		0.480013		0.34833		0.413814
ILMN_2927172	Ppara		0.288215		0.3856		0.475459		0.186144
ILMN_2731629	1500010M16Rik		0.0879205		0.374224		0.342305		0.0937006
ILMN_2975718	Rps6ka1		0.232006		0.425287		0.086989		0.19977
ILMN_2853744	Bxdc2		0.489717		0.421335		0.432254		0.302904
ILMN_1251595	Bhlhb9		0.277703		0.120302		0.482356		0.173637
ILMN_1253813	Hemp1		0.431936		0.113207		0.491117		0.0448925
ILMN_2598715	Tubb2b		0.14676		0.317471		0.174803		0.313828
ILMN_2878501	Nedd4l		0.216002		0.299644		0.481634		0.073271
ILMN_3152717	LOC435337		0.0720319		0.239787		0.0512201		0.381479
ILMN_2627205	3632413B07Rik		0.382666		0.130759		0.200184		0.263926
ILMN_1254966	Rbms1		0.401889		0.224415		0.183619		0.487448
ILMN_2810539	EG630499		0.425328		0.126688		0.162216		0.364594
ILMN_1250815	Wsb1		0.437336		0.459495		0.30785		0.353251
ILMN_2916116	Rps7		0.37681		0.210539		0.434771		0.177574
ILMN_2781966	Bud31		0.302468		0.4917		0.354802		0.469065
ILMN_2592313	1700023M09Rik		0.417349		0.366561		0.473053		0.225169
ILMN_2646625	Jun		0.497015		0.333381		0.329368		0.488655
ILMN_2655260	Ptp4a3		0.0871199		0.237118		0.0103987	1.2163	0.000156074
ILMN_2937674	Gse1		0.209465		0.309046		0.323035		0.339981
ILMN_1256775	Thrsp		0.359175		0.000227258	0.5286	3.59194e-14	0.7025	2.67991e-10
ILMN_2970381	Stam2		0.0227671		0.0618635		0.00184987		0.392378
ILMN_1255697	1110049F12Rik		0.341314		0.212011		0.396918		0.396902
ILMN_2807449	Snx21		0.321594		0.163288		0.0719226		0.411727
ILMN_2763459	E130107N23Rik		0.324013		0.493933		0.0167309		0.00696109
ILMN_2641360	Ak2		0.449017		0.237735		0.0345494		0.0764191
ILMN_2868827	Pscd1		0.138028		0.491744		0.355773		0.260393
ILMN_2733887	Mknk2		0.0561155		0.130404		0.345685		0.220935
ILMN_1252464	Pcsk4		0.482699		0.489918		0.327206		0.277116
ILMN_2954824	Ppp1r1b	1.222	0.000232109		0.0156414	0.7552	0.000144801	0.7947	1.86493e-05
ILMN_2663130	P2ry6		0.389998		0.0902238		0.440643		0.0139138
ILMN_2620030	Capn2		0.25973		0.354329		0.474993		0.137666
ILMN_2746356	Tle4		0.353124		0.456169		0.455357		0.242802
ILMN_2758168	E130306I01Rik		0.0538942		0.268967		0.0738738		0.277252
ILMN_2687854	1300018J18Rik		0.492232		0.399426		0.401087		0.494483
ILMN_2825817	Spry4		0.424358		0.496342		0.240856		0.231784
ILMN_2837779	Trpv2		0.42539		0.376483		0.0330582		0.0120472
ILMN_1237034	AU040320		0.368967		0.350456		0.344922		0.246567
ILMN_2900484	Trim72		0.0252496		0.362546		0.0186328		0.417226
ILMN_3061663	Trim21		0.100985		0.191743		0.153874		0.130927
ILMN_2434144	Ysg2		0.462573		0.357821		0.103053		0.124372
ILMN_1251696	Irf2		0.146245		0.201407		0.0587064		0.454623
ILMN_2634235	E430025L02Rik		0.0730587		0.481078		0.161086		0.43122
ILMN_1255207	Pde8a		0.164755		0.214002		0.027045		0.30702
ILMN_2657467	Nelf		0.326802		0.367311		0.194462		0.398925
ILMN_2466527	Trps1		0.234205		0.327788		0.400814		0.15496
ILMN_1236411	Wipi1		0.177756		0.26508		0.103083		0.062547
ILMN_1224256	Keo4		0.385952		0.265938		0.425099		0.399067
ILMN_2601515	Bpnt1		0.287249		0.345477		0.370284		0.356587
ILMN_2658654	BC021611		0.0783666		0.222804		0.342473		0.489302
ILMN_2828420	4631427C17Rik		0.288033		0.45437		0.374196		0.189033
ILMN_3149251	Glud1		0.156146		0.255691		0.480821		0.437988
ILMN_2912532	Suox		0.34798		0.479593		0.465595		0.356854
ILMN_2833936	Cryl1		0.244863		0.470417		0.0798698		0.0984981
ILMN_2956159	Rps12		0.183631		0.122434		0.422658		0.211175
ILMN_2710819	Csf1r		0.418597		0.110325		0.231715		0.00984938
ILMN_2754997	2310042G06Rik		0.159788		0.154118		0.0956228		0.0208232
ILMN_3060168	Ift140		0.264724		0.470682		0.21129		0.300857
ILMN_1230890	Fmo5		0.493976		0.173715		0.195485		0.470545
ILMN_2732859	BC023957		0.0407913		0.308207		0.117631		0.191824
ILMN_2594525	Nsdhl		0.353316		0.0760439		0.0174737		0.267156
ILMN_1229318	Pdk1		0.403108		0.284859		0.425476		0.102984
ILMN_2784078	Mmp15		0.0183033		0.440635		0.0929349		0.384005
ILMN_1242542	A530082C11Rik		0.431497		0.415794		0.478104		0.492271
ILMN_2749747	2410004L22Rik		0.139877		0.264635		0.158008		0.154993
ILMN_2607926	Kdelr2		0.120756		0.395387		0.0517791		0.255992
ILMN_2929791	Pfn2		0.29228		0.124846		0.00867947		0.133688
ILMN_2875251	Ang1		0.460918		0.0696594		0.21569		0.158803
ILMN_2993083	Syn3		0.298908		0.406243		0.314526		0.412624
ILMN_1377918	Ubc		0.129751		0.29267		0.0281592		0.26321
ILMN_2643377	Slc24a6		0.29251		0.24739		0.120753		0.449117
ILMN_2819859	Tbc1d2b		0.363442		0.388492		0.327536		0.0887855
ILMN_2843355	Pcbp2		0.458391		0.164344		0.189997		0.486915
ILMN_1236631	Rpl23a		0.39272		0.273474		0.499561		0.311902
ILMN_2923707	Tmem141		0.239105		0.279203		0.30226		0.239313
ILMN_2754787	1200013F24Rik		0.134336		0.0661517		0.469423		0.195067
ILMN_2685125	BC005682		0.347447		0.24181		0.135032		0.437959
ILMN_2759954	Ppp1r2		0.350687		0.3712		0.245209		0.180999
ILMN_2857595	AI413582		0.319293		0.462661		0.209777		0.239694
ILMN_2910934	Cd52		0.27069		0.0677392		0.375726		0.201708
ILMN_1247681	Tex264		0.353701		0.429158		0.473847		0.235047
ILMN_2955356	Appbp1		0.321631		0.288791		0.119721		0.348582
ILMN_2596522	Mt1	1.256	3.41019e-05		0.000580663		0.0233212		0.00404717
ILMN_2688631	Crry		0.297491		0.275847		0.183117		0.455566
ILMN_1236175	Tubb4		0.10897		0.425499		0.153857		0.421326
ILMN_2867696	Cdc42bpb		0.339319		0.376646		0.476839		0.219343
ILMN_2685390	Bcl7b		0.228924		0.463217		0.340856		0.451763
ILMN_3126986	Rps24		0.319082		0.420322		0.400911		0.281507
ILMN_2894355	Prox1		0.188482		0.357472		0.403243		0.138917
ILMN_1236304	Hamp	1.3168	7.61723e-07		0.00734157	0.4132	4.41276e-22	0.4595	3.15272e-35
ILMN_2616768	Tmem49		0.498987		0.290735		0.41949		0.159208
ILMN_2594103	Rps3		0.280647		0.161382		0.425954		0.182061
ILMN_3074985	H2afz		0.463017		0.393066		0.238498		0.303167
ILMN_1253808	Oas1g		0.312949		0.378304		0.171587		0.362951
ILMN_2645563	Krtap16-4		0.232167		0.179882		0.11314		0.3665
ILMN_1215475	Dsg2		0.260369		0.155406		0.21519		0.176417
ILMN_2801974	Tatdn1		0.329222		0.495146		0.418937		0.416211
ILMN_2631752	Ctla4		0.151729		0.365153		0.102634		0.441649
ILMN_2602711	Tgfbr1		0.369523		0.0557299		0.377511		0.104285
ILMN_2944011	LOC547343		0.376808		0.0471956		0.0211592		0.182535
ILMN_1259206	Hrc		0.386237		0.196405		0.306597		0.227448
ILMN_1248830	Hist1h2an		0.0793012		0.142461		0.00355208	0.6957	9.49852e-11
ILMN_2657628	Sec61g		0.232271		0.405132		0.281137		0.376734
ILMN_1231795	Lace1		0.0611053		0.36265		0.00896299		0.0251706
ILMN_2633897	Pde6d		0.473556		0.377738		0.336154		0.147727
ILMN_3162224	0610007P06Rik		0.442186		0.370989		0.440199		0.31569
ILMN_1235499	Pros1		0.145579		0.226675		0.149785		0.103076
ILMN_2641124	D1Bwg0491e		0.0749509		0.435028		0.296629		0.279601
ILMN_1236993	9530046H09Rik		0.235946		0.345271		0.17079		0.151151
ILMN_2771219	1110001A05Rik		0.341069		0.21495		0.152402		0.00210115
ILMN_2794844	BC016201		0.384198		0.263997		0.377063		0.240071
ILMN_2795078	Unc93b1		0.465331		0.446388		0.232961		0.234478
ILMN_2681212	Efnb3		0.19147		0.491302		0.199336		0.431973
ILMN_2699367	1190005I06Rik		0.361254		0.0782133		0.372631		0.143353
ILMN_2683681	Suclg1		0.125171		0.373855		0.005322		0.00468606
ILMN_2623856	Map2k6		0.361581		0.340798		0.483696		0.196954
ILMN_1228026	Midn		0.0268034		0.0837229		0.0759823		0.0451992
ILMN_2661107	Arl6ip2		0.167801		0.421766		0.119124		0.19755
ILMN_2509737	Trex1		0.485743		0.399695		0.440716		0.46401
ILMN_3112922	Hdac5		0.348634		0.202195		0.266694		0.429951
ILMN_1238246	1810074P20Rik		0.253899		0.429451		0.181387		0.220663
ILMN_2659200	Prpf40b		0.380053		0.422323		0.431211		0.434508
ILMN_3160449	AI597468		0.0996781		0.363225		0.227125		0.204751
ILMN_1245860	Nol5a		0.414786		0.452162		0.276261		0.11703
ILMN_1254113	Snx2		0.431958		0.170334		0.0581029		0.235011
ILMN_2933624	LOC654467		0.0359151		0.135381		0.0295465		0.0174912
ILMN_2619983	Sdc2		0.256036		0.273393		0.104305		0.0362364
ILMN_1252297	Nek3		0.324547		0.367232		0.369131		0.3412
ILMN_2689274	Dnchc1		0.315457		0.482344		0.393797		0.465288
ILMN_2677728	Abhd3		0.436422		0.496242		0.493802		0.435697
ILMN_2853658	Pelo		0.0957354		0.27895		0.0953447		0.36119
ILMN_1256219	Sat1		0.0101647		0.134442		0.050644		0.109222
ILMN_2691187	Rbbp7		0.298357		0.216333		0.0415831		0.213408
ILMN_1219583	Capn2		0.256418		0.313791		0.445138		0.400143
ILMN_3139514	Tbx3		0.0291991		0.0724734		0.45578		0.390043
ILMN_2860479	Arpc1b		0.204906		0.0936232		0.130278		0.244543
ILMN_1214998	Hsd11b1		0.141866		0.0631828		0.130507		0.0509437
ILMN_1225204	2510004L01Rik		0.0265473		0.245592		0.0141412		0.478101
ILMN_2770929	Fgf15		0.373794		0.266346		0.472055		0.355877
ILMN_2974343	Pla1a		0.244427		0.465726		0.25293		0.0401964
ILMN_2798086	Fchsd2		0.399193		0.108897		0.491		0.0305346
ILMN_1217118	Enpp5		0.0474961		0.19388		0.0455734		0.047457
ILMN_1239463	Snf1lk		0.237098		0.370072		0.231116		0.424346
ILMN_1230788	Tle1		0.168265		0.0782646		0.457649		0.173512
ILMN_2760001	Ppfibp2		0.431436		0.0924699		0.35794		0.0731245
ILMN_3059798	Foxk1		0.471965		0.161255		0.327404		0.228188
ILMN_2718356	9030221M09Rik		0.311116		0.406542		0.455534		0.474128
ILMN_2710449	Crip2		0.103157		0.266471		0.288936		0.416691
ILMN_2673233	Pfkp		0.489915		0.4405		0.34288		0.220702
ILMN_2431150	Eef2k		0.235656		0.0998848		0.295182		0.0541865
ILMN_2999797	Rpl27		0.490549		0.440585		0.233085		0.220182
ILMN_2974117	Kctd6		0.323548		0.423886		0.180544		0.312303
ILMN_2800813	Cabc1		0.0974343		0.347614		0.186062		0.374894
ILMN_3110679	Gats		0.105193		0.059446		0.03518		0.177995
ILMN_2660028	1700023O11Rik		0.472186		0.228168		0.260968		0.427798
ILMN_2751492	Frag1		0.0782676		0.304791		0.444495		0.148957
ILMN_2796429	Psip1		0.111696		0.120138		0.168897		0.0638661
ILMN_2736611	Gtf2f2		0.424907		0.328512		0.276145		0.333939
ILMN_2759235	Rpl28		0.33872		0.437221		0.312367		0.496164
ILMN_2852380	Srp54		0.17119		0.223023		0.132646		0.314192
ILMN_3145881	Cnot2		0.484258		0.245242		0.220859		0.426575
ILMN_2801601	Clec1a		0.325761		0.138904		0.105806		0.418998
ILMN_2961216	Slco2a1	1.2427	7.39562e-05		0.0821523		0.0178828		0.239525
ILMN_3052674	Pgm5		0.224248		0.21476		0.236968		0.117537
ILMN_2430813	Pdlim7		0.0915211		0.162206		0.0118158		0.331126
ILMN_3147135	Akr1a4		0.436289		0.380621		0.171132		0.233126
ILMN_1221177	Cdkn2a		0.108153		0.0840269		0.0676687		0.136859
ILMN_2652414	Ncald		0.220276		0.361519		0.425235		0.152104
ILMN_2833993	4921501E09Rik		0.167167		0.284526		0.192578		0.27295
ILMN_2650812	Gdi3		0.187512		0.457255		0.35863		0.373771
ILMN_1235070	Nrap		0.484854		0.325691		0.145341		0.0197692
ILMN_2693815	Pacsin3		0.0315095		0.471158		0.0479434		0.377082
ILMN_2859917	Tmem53		0.428602		0.325984		0.41774		0.24792
ILMN_2909275	D11Ertd18e		0.279661		0.224598		0.249734		0.291754
ILMN_2678637	2200001I15Rik		0.291169		0.314333		0.112258		0.339101
ILMN_2810047	Iars		0.286633		0.344982		0.173146		0.117269
ILMN_2713464	Abhd4		0.0749666		0.330209		0.0688471		0.138899
ILMN_3162050	Daam2		0.0855844		0.168777		0.0317531		0.409529
ILMN_2600202	Dhx33		0.157703		0.461622		0.343119		0.342374
ILMN_2948086	Rps4x		0.207183		0.241316		0.1727		0.0925647
ILMN_3150724	Ppfibp1		0.260149		0.493385		0.0842534		0.118371
ILMN_2649068	Irf1		0.272334		0.447363		0.434831		0.243776
ILMN_2895412	Epha8		0.0406724		0.114224		0.109634		0.0383753
ILMN_2813484	Per1		0.00594304		0.000884644		0.0076479	0.7746	2.48809e-06
ILMN_1247468	Ftsj3		0.0704905		0.412092		0.0699444		0.459135
ILMN_3150536	1200015F23Rik		0.247582		0.22455		0.451134		0.46036
ILMN_2609323	Lst1		0.426151		0.410135		0.377527		0.471547
ILMN_2683586	Capn2		0.342878		0.479167		0.481216		0.38264
ILMN_2897167	Fgl1	0.7277	1.01294e-07		0.00203985	1.3791	4.46127e-06	1.2419	3.3691e-05
ILMN_1257142	Sepx1		0.0757623		0.223666		0.476031		0.32201
ILMN_1240104	Chchd7		0.0306812		0.32499		0.018795		0.434184
ILMN_2848583	Mtch2		0.242373		0.401471		0.18188		0.0492323
ILMN_2733398	Sfrs3		0.159369		0.238038		0.325153		0.315772
ILMN_1243654	Hist1h4k		0.0946589		0.358962		0.202173		0.224459
ILMN_2943027	OTTMUSG00000003802		0.239187		0.348937		0.181503		0.484104
ILMN_1234909	Tipin		0.12834		0.392406		0.0997576		0.441498
ILMN_3160626	Cideb		0.0844901		0.0137588		0.375483		0.144971
ILMN_1243149	Atp6v0b		0.448522		0.353587		0.327849		0.490713
ILMN_1247220	Tbx3		0.00787938		0.179605		0.488904		0.080117
ILMN_2745876	BC020535		0.41094		0.25312		0.215911		0.483181
ILMN_2723108	Tgfb1i4		0.353004		0.272309		0.0601113		0.00629844
ILMN_1243507	Ssb4		0.115652		0.0742434		0.307522		0.480185
ILMN_2737658	Pdk2		0.107422		0.450007		0.128119		0.489326
ILMN_2836710	Cd151		0.295964		0.322801		0.368647		0.236419
ILMN_2762582	Sema4d		0.484733		0.313873		0.272188		0.44129
ILMN_2496621	Zfp263		0.462261		0.254185		0.359855		0.318777
ILMN_2664511	Osgep		0.403817		0.487431		0.380478		0.455033
ILMN_3139875	Acot1		0.156935		0.217875	1.5826	1.36422e-10	1.7738	1.60299e-24
ILMN_2435822	Tmc4		0.248909		0.18202		0.183737		0.247196
ILMN_2671671	Snx8		0.456698		0.284308		0.374624		0.421374
ILMN_1235347	Frag1		0.0471391		0.266291		0.22582		0.48907
ILMN_2840533	Aldob	0.7648	4.71183e-06	0.5724	4.60875e-12	0.6754	4.01309e-07		0.0306
ILMN_1234223	AI132321		0.419053		0.267742		0.250648		0.0678131
ILMN_2633670	B830009D23Rik		0.330588		0.460647		0.394327		0.489371
ILMN_3066763	Arl4		0.0681385		0.372698		0.00141891		0.00134777
ILMN_1230912	Phf6		0.434318		0.430785		0.428554		0.384012
ILMN_1233513	Rdbp		0.426633		0.344765		0.299495		0.498256
ILMN_2718791	Sphk2		0.460161		0.341518		0.120833		0.124876
ILMN_2620583	6720425G15Rik		0.222306		0.402374		0.185712		0.475454
ILMN_1220520	C730027J19Rik		0.434458		0.100952		0.433607		0.0178077
ILMN_3154820	St5		0.453097		0.0885318		0.0331952		0.192431
ILMN_2646380	Gabpb1		0.238098		0.359731		0.279003		0.330351
ILMN_3163159	Gng5		0.0647218		0.401198	1.5	1.12661e-08	1.3969	5.11606e-10
ILMN_2748680	Fhit		0.227572		0.454639		0.42333		0.348516
ILMN_1225528	Trib3		0.316271		0.437122		0.43944		0.305448
ILMN_2777471	H2-T23		0.0807446		0.0712336		0.388649		0.217133
ILMN_1260348	Srp9		0.195419		0.111745		0.036763		0.463224
ILMN_1256817	Slpi	1.7916	9.56183e-24	1.3277	1.80144e-05	0.7455	7.82157e-05		0.456209
ILMN_2977903	BC057627		0.40684		0.445306		0.42204		0.435033
ILMN_2655954	Gpam		0.411278		0.225922		0.0465982		0.00132258
ILMN_2610105	Snrpd1		0.176187		0.141993		0.499071		0.336256
ILMN_2731260	Tmem143		0.342025		0.0653266		0.206621		0.0916058
ILMN_1257876	B3gnt6		0.134204		0.288065		0.025096		0.210811
ILMN_3150159	Dbi		0.244833		0.092992		0.177531	1.2254	9.1961e-05
ILMN_2475727	Ube2l3		0.24849		0.124494		0.0240103		0.311705
ILMN_1219574	Hist1h2af		0.0747271		0.190461		0.000546393	0.672	2.12081e-12
ILMN_2639272	Ddx21		0.158876		0.406359		0.0162042		0.06947
ILMN_1257244	Leprotl1		0.310207		0.45953		0.425363		0.444819
ILMN_2704749	Es1	0.7145	2.20855e-08	0.6346	4.83246e-09		0.00417737		0.0663028
ILMN_1216388	Ube1dc1		0.347217		0.400651		0.366767		0.11433
ILMN_1224736	BC065120		0.018784		0.0757207		0.0532968		0.0316976
ILMN_3163014	Cdc42se1		0.301595		0.444851		0.464173		0.196109
ILMN_2624385	2010315L10Rik		0.360806		0.468473		0.28472		0.309261
ILMN_1239077	Qscn6		0.0377534		0.349915		0.210217		0.390653
ILMN_3062654	Depdc5		0.0673913		0.319894		0.137236		0.22704
ILMN_2619620	C1qb		0.00304736		0.0537859		0.228182		0.425071
ILMN_1257428	Fkbp4		0.129584		0.160485		0.0814422		0.024135
ILMN_2712305	Dctn4		0.469705		0.491705		0.440314		0.4405
ILMN_2666990	Eef1a2		0.365139		0.250919		0.262168		0.362215
ILMN_2742807	Rpl23		0.427704		0.331715		0.357861		0.194208
ILMN_2847144	Hist1h2ak		0.341979		0.0782563		0.00862546	0.7383	3.67401e-08
ILMN_2722513	Pstpip2		0.213295		0.0783482		0.0841803		0.00195213
ILMN_1214036	Heatr1		0.230433		0.258862		0.356609		0.288691
ILMN_1218380	Hist2h2ac		0.498726		0.393627		0.0467183		0.00427344
ILMN_1227260	Lad1		0.00769831		0.0435295		0.0075586		0.00143927
ILMN_2621074	Ethe1		0.329777		0.189539		0.348742		0.11186
ILMN_2652187	Cutl1		0.190781		0.0367797		0.00176935		0.255744
ILMN_2856668	Mett11d1		0.459103		0.123687		0.164324		0.380285
ILMN_2999032	MGC117608		0.0652374		0.155611		0.11602		0.0927406
ILMN_1222609	Igfals		0.0936173		0.107502		0.355065		0.389663
ILMN_1215305	Pcaf		0.341304		0.341766		0.149214		0.324933
ILMN_2940118	V1rh3		0.109017		0.379525		0.189882		0.398135
ILMN_2766867	Slc22a7		0.339757		0.339157		0.369523		0.2978
ILMN_2716511	Slc12a6		0.420191		0.42064		0.322635		0.442065
ILMN_2700400	Galnt11		0.346715		0.448204		0.476513		0.305029
ILMN_2727980	AA415817		0.129967		0.343727		0.21207		0.256185
ILMN_1222821	Lzf		0.436558		0.394599		0.338078		0.481662
ILMN_2905646	Pak6		0.0971368		0.446561		0.223194		0.292761
ILMN_2742599	Nfix		0.264523		0.357494		0.306293		0.323521
ILMN_2911344	Plscr1		0.338916		0.144207		0.0655693		0.416597
ILMN_2718974	2410001E19Rik		0.0790004		0.226296		0.458674		0.25123
ILMN_2647793	Rab13		0.25408		0.397137		0.350472		0.298823
ILMN_2777493	Serpina1a	0.6222	3.95902e-14	0.6706	1.50604e-07		0.137887		0.466074
ILMN_2747923	Slc40a1		0.170026		0.477869		0.227424		0.474447
ILMN_2766262	Pfdn5		0.39724		0.368218		0.230949		0.12335
ILMN_2871325	Pfkl		0.199656		0.130752		0.0557483		0.413653
ILMN_1259400	Lsp1		0.0520347		0.0995018		0.0339078		0.00754294
ILMN_1222492	Mipep		0.44899		0.231646		0.311139		0.33297
ILMN_2766596	Gmds		0.498818		0.150353		0.079527		0.284087
ILMN_2705849	Decr2		0.380982		0.475017		0.307403		0.328684
ILMN_2980661	Aqp1		0.0972177		0.494335		0.0341138	0.8087	6.70033e-05
ILMN_2617835	Myo9b		0.420132		0.347343		0.286971		0.485238
ILMN_1227726	AV340375		0.457126		0.414758		0.407177		0.439561
ILMN_2710151	1110031B06Rik		0.340475		0.139818		0.239811		0.18285
ILMN_2729452	Cyp4f16		0.27011		0.300857		0.168436		0.483695
ILMN_3150677	Sprr2a		0.184614		0.369491		0.00620825		0.0259999
ILMN_2677056	1500003O03Rik		0.140304		0.452		0.108119		0.255099
ILMN_2606693	Insig1		0.0371953		0.0603839		0.267935		0.000912792
ILMN_2631423	H2-Ab1		0.0709401		0.139422		0.135978		0.0505892
ILMN_2998995	Ddi2		0.422781		0.493448		0.393277		0.427949
ILMN_2706562	Evc		0.129129		0.20928		0.297885		0.285018
ILMN_2998313	Cadps2		0.00983033		0.410444		0.0228112		0.494271
ILMN_2929572	Ccdc68		0.191362		0.275329		0.404332		0.430488
ILMN_2957580	Olfr1094		0.0570204		0.159847		0.0297957		0.319923
ILMN_2621433	Fgfrl1		0.121214		0.329151		0.0660239		0.399149
ILMN_1257631	Apobec1		0.0538246		0.0593208		0.445797		0.31447
ILMN_2937379	C9	0.7833	2.52557e-05		0.103892		0.00137498		0.12017
ILMN_1248854	Ick		0.271255		0.466897		0.367478		0.383838
ILMN_1225133	Nosip		0.499682		0.304291		0.459266		0.211685
ILMN_2717916	Mrps18a		0.275035		0.297145		0.0767485		0.0239571
ILMN_2665490	Litaf		0.349687		0.485353		0.2279		0.288425
ILMN_2622671	Acsl1		0.471019		0.404773		0.00571823		0.00139861
ILMN_2588411	Grina		0.0105146		0.372374		0.0137378		0.146978
ILMN_1225654	Slc35a1		0.392715		0.29028		0.397378		0.21548
ILMN_2821850	Pbef1		0.262431		0.00469416		0.0313772		0.444977
ILMN_2596346	Dcn		0.00216396		0.0713835		0.141686		0.365304
ILMN_2750515	Fos	1.3266	3.94801e-07		0.0256647		0.0191024	1.3078	4.24551e-07
ILMN_1223695	5830415F09Rik		0.251927		0.0806562		0.28443		0.355687
ILMN_2706268	Scara3	1.3618	3.45274e-08		0.317117	0.6873	1.09476e-06		0.277772
ILMN_2606601	Tgfbr3		0.0335307		0.0602979		0.0458386		0.00918892
ILMN_2748361	Pcx		0.26285		0.190585		0.00529589		0.0418103
ILMN_1240726	Mmp14		0.030427		0.490526		0.0452418		0.349354
ILMN_2795412	Tmem176a		0.26574		0.0221569		0.115017		0.385106
ILMN_2781353	Ush2a		0.136311		0.483572		0.159051		0.414144
ILMN_2948800	2900006K08Rik		0.105254		0.199607		0.166621		0.129331
ILMN_2872552	LOC622404		0.454095		0.196289		0.126199		0.286471
ILMN_2729985	Cops4		0.234134		0.441071		0.374805		0.295415
ILMN_2427869	5133400G04Rik		0.394713		0.481922		0.0482292		0.0265523
ILMN_2689740	Rg9mtd1		0.00198061		0.455068		0.00655306		0.378534
ILMN_2723024	BC004044		0.112534		0.408928		0.139816		0.439733
ILMN_1249224	Tpd52l1		0.128733		0.182404		0.414275		0.392898
ILMN_2622420	Hs6st3		0.35654		0.105708		0.319112		0.281
ILMN_2762640	Gls2		0.0115101		0.00550052		0.235775		0.498247
ILMN_2713686	Pnpo		0.431515		0.436269		0.136406		0.0710109
ILMN_2727153	Clu		0.00355809		0.0166102		0.0121887		0.00149608
ILMN_2881322	Rpl18		0.347789		0.335008		0.122965		0.269325
ILMN_2639402	1810021J13Rik		0.48534		0.361132		0.470094		0.273963
ILMN_2634295	Mrpl49		0.0985333		0.24983		0.48923		0.296127
ILMN_1235842	Mftc		0.245946		0.354116		0.439308		0.484331
ILMN_1226195	Bag3		0.0909641		0.20526		0.355699		0.441384
ILMN_2672325	Nme6		0.437681		0.268532		0.234091		0.36482
ILMN_2974064	Osbpl3		0.415214		0.327851		0.348984		0.431887
ILMN_2867013	Zfp160		0.320064		0.433302		0.234943		0.103803
ILMN_2741117	Ankrd23		0.000754048		0.0203612	1.5096	6.8216e-09	1.451	6.18357e-12
ILMN_3093626	Porcn		0.0735971		0.325951		0.08621		0.177849
ILMN_1249765	Smfn		0.372391		0.401692		0.262009		0.425751
ILMN_2759088	2010001J22Rik		0.2005		0.357865		0.435601		0.124955
ILMN_1216122	Mrpl48		0.438308		0.491052		0.235343		0.198958
ILMN_2971479	Trp53inp1		0.279931		0.0298185		0.448881		0.0544121
ILMN_1252204	Sepw1		0.273599		0.0293317		0.01553		0.42779
ILMN_1232170	Creld1		0.171064		0.170189		0.05199		0.490493
ILMN_1212693	E130307J07Rik		0.189467		0.245721		0.0684141		0.416985
ILMN_1256702	S100a10		0.484903		0.00572618		0.0310266		0.248561
ILMN_2813859	Rbp2		0.0789862		0.331034		0.0938952		0.374239
ILMN_1219748	Pxmp2		0.139839		0.0871475		0.396129		0.387533
ILMN_2602204	1810043J12Rik		0.0823741		0.314799		0.0384004		0.402893
ILMN_2654495	Iqgap1		0.148832		0.182407		0.149469		0.0696247
ILMN_2985282	Peci		0.00579155		0.23127	1.3698	6.86045e-06		0.0183356
ILMN_2946905	Slc25a38		0.0650108		0.110574		0.373902		0.327708
ILMN_1229246	2610039E05Rik		0.064138		0.40881		0.0474634		0.346923
ILMN_1221719	Bscl2	1.2299	0.000151418		0.479025	0.7048	4.39176e-06		0.00389888
ILMN_2722716	Atp1a2		0.424283		0.461414		0.240132		0.263807
ILMN_2763194	ORF9		0.201147		0.0549316		0.0370101		0.289016
ILMN_1244431	Sel1h		0.340797		0.31782		0.25351		0.235807
ILMN_1228469	Apoc1	0.6708	7.44131e-11	0.524	8.24811e-15	0.6942	1.91514e-06		0.0158677
ILMN_1213531	Adipor1		0.199346		0.205469		0.109782		0.374877
ILMN_2841289	Tnfaip2		0.162304		0.0121533		0.498159		0.0232627
ILMN_2935870	St3gal4		0.190584		0.357465		0.233571		0.338893
ILMN_1232766	C330023F11Rik		0.338446		0.484034		0.121452		0.0239878
ILMN_2509273	Tmpit		0.216015		0.272293		0.0239826		0.00393942
ILMN_2717621	Rps15a		0.295097		0.396352		0.180036		0.368843
ILMN_3157823	Gm1821		0.353543		0.208146		0.468759		0.225382
ILMN_2933756	Mycbp		0.259464		0.431975		0.191195		0.396855
ILMN_2803674	S100a9	0.7858	3.10659e-05		0.238685	1.5397	1.38334e-09	1.273	4.58131e-06
ILMN_2661125	Maged1		0.105437		0.293157		0.0143808		0.0083621
ILMN_2647628	Ppp1cb		0.229934		0.419578		0.231881		0.322647
ILMN_2452628	Zfp566		0.375587		0.274222		0.247431		0.422335
ILMN_2890743	Nosip		0.200187		0.128169		0.476729		0.312496
ILMN_2786229	Nme4		0.330049		0.166569		0.436057		0.287313
ILMN_2651197	Ptpn12		0.45944		0.43018		0.47662		0.483369
ILMN_3137920	Sel1l		0.0218725		0.42248		0.00985142		0.250039
ILMN_2918479	Hspa8		0.154547		0.157075		0.296595		0.168485
ILMN_2658001	1110031B11Rik		0.42909		0.264997		0.184717		0.419318
ILMN_2438793	Tmod4		0.0291379		0.0599305		0.390686		0.344671
ILMN_2946088	Panx1		0.241181		0.397232		0.224699		0.471029
ILMN_2512849	Uqcrh		0.39831		0.36075		0.484066		0.446635
ILMN_2631021	Mdh1		0.182676		0.498405	1.291	0.000209544	1.2241	9.88114e-05
ILMN_1220452	Arpc1a		0.296892		0.459987		0.25758		0.424967
ILMN_3068722	Mapk6		0.174792		0.315569		0.375655		0.478371
ILMN_2642922	BC051083		0.154127		0.440231		0.25951		0.497883
ILMN_1227712	5730436H21Rik		0.307317		0.345365		0.156709		0.373355
ILMN_1244059	Ulk2		0.286944		0.480451		0.121569		0.183335
ILMN_2706819	Rasl11b		0.48046		0.345398		0.377222		0.187868
ILMN_2733120	Lbr		0.420059		0.25482		0.304031		0.0918812
ILMN_2750011	Galnt10		0.285428		0.469479		0.427797		0.397375
ILMN_2604922	Rnf34		0.231556		0.493958		0.484876		0.207499
ILMN_2593188	Egfl8		0.0909297		0.185587		0.0310839		0.461224
ILMN_2893321	AI847670		0.416105		0.21561		0.327013		0.0779527
ILMN_2707137	Phf17		0.247368		0.384071		0.442596		0.44186
ILMN_3114518	Ids		0.240761		0.166873		0.382865		0.183906
ILMN_1229056	D6Wsu176e		0.101996		0.486653		0.0718264		0.266834
ILMN_1238614	Hadh2		0.165569		0.278299		0.296202		0.159654
ILMN_2505307	Yme1l1		0.338703		0.495142		0.368743		0.498898
ILMN_1232121	Zfhx1b		0.0819414		0.207452		0.183605		0.209023
ILMN_2633062	9130422G05Rik		0.0416479		0.376983		0.144465		0.214973
ILMN_1255220	Atp9a		0.219954		0.386641		0.482979		0.349027
ILMN_1255177	Pdir		0.416151		0.443021		0.271407		0.193432
ILMN_2699003	Siva		0.306355		0.456595		0.48855		0.235686
ILMN_1246790	Chd1		0.409782		0.465391		0.460418		0.311914
ILMN_1222474	Slc25a17		0.471209		0.422969		0.35922		0.377212
ILMN_1229091	Nr1d1		0.179929		0.0192237		0.171222		0.30821
ILMN_2740445	Nsbp1		0.477292		0.150766		0.413237		0.0596117
ILMN_2432110	Klf3		0.466081		0.113705		0.102008		0.404364
ILMN_1254684	C87860		0.182142		0.265576		0.0365666		0.2697
ILMN_1212612	Dscr1l1		0.107259		0.164797		0.0338777		0.00607457
ILMN_2908687	Rasgrp3		0.0130135		0.429201	1.2859	0.000257419		0.00725286
ILMN_2635801	2310079N02Rik		0.393897		0.275983		0.477922		0.129772
ILMN_2756157	AF322649		0.479301		0.445757		0.363859		0.363835
ILMN_2606746	Car2		0.17889		0.0993575		0.391986		0.364476
ILMN_2796651	Oprs1		0.388676		0.479019		0.284705		0.345794
ILMN_1227671	Crabp1		0.111114		0.284507		0.0234875		0.0180444
ILMN_3157372	Zgpat		0.291884		0.402542		0.186015		0.173939
ILMN_1233664	BC017647		0.45331		0.461027		0.219988		0.0968031
ILMN_3109289	Tcf3		0.254607		0.10573		0.365556		0.329733
ILMN_2669280	9530090G24Rik		0.0840228		0.298054		0.0360695		0.370449
ILMN_3001540	Lum	1.2226	0.000225029		0.300554		0.0240482		0.391645
ILMN_2944366	Hspb8		0.0299176		0.0554276		0.0118788		0.000915543
ILMN_2736875	Grp58		0.458655		0.485412		0.326604		0.250602
ILMN_2979824	Rgs5		0.106146		0.107042		0.296033		0.158081
ILMN_1235437	Sca2		0.075053		0.337223		0.126273		0.295678
ILMN_1241827	Slc44a1		0.334926		0.346234		0.382126		0.36482
ILMN_2693922	Egfr		0.0452614		0.316587		0.251587		0.382458
ILMN_1213056	Fez1		0.0571697		0.345314		0.320567		0.301668
ILMN_1257501	Pet112l		0.398082		0.316436		0.327138		0.169333
ILMN_2776603	Ccl9		0.323826		0.0911988		0.001108		0.00216189
ILMN_2690596	Hey1		0.00759434		0.0199559		0.342124		0.269514
ILMN_2690938	Evc2		0.0505339		0.19109		0.0905323		0.110053
ILMN_1228163	Lrpb7		0.462826		0.356856		0.310763		0.46405
ILMN_1219188	Akr1b8		0.00604872		0.293506		0.046502		0.353405
ILMN_1231138	E2f1		0.243205		0.467514		0.316415		0.493105
ILMN_1220861	Dlgap4		0.395653		0.388775		0.488373		0.449669
ILMN_2612484	Myo9b		0.303951		0.235079		0.185209		0.39304
ILMN_3113437	Tmem2		0.0359698		0.199657		0.0363817		0.0489075
ILMN_2592834	Sct		0.181517		0.239553		0.224493		0.192513
ILMN_2660505	Igsf1		0.087065		0.0131042		0.221607		0.31366
ILMN_1242802	Rab6		0.0154952		0.317399		0.240523		0.241832
ILMN_2635105	Nme7		0.401701		0.492996		0.109562		0.0821588
ILMN_2651642	Naca		0.0697399		0.3142		0.10802		0.240927
ILMN_2611874	AW742319		0.176405		0.204864		0.0769579		0.456067
ILMN_1226183	Antxr1		0.195489		0.287488		0.212052		0.182889
ILMN_2704119	Cul4a		0.382962		0.208326		0.317104		0.229467
ILMN_2821158	Acad10		0.450999		0.371635		0.255229		0.368069
ILMN_2764732	Pdlim2		0.263784		0.188687		0.474359		0.289738
ILMN_2870487	Cpne2		0.0969115		0.369378		0.321454		0.36864
ILMN_1249524	Cops5		0.0899049		0.349991		0.150841		0.289467
ILMN_2936671	Skap2		0.293649		0.334862		0.329633		0.295794
ILMN_1229502	Ddb2		0.146685		0.386765		0.0936003		0.373984
ILMN_1258534	Atp6v0d1		0.277678		0.496167		0.223741		0.336469
ILMN_2980858	Mboat5		0.338962		0.134689		0.0106208	1.3112	3.3214e-07
ILMN_2780177	Mrps5		0.451556		0.318192		0.394797		0.351419
ILMN_2788546	Coro1b		0.216796		0.286783		0.183208		0.368638
ILMN_3123836	Nudt7		0.277246		0.138728		0.2589		0.117903
ILMN_2908122	Slfn3		0.128769		0.399656		0.254492		0.256012
ILMN_2764036	Ahsg	0.6547	7.08948e-12	0.6027	1.60754e-10		0.00197715		0.00621079
ILMN_2870883	Yrdc		0.311475		0.175182		0.321335		0.130004
ILMN_1214511	Ern2		0.193984		0.211547		0.0726505		0.49636
ILMN_2516833	Zhx2		0.477295		0.245611		0.0462579		0.0962256
ILMN_2874816	Cdc14b		0.313416		0.442562		0.270583		0.44941
ILMN_3097131	Timeless		0.107209		0.261838		0.00395063		0.00114037
ILMN_2782307	Mettl9		0.0501963		0.470398		0.00231132		0.0282074
ILMN_2590860	Rpo2tc1		0.460713		0.364474		0.258875		0.373506
ILMN_2634216	Dp1l1		0.0403261		0.485552		0.0235646		0.235941
ILMN_3006534	BC003885		0.32572		0.234112		0.451899		0.379106
ILMN_2617433	Actb		0.00390284		0.235552		0.0163443		0.215762
ILMN_2912239	Hsd17b4		0.442814		0.235263		0.419743		0.141803
ILMN_2420505	Vps16		0.0579545		0.410781		0.10054		0.349904
ILMN_1232621	Ank		0.0657268		0.495769		0.0381673		0.201291
ILMN_2643092	3010033P07Rik		0.307817		0.33305		0.243769		0.166206
ILMN_3133448	Mfge8		0.106494		0.207088		0.202009		0.104229
ILMN_2662743	Rad23a		0.371708		0.286109		0.134367		0.134712
ILMN_2695047	BC027342		0.471673		0.49871		0.296312		0.212525
ILMN_1258830	Ppap2a		0.382824		0.217828		0.0297397	1.2341	5.44294e-05
ILMN_2873444	Fbxo32		0.156808		0.0325499		0.0756276		0.263174
ILMN_1237197	Nrp		0.44115		0.305641		0.198595		0.0492174
ILMN_2704257	Reln		0.0887896		0.0138482		0.0243147		0.0480254
ILMN_2629246	Kirrel2		0.137332		0.484086		0.247179		0.380342
ILMN_2758969	Ddx6		0.415173		0.331947		0.234196		0.426968
ILMN_2798674	2810046L04Rik		0.453998		0.390482		0.342789		0.474612
ILMN_2842137	Ilk		0.396918		0.33285		0.263662		0.495087
ILMN_2858523	1810064F22Rik		0.295018		0.467423		0.0307122		0.0341581
ILMN_2708397	BC003885		0.273637		0.267881		0.24064		0.131277
ILMN_2655895	Akt2		0.222207		0.406835		0.0644628		0.166615
ILMN_1213645	AI467606		0.336103		0.444325		0.264312		0.277662
ILMN_2942674	Lims2		0.0658582		0.0540077		0.330731		0.145436
ILMN_2651359	BB114266		0.315046		0.252813		0.317471		0.385304
ILMN_1240256	Slc9a3r1		0.0462956		0.38677		0.211271		0.378694
ILMN_1216174	Parp16		0.483431		0.309111		0.291853		0.480796
ILMN_2819380	BC030476		0.432796		0.45915		0.306392		0.15897
ILMN_2631417	Egfl7		0.13337		0.128386		0.156229		0.0987033
ILMN_2686393	Gna12		0.238079		0.0362523		0.466546		0.000517679
ILMN_2643032	Slc25a15		0.106576		0.300041		0.151941		0.232222
ILMN_1219591	1300014I06Rik		0.0682716		0.275239		0.142915		0.255212
ILMN_2648742	Abcb4		0.329661		0.0390393		0.186965		0.251614
ILMN_2744280	Ard1		0.418272		0.399826		0.257302		0.219313
ILMN_2594718	Adam17		0.116114		0.312073		0.089459		0.122386
ILMN_1257046	C1s		0.0766607		0.484275		0.261279		0.27808
ILMN_2663211	D5Ertd593e		0.0907191		0.0258731		0.0519662		0.000559543
ILMN_2615678	Psip1		0.303716		0.13893		0.130229		0.331676
ILMN_2965123	Asb12		0.21351		0.283587		0.465431		0.414005
ILMN_2950189	Myt1l		0.191543		0.182815		0.0718939		0.442793
ILMN_2701991	Dscr1	0.8026	0.000122785		0.0149792		0.000654692		0.000769062
ILMN_2825080	Ldhd		0.496733		0.099902		0.258946		0.208384
ILMN_2743155	AA409316		0.246762		0.328663		0.266478		0.320079
ILMN_2802168	Rsad1		0.479744		0.236881		0.144415		0.324505
ILMN_2776952	Apex1		0.472175		0.323094		0.499687		0.299102
ILMN_1230353	Bcl6		0.045132		0.225516		0.00948036		0.0107072
ILMN_2846775	Cdkn1a		0.190567		0.0845922		0.00177581		0.119089
ILMN_1215969	D12Wsu95e		0.133404		0.284919		0.458007		0.0381286
ILMN_2619574	Slc35e3		0.220359		0.29868		0.188907		0.379701
ILMN_2609073	Mgat4b		0.492181		0.439369		0.2063		0.188197
ILMN_2919259	Scd2		0.0331319		0.238132		0.106439		0.120947
ILMN_2513778	Tmc6		0.142579		0.113394		0.293664		0.123915
ILMN_1226985	Scamp2		0.0832416		0.354951		0.00992788		0.0993133
ILMN_1215661	Traf2		0.18328		0.154134		0.435339		0.274643
ILMN_1215469	Dbi		0.0846493		0.0312608		0.365806	1.2715	5.06637e-06
ILMN_1245815	B230113M03Rik		0.0557002		0.192916		0.26628		0.394503
ILMN_2939681	Lyzs		0.206234		0.0167577		0.00383496		0.484899
ILMN_1227666	Cpt1b		0.0717929		0.349452		0.00186063		0.00254153
ILMN_2600443	Afmid		0.302382		0.471474		0.493528		0.266527
ILMN_2605890	Tk1		0.125214		0.439574		0.136738		0.466445
ILMN_2944226	Ccdc124		0.315197		0.342316		0.182298		0.422429
ILMN_2728118	AA408556		0.0458382		0.236887		0.00846337		0.0103182
ILMN_1256420	Slc25a38		0.424753		0.214931		0.360436		0.362468
ILMN_1220174	BC027088		0.273272		0.430938		0.250373		0.485929
ILMN_2754690	Acad8		0.286879		0.098215		0.314004		0.325241
ILMN_2833614	Zfp817		0.378836		0.432389		0.472222		0.420205
ILMN_1259939	Trim3		0.335015		0.449644		0.336167		0.480311
ILMN_2716602	Lgals9		0.0780729		0.418601		0.261163		0.345976
ILMN_3111383	Lonrf1		0.156188		0.393445		0.498029		0.2376
ILMN_2736094	Mrps31		0.498749		0.393109		0.238194		0.270281
ILMN_2632264	Acot7		0.242224		0.325552		0.410762		0.322295
ILMN_2717996	Bucs1		0.308235		0.0972753		0.0662668		0.425543
ILMN_2774435	Eif2s2		0.249029		0.466468		0.473739		0.229313
ILMN_2605096	2410005K20Rik		0.302458		0.38218		0.441855		0.484885
ILMN_2751248	2210012G02Rik		0.411598		0.445819		0.425024		0.251225
ILMN_2827267	Zfp457		0.197643		0.38039		0.115004		0.38053
ILMN_2684307	Slc37a4		0.141933		0.414716		0.218551		0.429941
ILMN_2753649	Arpc1a		0.410897		0.420672		0.493131		0.300479
ILMN_2746766	Ppp2r5a		0.478811		0.195526		0.195637		0.461281
ILMN_2596880	Brap		0.231091		0.185357		0.485328		0.328768
ILMN_2728255	6430526O11Rik		0.112329		0.239588		0.0273534		0.364152
ILMN_1242622	Crem		0.412294		0.138854		0.333567		0.269279
ILMN_1241444	Ablim1		0.254469		0.14748		0.102719		0.360401
ILMN_2628892	Pfkm		0.316396		0.364818		0.312132		0.234808
ILMN_1222009	Gab1		0.484972		0.398379		0.161196		0.165146
ILMN_2929221	Crlf3		0.479887		0.257335		0.234265		0.0387771
ILMN_2611256	Rps6kb2		0.196821		0.314545		0.122468		0.492
ILMN_2945588	Nde1		0.472129		0.418222		0.371846		0.402145
ILMN_2487934	Tram1		0.433805		0.405972		0.195399		0.0972068
ILMN_3141048	Sepp1		0.124312		0.464702		0.00962777		0.0164602
ILMN_2620435	Ctps		0.231107		0.219216		0.224274		0.10458
ILMN_2607369	Rnf25		0.425992		0.370965		0.499514		0.410214
ILMN_3062267	Acot1		0.111852		0.372453	1.4698	5.31536e-08	1.6137	3.93774e-18
ILMN_2964560	Cd163		0.239425		0.00187253		0.0100281	0.7149	1.61513e-09
ILMN_3163572	Adcy7		0.0698136		0.11701		0.096116		0.0859222
ILMN_1247691	Hes1		0.472043		0.330485		0.0655898		0.0835201
ILMN_1245272	Insig1		0.0470676		0.178183		0.45448		0.00225488
ILMN_2615741	Eif3s8		0.124678		0.446759		0.28056		0.272897
ILMN_2760135	Olfr924		0.448748		0.185002		0.22325		0.39393
ILMN_2698115	2610020N02Rik		0.0735563		0.255299		0.255717		0.425539
ILMN_2803334	Alg2		0.227782		0.487443		0.389633		0.355461
ILMN_2417863	Tnip1		0.445546		0.469743		0.466237		0.435777
ILMN_1255473	0610040B21Rik		0.34196		0.432802		0.0805909		0.11021
ILMN_2756435	Cebpb		0.380309		0.00762479		0.291742		0.0223796
ILMN_1228943	Agxt2l2		0.295645		0.341019		0.210273		0.145382
ILMN_2503329	Zcchc9		0.333208		0.236431		0.175044		0.447306
ILMN_2729771	Rrn3		0.00125176		0.369877		0.00426848		0.262748
ILMN_2709051	BC049806		0.219325		0.332049		0.486946		0.415064
ILMN_2745602	Olfr996		0.129877		0.454767		0.123632		0.311708
ILMN_2664909	Mesdc1		0.21814		0.247032		0.0923057		0.47596
ILMN_2964076	Tspan31		0.377763		0.476177		0.39332		0.218803
ILMN_2827780	D14Ertd668e		0.423808		0.379971		0.0955928		0.124356
ILMN_3152506	Atp11c		0.362854		0.376103		0.330978		0.264341
ILMN_1259559	H1f0		0.363688		0.120428		0.058815		0.415344
ILMN_3093150	Npm3		0.133259		0.384746		0.068526		0.118175
ILMN_1256257	G1p2		0.00538978		0.123782		0.00753823		0.154509
ILMN_1257060	Lypla3		0.311183		0.394804		0.194562		0.380582
ILMN_2613841	Sf3a3		0.24308		0.401436		0.303343		0.387633
ILMN_2643057	1810073E21Rik		0.199349		0.376498		0.164925		0.199407
ILMN_3115490	Rtn1		0.16681		0.163598		0.18172		0.141388
ILMN_2939303	Pcyt2		0.492393		0.048685		0.142961		0.232293
ILMN_1243722	Prosapip1		0.0457139		0.35184		0.00722306		0.130296
ILMN_1252762	Trib3		0.33922		0.480034		0.433429		0.439999
ILMN_1254786	Ech1		0.153417		0.370567		0.025855	1.2512	1.88771e-05
ILMN_2600053	Slc25a11		0.0718598		0.128652		0.499853		0.469636
ILMN_1244018	Gng4		0.491635		0.1539		0.315295		0.26059
ILMN_2972371	Paf1		0.152158		0.368026		0.235726		0.284468
ILMN_1232123	AI429613		0.492759		0.342364		0.390634		0.178809
ILMN_2688728	Pcyt1a		0.157317		0.176715		0.215132		0.175588
ILMN_3152204	Sctr		0.394827		0.367461		0.155685		0.26218
ILMN_2729458	Idh1		0.109169		0.36451		0.327694		0.402523
ILMN_2608238	Dnaja3		0.118034		0.183378		0.489166		0.452375
ILMN_2827607	Afmid		0.248472		0.46739		0.380794		0.107473
ILMN_1246611	Cd164		0.464955		0.148215		0.392137		0.0534348
ILMN_1254551	4933426M11Rik		0.245757		0.362342		0.212118		0.452849
ILMN_1218226	2210413P12Rik		0.0911675		0.24798		0.138313		0.169583
ILMN_2785104	Sfrs7		0.422739		0.430028		0.472013		0.453287
ILMN_2745036	Arl2bp		0.300636		0.363891		0.37057		0.0719886
ILMN_1226330	Arfrp1		0.219644		0.343383		0.398391		0.158658
ILMN_2733733	Tlr2		0.397929		0.419952		0.434266		0.223244
ILMN_2833243	C330023M02Rik		0.308378		0.467391		0.181697		0.213318
ILMN_2660267	Dnm1l		0.0972106		0.490611		0.253948		0.318232
ILMN_2490252	Spred1		0.223442		0.251579		0.356245		0.286503
ILMN_1234471	Cutl2		0.411028		0.262636		0.425174		0.371863
ILMN_1229238	Mtch2		0.236993		0.233665		0.334739		0.348107
ILMN_2700233	Ccng2		0.308057		0.0696124		0.0816678		0.286528
ILMN_2669199	Etv6		0.358968		0.482707		0.268947		0.308124
ILMN_3091003	Ms4a7		0.466594		0.416689		0.346851		0.236304
ILMN_2502623	Zhx3		0.287544		0.297753		0.310735		0.223057
ILMN_3045269	Kcnq2		0.214882		0.408766		0.127329		0.350721
ILMN_2949342	Olfr13		0.428335		0.177435		0.207529		0.386242
ILMN_1224980	A930016P21Rik		0.0166251		0.144902		0.0840362		0.173128
ILMN_2761109	Clic4		0.324188		0.492238		0.497038		0.30787
ILMN_2719888	G3bp		0.331992		0.113048		0.429239		0.184209
ILMN_1224434	2610103J23Rik		0.220101		0.48864		0.39919		0.331561
ILMN_3102643	Tdg		0.359522		0.401892		0.469515		0.435129
ILMN_1255164	Slco1b2	0.6141	1.00782e-14	0.6062	2.36158e-10		0.371917		0.419141
ILMN_1215096	Entpd5		0.0420271		0.0954083		0.441099		0.370744
ILMN_2599935	2610024G14Rik		0.142234		0.205055		0.484849		0.494969
ILMN_2738893	D19Wsu12e		0.123478		0.425054		0.143004		0.315717
ILMN_2910990	Gphn		0.447951		0.369688		0.393249		0.41867
ILMN_2940399	2410016F19Rik		0.21062		0.271339		0.187635		0.323924
ILMN_1249978	Tenc1		0.319281		0.469932		0.308026		0.392567
ILMN_2506144	Vapb		0.346672		0.113357		0.395558		0.0478155
ILMN_3112219	Mlf1		0.255462		0.0809618		0.0288561	0.7564	3.32493e-07
ILMN_2975375	1110061O04Rik		0.254027		0.441998		0.248765		0.0351656
ILMN_2899318	Rdh11		0.387353		0.36822		0.2965		0.493063
ILMN_2632349	Psmc4		0.372913		0.250695		0.240889		0.336859
ILMN_2635437	Tcf20		0.344832		0.132272		0.0818651		0.4986
ILMN_1246740	Slc35b1		0.193026		0.327174		0.0693755		0.297944
ILMN_2920008	Akap8		0.463599		0.238497		0.28811		0.396262
ILMN_2592266	2310009N05Rik		0.382342		0.435856		0.487559		0.473486
ILMN_2466164	Wfdc1		0.156046		0.155941		0.00919053		0.00139652
ILMN_2935032	Fbxl6		0.464619		0.259929		0.137311		0.28944
ILMN_2991534	Cdc27		0.498508		0.461763		0.259339		0.229153
ILMN_1245987	Hnrpk		0.00462376		0.267128		0.00101012		0.215067
ILMN_1224786	Pla1a		0.314901		0.448979		0.372819		0.131268
ILMN_2788121	Dynll1		0.174068		0.416401		0.139693		0.23481
ILMN_2652971	Deb1		0.497327		0.456725		0.458122		0.497482
ILMN_1234857	Myoz2		0.201644		0.410372		0.261445		0.370954
ILMN_2990197	Bola3		0.0294702		0.258001		0.0756105		0.230895
ILMN_3152328	Rpl31		0.24487		0.180796		0.322547		0.143256
ILMN_2961604	Zfp42		0.200651		0.0941475		0.151536		0.1149
ILMN_2870522	Plekha6		0.479908		0.178575		0.0697122		0.192122
ILMN_2902979	Fas		0.180747		0.363835		0.106416		0.387488
ILMN_2710112	Rabac1		0.343007		0.45182		0.185954		0.264
ILMN_2631994	Clp1		0.351972		0.406608		0.0688555		0.0928631
ILMN_1256875	AW046014		0.378837		0.185569		0.132066		0.493682
ILMN_2826826	Rtbdn		0.147995		0.259648		0.17256		0.246673
ILMN_2606667	Ddx6		0.190983		0.158715		0.253167		0.103663
ILMN_2822842	1600014C10Rik		0.316134		0.237624		0.240868		0.0840128
ILMN_2737710	Tiam1		0.376496		0.137753		0.196197		0.271097
ILMN_2927924	1810074P20Rik		0.418135		0.307898		0.387473		0.314322
ILMN_1225361	Snrpd1		0.348039		0.236122		0.349357		0.499133
ILMN_2652572	Ing4		0.273592		0.446278		0.232361		0.427956
ILMN_2869225	Rpl19		0.439628		0.281071		0.483678		0.167413
ILMN_2423789	Sae1		0.190362		0.27668		0.340159		0.235825
ILMN_1237846	2610205H19Rik		0.00505374		0.242975	1.4458	1.78281e-07		0.00103569
ILMN_2688923	Hnrph1		0.303273		0.353672		0.362966		0.296506
ILMN_2683822	Rnf138		0.475589		0.433829		0.446443		0.460241
ILMN_1244484	Robo1		0.100508		0.487819		0.1807		0.473641
ILMN_1230302	Napsa		0.378563		0.0124966		0.0841336		0.0912658
ILMN_2681057	Phca		0.326417		0.473206		0.106348		0.0946088
ILMN_3123855	Gpr133		0.0740008		0.312181		0.0857157		0.359758
ILMN_1219375	6430604K15Rik		0.0835133		0.127611		0.0926902		0.124747
ILMN_1239071	Aig1-pending		0.111264		0.113746		0.0703875		0.187386
ILMN_1250469	Bcl9l		0.0101222		0.0593592		0.343704		0.460844
ILMN_2418496	Zfp78		0.184706		0.458823		0.303179		0.343925
ILMN_2645944	Myo1d		0.0302621		0.467037		0.140724		0.245485
ILMN_1216919	Sec24c		0.301062		0.303045		0.39429		0.314964
ILMN_2880067	Ndufa8		0.227654		0.474825		0.374914		0.38727
ILMN_3161571	Olfr104		0.179471		0.189447		0.164197		0.210799
ILMN_2679456	Crat		0.370991		0.374683		0.00249149	1.2215	0.000115267
ILMN_2705119	Btg1		0.234515		0.373606		0.200494		0.482784
ILMN_2685477	Rdh14		0.449243		0.420693		0.478586		0.319798
ILMN_2936351	Matr3		0.125305		0.180486		0.312652		0.26615
ILMN_1215004	Osbpl9		0.117805		0.341958		0.440637		0.175688
ILMN_1258988	Igfbp4		0.00504798		0.486748		0.00168643		0.0742983
ILMN_2848273	Mansc1		0.392283		0.352006		0.264197		0.145247
ILMN_2652172	Nagk		0.206843		0.346045		0.392006		0.233423
ILMN_1229944	Dm15		0.438762		0.321589		0.293513		0.486977
ILMN_1242837	Gtf2ird2		0.473296		0.195159		0.479694		0.106909
ILMN_2965641	2410002F23Rik		0.156704		0.308676		0.0385234		0.23673
ILMN_2630605	Fscn1		0.0178042		0.185114	1.3461	1.999e-05		0.0210609
ILMN_2765015	Eed		0.0487874		0.294916		0.0378828		0.455805
ILMN_3070576	Glud1		0.473994		0.168084		0.210164		0.460236
ILMN_2645448	Armcx1		0.412096		0.488688		0.255797		0.243997
ILMN_1231627	Sdsl		0.297061		0.361864		0.408197		0.336624
ILMN_2639662	Ldhd		0.164868		0.103625		0.414135		0.178371
ILMN_2759920	Bccip		0.43588		0.349364		0.475656		0.402319
ILMN_1232601	Cyb561		0.0207828		0.0148484		0.182402		0.0324831
ILMN_2685124	BC005682		0.321033		0.386283		0.452899		0.483549
ILMN_3116504	Akap2		0.325976		0.402096		0.42653		0.462581
ILMN_1216183	Ccl27		0.221289		0.439565		0.212092		0.469039
ILMN_2492716	Uaca		0.246954		0.188747		0.117977		0.395529
ILMN_2596259	2410001C21Rik		0.114806		0.27486		0.0159393		0.179035
ILMN_2660815	0610009E20Rik		0.106485		0.307959		0.164324		0.263574
ILMN_3090123	Dync2li1		0.287596		0.406788		0.156767		0.13876
ILMN_1259737	Dcun1d4		0.102935		0.466903		0.0950146		0.362478
ILMN_1225772	AU024582		0.442538		0.417153		0.213315		0.255742
ILMN_2496682	Zfx		0.319909		0.486267		0.416301		0.203416
ILMN_1235000	Yif1a		0.139525		0.27244		0.295558		0.360395
ILMN_3135323	Camk2g		0.0819013		0.331668		0.172131		0.214761
ILMN_2701562	2610103J23Rik		0.431579		0.439601		0.45556		0.296792
ILMN_2493231	Zswim5		0.0647543		0.123516		0.0312452		0.263733
ILMN_3146224	Iars2		0.148677		0.369724		0.401122		0.369598
ILMN_1233064	Cdk2		0.409308		0.491924		0.222082		0.0952921
ILMN_2851888	Prkrip1		0.250669		0.378158		0.368369		0.252303
ILMN_2859847	Pygl		0.0654102	0.6341	4.5823e-09	0.4352	2.07423e-20	0.6281	6.51721e-16
ILMN_1223307	4933424M23Rik		0.30683		0.269286		0.34113		0.386565
ILMN_2741132	Hmgn1		0.150769		0.427658		0.133094		0.424571
ILMN_2624328	Adamts7		0.354514		0.457457		0.106309		0.0742987
ILMN_2666018	Mglap	1.4889	2.13236e-12		0.00656579		0.000471499		0.300954
ILMN_2671601	Selk		0.379593		0.199858		0.0161551		0.073952
ILMN_1227824	1300006C06Rik		0.382702		0.257549		0.125484		0.018554
ILMN_2726101	B230118H07Rik		0.224508		0.461164		0.335971		0.357175
ILMN_2782964	Enpp1		0.427542		0.494791		0.328064		0.334481
ILMN_1241307	Bcl2l13		0.241896		0.440588		0.0781132		0.169151
ILMN_2605393	Man2b2		0.361972		0.326108		0.442884		0.2221
ILMN_1241610	Adrb2		0.424526		0.358096		0.242422		0.248853
ILMN_1229783	Hspa12a		0.0216966		0.373791		0.103747		0.181242
ILMN_2665797	4933427L07Rik		0.0711596		0.288758		0.0785342		0.367872
ILMN_2999748	Rabep1		0.363589		0.445839		0.291042		0.423844
ILMN_2606711	Nme6		0.461646		0.215202		0.473444		0.151942
ILMN_3143358	Adora1		0.360632		0.127844		0.303023		0.126417
ILMN_2879848	St3gal3		0.422296		0.133151		0.0992129		0.307373
ILMN_3161652	Clec4a3		0.275979		0.268015		0.197185		0.385384
ILMN_2772632	Saa3		0.200397		0.0108466		0.09614		0.388155
ILMN_2713396	BC067068		0.403533		0.438552		0.416505		0.410457
ILMN_2681916	Chrna2		0.16809		0.412418		0.00438043		0.0146284
ILMN_2717374	Pcmt1		0.255311		0.493223		0.342169		0.446952
ILMN_1218901	Tbc1d13		0.208104		0.294853		0.453185		0.498219
ILMN_2711442	Galt		0.338932		0.134451		0.0855414		0.490793
ILMN_2865248	Fzd4		0.38496		0.475852		0.466142		0.39159
ILMN_1253692	Glg1		0.0789102		0.468439		0.0197181		0.105105
ILMN_2774160	Hsd11b1		0.161578		0.0618914		0.146941		0.0479778
ILMN_2661971	Gm2a		0.0129513		0.426083		0.00314748		0.0438054
ILMN_3003518	Gtdc1		0.456134		0.270863		0.129762		0.266047
ILMN_2875169	6330416G13Rik		0.29669		0.170929		0.434546		0.322594
ILMN_1241020	1600012K10Rik		0.48662		0.3505		0.48394		0.278522
ILMN_2804487	Aif1		0.135354		0.48628		0.192438		0.490237
ILMN_2890533	EG668668		0.215717		0.475156		0.221939		0.448748
ILMN_2849016	1300013J15Rik		0.465279		0.409377		0.37145		0.405902
ILMN_2696191	Pip5k2c		0.202676		0.316018		0.0638873		0.0342859
ILMN_2870320	Prkd2		0.317594		0.498197		0.329261		0.136113
ILMN_2872639	9030624J02Rik		0.197575		0.48903		0.131859		0.253428
ILMN_2751653	1200006O19Rik		0.114226		0.433587		0.297889		0.368477
ILMN_1222333	Slc2a4		0.359138		0.373813		0.114552		0.0544026
ILMN_2624544	Helb		0.332161		0.412142		0.314024		0.313595
ILMN_2676165	BC040823		0.482634		0.379248		0.346831		0.42902
ILMN_2654791	Rps11		0.413372		0.323081		0.489675		0.371952
ILMN_2846254	Pgpep1		0.230149		0.291719		0.394577		0.126503
ILMN_2497268	Wdr1		0.290457		0.190821		0.0478183		0.00254223
ILMN_3136056	Sca2		0.117936		0.351428		0.246029		0.440071
ILMN_2741746	Spire1		0.230018		0.248664		0.243033		0.232971
ILMN_2759983	2410030J07Rik		0.331534		0.2165		0.287153		0.0921783
ILMN_2663679	Mrpl48		0.483588		0.384806		0.358474		0.439058
ILMN_2837816	Gnmt	0.6603	1.64705e-11	0.5578	7.47589e-13		0.000625256		0.0732925
ILMN_2625167	Eif4g2		0.00300608		0.399914	1.2964	0.000167663		0.0739158
ILMN_1234779	Ltbp1		0.161458		0.471919		0.165019		0.366829
ILMN_2992239	Amd2		0.114412		0.0066954		0.356015		0.00942514
ILMN_2473531	Pik3r1		0.13681		0.00028871		0.424165		0.000348159
ILMN_2866185	Btg1		0.412016		0.466061		0.332065		0.174747
ILMN_2672543	DXImx50e		0.261119		0.225638		0.112212		0.498214
ILMN_2987685	Ctsd		0.0510221		0.346115		0.0352849		0.444188
ILMN_2916791	Zkscan17		0.352328		0.227591		0.357275		0.191232
ILMN_1245673	1110001E17Rik		0.471755		0.455731		0.191941		0.170381
ILMN_3100276	Fthfd		0.13133		0.037782		0.113582		0.314352
ILMN_2863362	Mme		0.45248		0.246385		0.460208		0.121567
ILMN_2803344	Tmem143		0.226046		0.341225		0.10148		0.074658
ILMN_2683374	Asna1		0.161339		0.208125		0.2503		0.182053
ILMN_2424912	Vamp2		0.00493668		0.262989		0.00170917		0.287473
ILMN_2887065	Mvp		0.312174		0.300139		0.286285		0.329975
ILMN_2496817	Ulk2		0.0650094		0.230468		0.00317683		0.146269
ILMN_1254112	Lyplal1		0.12492		0.31911		0.190211		0.253087
ILMN_2796353	Rad23b		0.336656		0.0460507		0.00137828		0.0836635
ILMN_2681516	Slc39a6		0.367239		0.392343		0.383543		0.375719
ILMN_1256000	AV006891		0.338143		0.427023		0.399885		0.445569
ILMN_2788629	Cnih4		0.417404		0.298041		0.198861		0.409626
ILMN_2709504	Slc25a24		0.279577		0.297012		0.203449		0.420931
ILMN_2953596	E2f5		0.37404		0.246373		0.256197		0.362811
ILMN_2885982	Trpt1		0.312819		0.136758		0.0264922		0.238684
ILMN_2612423	Hnrpab		0.29841		0.242904		0.468409		0.408455
ILMN_2822477	Ppnr		0.240946		0.404555		0.0598515		0.140749
ILMN_1250555	Ebpl		0.320164		0.0482292		0.00761864		0.2522
ILMN_1235372	Hbb-b1	0.6616	1.99277e-11		0.159751	1.3429	2.3042e-05		0.196927
ILMN_1224077	Vav1		0.431043		0.470564		0.338107		0.198546
ILMN_2684388	1700034H14Rik		0.389803		0.177806		0.29447		0.0491132
ILMN_2471359	Tmpo		0.0399587		0.388758		0.0500165		0.480606
ILMN_2732090	Clec1a		0.333434		0.470167		0.374544		0.213733
ILMN_1257880	Itga7		0.431427		0.251444		0.397004		0.0775879
ILMN_2687612	4831426I19Rik		0.447224		0.417424		0.453436		0.39926
ILMN_2685478	Rdh14		0.174282		0.423625		0.177084		0.491527
ILMN_2791769	Ddb2		0.259513		0.331205		0.168295		0.116973
ILMN_2678576	Numb		0.18256		0.455016		0.287778		0.479711
ILMN_2979307	Nek3		0.47728		0.219521		0.368883		0.307213
ILMN_1220234	Serpina1e	0.361	3.02579e-42	0.5841	1.87206e-11	1.9763	2.80664e-20	1.2216	0.000114926
ILMN_2727872	C330046G03Rik		0.207909		0.288049		0.143649		0.433737
ILMN_3157568	Bcl2l11		0.234888		0.232174		0.234242		0.122579
ILMN_2840856	Ripk4		0.390181		0.305795		0.418983		0.249043
ILMN_2842601	Gp9		0.127276		0.147965		0.0236792		0.468651
ILMN_1222401	Tfpt		0.39366		0.49236		0.322086		0.359323
ILMN_3142573	Mapk1ip1		0.244413		0.433266		0.165342		0.208384
ILMN_2792089	Srebf1		0.0745138		0.201773		0.0787736		0.24678
ILMN_2597485	Pcyt2		0.459853		0.0388491		0.198507		0.0948092
ILMN_2625352	2510048O06Rik		0.291705		0.443879		0.462533		0.391734
ILMN_2677332	Hic2		0.0615318		0.384374		0.216163		0.172267
ILMN_2599402	Tle1		0.205956		0.349483		0.404542		0.483706
ILMN_1251930	1810014F10Rik		0.487999		0.238095		0.413617		0.276737
ILMN_1258449	4930488P06Rik		0.304577		0.331802		0.331104		0.269752
ILMN_2656021	Osbpl3		0.402515		0.487948		0.431751		0.47254
ILMN_3002872	Suclg1		0.269891		0.476614		0.192057		0.33059
ILMN_2614494	Fah		0.162448		0.00729314		0.262249		0.000927113
ILMN_2687403	Fcgr3		0.399574		0.289931		0.25964		0.0938008
ILMN_2768850	2810036L13Rik		0.173936		0.090335		0.0348868		0.381488
ILMN_2665629	Ldhd		0.488719		0.384181		0.31836		0.410221
ILMN_2876015	AA407659		0.419232		0.258113		0.318947		0.0436027
ILMN_1230082	Vps16		0.230988		0.431766		0.276282		0.40065
ILMN_2590961	Hadhsc		0.44772		0.250287		0.0485506		0.00146677
ILMN_2654896	Rpl37a		0.266946		0.223208		0.274837		0.200255
ILMN_2671517	Rps15		0.370547		0.493724		0.347832		0.43655
ILMN_2718416	1200009C21Rik		0.189626		0.448506		0.344322		0.407945
ILMN_1233905	Arl6ip2		0.0924892		0.355824		0.0756501		0.493392
ILMN_2700533	Rad51l3		0.274378		0.304042		0.48139		0.485744
ILMN_2753219	Rpl36a		0.365976		0.230137		0.440425		0.132927
ILMN_2981896	1810021J13Rik		0.431639		0.408358		0.459491		0.398595
ILMN_2959272	Rnu6		0.206483		0.385297		0.0851559		0.28014
ILMN_1241892	Sod3		0.327435		0.379109		0.159074		0.0777151
ILMN_2780316	Rnpep		0.497064		0.0971779		0.120038		0.458911
ILMN_2852034	Hif1a		0.213047		0.495156		0.105429		0.199681
ILMN_2883392	S100a11		0.00620211		0.257807		0.0798616		0.444795
ILMN_2708644	Eef1b2		0.152997		0.352661		0.0561449		0.295682
ILMN_2852904	Ublcp1		0.335735		0.405192		0.348511		0.349668
ILMN_2594521	Nsdhl		0.1719		0.288631		0.037008		0.232303
ILMN_2457408	Zswim4		0.414757		0.495864		0.312996		0.183117
ILMN_2820379	Rnf135		0.464742		0.132889		0.0734105		0.268704
ILMN_2744129	Acad10		0.125869		0.440438		0.138644		0.468754
ILMN_1377923	Actb		0.365884		0.277377		0.350311		0.455005
ILMN_2709525	Cdc16		0.477491		0.49554		0.476223		0.449723
ILMN_2704823	Acaa2		0.456179		0.029016		0.210451	1.2103	0.000221426
ILMN_2657921	1110007C24Rik		0.120664		0.019431		0.325974		0.216481
ILMN_1223147	Art3		0.204358		0.129873		0.112851		0.0134035
ILMN_2625125	Cx3cr1		0.140554		0.274143		0.399138		0.490607
ILMN_2866856	H2-DMa		0.40686		0.18543		0.126817		0.264502
ILMN_3105499	Dlgap4		0.0373444		0.205693		0.000701596		0.102732
ILMN_2625991	Akr7a5		0.264622		0.319064		0.333267		0.241994
ILMN_2920309	Trit1		0.470227		0.381877		0.214394		0.0832601
ILMN_2909283	BC022593		0.20281		0.42823		0.00521405		0.00191743
ILMN_2691528	Atp5g2		0.148864		0.389585		0.219799		0.386262
ILMN_2705991	Cln2		0.350911		0.16468		0.485704		0.185192
ILMN_2760979	Tgfbr2		0.0176172		0.222997		0.269878		0.343759
ILMN_3007728	Heatr3		0.314428		0.328692		0.350678		0.324194
ILMN_2660851	Bcl10		0.403115		0.272991		0.452412		0.355892
ILMN_2808485	LOC626578		0.113051		0.0358624		0.00545476		0.416177
ILMN_1232451	Plekhe1		0.440295		0.334376		0.48127		0.370372
ILMN_2614861	Ranbp6		0.356102		0.326035		0.268513		0.443447
ILMN_2781938	Tram1		0.301626		0.470869		0.062029		0.0494575
ILMN_2822141	Lyrm5		0.459848		0.335814		0.399889		0.156773
ILMN_1233160	1810015M01Rik		0.0449406		0.433609		0.0812118		0.430197
ILMN_2697248	Tegt		0.360118		0.139273		0.0530085		0.339467
ILMN_2875896	Cnga4		0.13429		0.0461545		0.0770576		0.0769495
ILMN_2663249	Slamf9		0.145891		0.464487		0.267125		0.438726
ILMN_1256488	1200009B18Rik		0.14009		0.431201		0.0936409		0.201528
ILMN_1218582	Mapk9		0.293931		0.401403		0.441392		0.325922
ILMN_2776911	Prei3		0.406373		0.307869		0.39906		0.476773
ILMN_1258601	Ywhag		0.194307		0.14028		0.314035		0.123258
ILMN_2813577	Tmem166		0.290259		0.258845		0.38621		0.147564
ILMN_2980379	Treml2		0.350662		0.28351		0.17721		0.46257
ILMN_2691192	Rbbp7		0.10177		0.416967		0.0180389		0.0998652
ILMN_1260038	Eif4e		0.00256493		0.355819		0.00109554		0.293162
ILMN_2910221	Tmem32		0.11519		0.419479		0.0856236		0.208504
ILMN_2825109	Zfp330		0.426922		0.445113		0.295314		0.23761
ILMN_2723881	Hcfc1		0.149571		0.44167		0.187586		0.454995
ILMN_1259339	Cdk5r1		0.00376528		0.197302		0.354335		0.100588
ILMN_2604467	0610027O18Rik		0.335395		0.480102		0.367274		0.472634
ILMN_1255561	Hspa5		0.0040744		0.152512		0.00347129		0.0189137
ILMN_2746906	D7Rp2e		0.45925		0.195727		0.0676536		0.151183
ILMN_2910596	Pold4		0.0951691		0.415151		0.154971		0.38905
ILMN_1244513	Gbp4		0.300853		0.0742234		0.110179		0.22184
ILMN_2803249	Inmt	1.3671	2.37196e-08		0.0516921	0.6501	4.13125e-08	0.7933	1.63591e-05
ILMN_1219244	Elmo3		0.306175		0.311976		0.103237		0.0345986
ILMN_2851671	Myadm		0.331486		0.345975		0.474223		0.48529
ILMN_2698799	Actb		0.232091		0.236095		0.267238		0.189977
ILMN_2705848	Decr2		0.403631		0.31992		0.298119		0.439626
ILMN_2626779	Nono		0.489415		0.348283		0.0945262		0.099105
ILMN_2651643	Naca		0.0156969		0.176755		0.115731		0.309215
ILMN_2835686	Ywhaq		0.165387		0.321957		0.254642		0.325707
ILMN_2462448	Tufm		0.379005		0.218601		0.276237		0.454119
ILMN_2810045	Iars		0.445522		0.414083		0.282858		0.364628
ILMN_2853800	Sall1		0.213172		0.320783		0.376235		0.427022
ILMN_2621304	2410017I18Rik		0.304048		0.478421		0.134442		0.192925
ILMN_2594714	Ets2		0.0121184		0.236954		0.120148		0.470704
ILMN_2966722	Ywhah		0.32645		0.239462		0.403364		0.14431
ILMN_2981550	Capn1		0.288019		0.448509		0.272216		0.105817
ILMN_1255416	Ly6a		0.0335036		0.261334		0.407415		0.0766223
ILMN_1221628	Slc4a4		0.195154		0.25251		0.211855		0.240429
ILMN_2625351	Sh3bgrl3		0.107956		0.255097		0.190156		0.230146
ILMN_2884610	Ppapdc1		0.237502		0.211685		0.120923		0.417557
ILMN_1243903	Hspbap1		0.296315		0.269221		0.260778		0.307251
ILMN_2883907	Lsm8		0.406739		0.264323		0.498456		0.284971
ILMN_2714874	4931431L11Rik		0.342811		0.489057		0.339279		0.432998
ILMN_2696620	BC016198		0.0197432		0.405843		0.00404839		0.0532313
ILMN_3034659	Dzip1		0.463576		0.170241		0.295125		0.342726
ILMN_2594855	Pdpk1		0.197964		0.26537		0.060151		0.338958
ILMN_2805829	Exosc2		0.279447		0.369182		0.428087		0.476632
ILMN_2746924	Cherp		0.466744		0.353691		0.438363		0.357272
ILMN_2954098	Lgals6		0.289904		0.31535		0.0695098		0.000664682
ILMN_2651575	Ifngr1		0.434986		0.0896763		0.364033		0.0775603
ILMN_2860674	Dazap1		0.326115		0.366304		0.0121495		0.0184563
ILMN_1235757	Bloc1s1		0.464462		0.346758		0.408268		0.232945
ILMN_2649654	A530065E19Rik		0.368358		0.26973		0.171453		0.198379
ILMN_2666272	Hemk1		0.221111		0.31575		0.426753		0.477941
ILMN_2931779	Wdr45l		0.457035		0.316528		0.422935		0.402317
ILMN_3001452	Extl3		0.459264		0.491516		0.484708		0.447002
ILMN_2666007	Ctsz		0.242674		0.371084		0.396472		0.482946
ILMN_1234812	Dap		0.0774818		0.477524		0.268051		0.266644
ILMN_2650868	D030070L09Rik		0.464886		0.452561		0.150691		0.122987
ILMN_2702767	Slc35a1		0.436771		0.412483		0.296962		0.394705
ILMN_1221684	Scp2		0.397968		0.042733		0.00415642		0.132393
ILMN_1253323	D5Wsu178e		0.242516		0.130214		0.395593		0.351081
ILMN_1248316	Ptgds		0.283173		0.00257414		0.0325297		0.0458854
ILMN_2651273	Slc22a5		0.323161		0.183023		0.352921		0.112315
ILMN_2978533	Trabd		0.487153		0.292268		0.484132		0.242216
ILMN_2694038	Pcyt2		0.488629		0.164157		0.422697		0.0559768
ILMN_2620959	Cxxc1		0.0933364		0.464037		0.0411974		0.132681
ILMN_1221418	A230062G08Rik		0.232304		0.467928		0.488567		0.261733
ILMN_2753029	Gch1		0.0776609		0.0783111		0.41712		0.262233
ILMN_2726174	5930412E23Rik		0.250253		0.317127		0.3987		0.401454
ILMN_2513041	Usf2		0.467161		0.203284		0.163698		0.437718
ILMN_2714796	Coro1a		0.352056		0.482634		0.49365		0.371815
ILMN_1231420	Golga2		0.00791779		0.081711		0.166763		0.285318
ILMN_2754453	Foxj1		0.413428		0.400304		0.27824		0.242502
ILMN_1232272	Gmppa		0.140363		0.282415		0.165451		0.176401
ILMN_2950594	Nab1		0.186727		0.237123		0.345044		0.288467
ILMN_2699933	Qdpr		0.250209		0.139869		0.471266		0.209816
ILMN_1257333	2310022B05Rik		0.33294		0.0299781		0.151654		0.258061
ILMN_2739843	Metrn		0.0252233		0.0623095		0.479146		0.499821
ILMN_1217272	Atp6v1c1		0.439275		0.327826		0.457608		0.285606
ILMN_1215639	Commd1		0.00332726		0.414228		0.00303324		0.338606
ILMN_2620223	Nfasc		0.0184805		0.207834		0.094412		0.0618764
ILMN_3160963	AI316807		0.161895		0.37449		0.119266		0.439802
ILMN_3154351	Zkscan1		0.492027		0.391087		0.425787		0.449314
ILMN_3104094	2610208M17Rik		0.385464		0.293429		0.334896		0.427958
ILMN_1242472	Parva		0.300781		0.363454		0.168657		0.382094
ILMN_2959291	Upp1		0.00396047		0.189516		0.0029483		0.0261182
ILMN_2717011	Biklk		0.223433		0.017529		0.0548293		0.0750433
ILMN_2949844	Acox3		0.364086		0.369646		0.435272		0.279284
ILMN_2607215	2310076L09Rik		0.238667		0.273933		0.140597		0.00134982
ILMN_2694257	1810010N17Rik		0.276944		0.244884		0.0914011		0.0189585
ILMN_2587859	Atp5l		0.182332		0.0759027	1.3917	2.47673e-06		0.000543519
ILMN_2685365	Atp6v0d1		0.166707		0.148094		0.0330849		0.446616
ILMN_2965612	Abca6		0.307559		0.457159		0.198133		0.228145
ILMN_2634702	Ift81		0.0695771		0.480118		0.0962517		0.385883
ILMN_2637122	Pkp2		0.446458		0.19367		0.447457		0.125827
ILMN_2671204	Psme1		0.444957		0.440804		0.0156929		0.00445799
ILMN_2594746	Btbd14b		0.186759		0.406867		0.296897		0.294467
ILMN_1258977	1600019D15Rik		0.139625		0.202413		0.27065		0.223596
ILMN_1234354	Smad1		0.5		0.167451		0.302153		0.293464
ILMN_2769680	0610039N19Rik		0.103416		0.422531		0.0568468	1.2238	0.000100624
ILMN_2687586	Cxcl16		0.239935		0.421782		0.244269		0.0763556
ILMN_1215797	Gpd2		0.456776		0.0328454		0.0231055		0.339221
ILMN_2602396	2810410M20Rik		0.236178		0.409316		0.266483		0.094605
ILMN_2711754	Foxred1		0.0893909		0.300009		0.376714		0.369122
ILMN_2674533	Renbp		0.095879		0.192682		0.14359		0.116918
ILMN_2717172	2610018L09Rik		0.308257		0.420281		0.17497		0.322833
ILMN_2726325	Cetn3		0.21813		0.100968		0.28124		0.0556495
ILMN_2718612	Mto1		0.493671		0.225512		0.469847		0.190967
ILMN_1214163	B230380D07Rik		0.451556		0.485919		0.238579		0.128091
ILMN_2639454	Smu1		0.30392		0.421098		0.222865		0.407076
ILMN_2657516	1110020C13Rik		0.0964107		0.497152		0.239116		0.343745
ILMN_2737296	Lars2		0.0647715		0.494062		0.0687998		0.368476
ILMN_1245536	Col4a3bp		0.320186		0.464867		0.29158		0.361051
ILMN_2665715	Gstt3		0.120789		0.416755		0.025517		0.118612
ILMN_2675268	4933408F15		0.269925		0.303437		0.0387735		0.0084846
ILMN_2937596	Ngfb		0.349681		0.413664		0.247011		0.213354
ILMN_2604205	4933407N01Rik		0.226546		0.0707805		0.394646		0.233807
ILMN_3144289	Traf3		0.210812		0.48182		0.109799		0.198593
ILMN_2503129	Tnfrsf5		0.310311		0.36499		0.356561		0.282591
ILMN_2804444	Pcdh17		0.465494		0.217922		0.321012		0.381531
ILMN_1217822	2210412D01Rik		0.00461837		0.195063		0.000553505		0.00406946
ILMN_2946466	Bin1		0.0689473		0.260471		0.496524		0.233215
ILMN_2677408	Hrmt1l2		0.325452		0.210374		0.354037		0.472947
ILMN_2932814	0610011N22Rik		0.369014		0.41704		0.260118		0.402585
ILMN_3046846	Rps27a		0.261385		0.450038		0.281567		0.397727
ILMN_1256523	Trpc2		0.282225		0.459065		0.26401		0.351549
ILMN_2650115	A930008K15Rik		0.486873		0.230704		0.226879		0.0272174
ILMN_1251165	Rnf134		0.305996		0.481654		0.243935		0.325593
ILMN_2740285	Fancl		0.0447243		0.159468		0.0562629		0.161192
ILMN_2750428	Timm44		0.274157		0.43588		0.436712		0.414526
ILMN_2770066	Cyp4f18		0.194868		0.19324		0.335404		0.217382
ILMN_2600309	Spg7		0.129176		0.32977		0.0905014		0.123197
ILMN_2605512	Lamb3		0.00205757		0.00409336		0.000365206	0.7566	3.38523e-07
ILMN_1244187	2310057G13Rik		0.402399		0.492724		0.132334		0.0997829
ILMN_2964873	Rplp1		0.242572		0.456565		0.356167		0.461001
ILMN_1227277	D9Ertd392e		0.00603679		0.331746		0.0740587		0.463515
ILMN_2782446	Arhgef2		0.182628		0.388932		0.218303		0.385805
ILMN_2916705	Tuba1a		0.448238		0.447575		0.163273		0.08768
ILMN_3008230	Ccdc9		0.42407		0.389135		0.188364		0.0875268
ILMN_2678755	3110001N18Rik		0.0248798		0.306633		0.020096		0.485032
ILMN_1258789	Ythdf3		0.0384885		0.442895		0.00770927		0.128064
ILMN_3150233	Abca3		0.391746		0.226065		0.450509		0.30507
ILMN_1239527	Rnf138		0.15875		0.365577		0.21749		0.328484
ILMN_2948476	Gjb1		0.327299		0.346101		0.350814		0.315734
ILMN_2648397	Anapc5		0.232406		0.299099		0.11287		0.422973
ILMN_1247753	Ppap2b		0.109078		0.174794		0.125887		0.166167
ILMN_2710166	Ddx3x		0.394061		0.403075		0.0272001		0.0243673
ILMN_2786763	Rab5a		0.283171		0.444197		0.197007		0.35512
ILMN_2795022	Wdr20a		0.192788		0.228229		0.460582		0.427081
ILMN_2722024	Pla1a		0.308017		0.437399		0.40017		0.13942
ILMN_2895388	Insig1		0.40598		0.281347		0.00239188	1.2613	9.88704e-06
ILMN_2895284	2210023G05Rik		0.100499		0.357726		0.336737		0.379124
ILMN_2676012	Mybpc2		0.00296292		0.183133		0.0160739	1.2842	2.17072e-06
ILMN_2885016	Clk2		0.319565		0.356865		0.277727		0.430286
ILMN_2589819	Rabggtb		0.321656		0.4771		0.428666		0.208489
ILMN_1260064	Pfn2		0.297297		0.352156		0.00512244		0.00895157
ILMN_2658914	AK122525		0.314538		0.289787		0.408152		0.176918
ILMN_2699645	Rtn4		0.292985		0.35006		0.462218		0.417824
ILMN_2680440	Atp6v1b2		0.084357		0.140394		0.392299		0.376654
ILMN_1224038	Dsg4		0.0699968		0.126858		0.0707416		0.139008
ILMN_1242053	Ppp6c		0.130278		0.486907		0.29847		0.325582
ILMN_3008924	Mobkl2a		0.0742976		0.470754		0.469297		0.0887107
ILMN_2784382	Lhx3		0.348788		0.230099		0.150831		0.492885
ILMN_1214090	H47		0.311483		0.170206		0.192161		0.0018493
ILMN_2779272	Olfr313		0.0071401		0.117908		0.0130712		0.112293
ILMN_1214515	Usp8		0.398573		0.481276		0.44687		0.487041
ILMN_3161936	Mpp1		0.0906584		0.193069		0.124706		0.100931
ILMN_2593694	A930016D02Rik		0.171997		0.00862064		0.427567		0.00701898
ILMN_2723095	Rapsn		0.489777		0.266017		0.150025		0.284631
ILMN_1252210	2700097O09Rik		0.419736		0.442446		0.163561		0.0421117
ILMN_1237767	Hnf4a		0.0990776		0.071117		0.263178		0.383918
ILMN_2915232	Cotl1		0.303109		0.265149		0.464028		0.443586
ILMN_1257020	Aldh1b1		0.292261		0.0718877		0.00387457	0.7608	5.45953e-07
ILMN_2824167	Ecsit		0.176142		0.185623		0.245594		0.133257
ILMN_2725035	Ebpl		0.45279		0.131635		0.247578		0.335774
ILMN_2606579	Gpsn2		0.43073		0.298716		0.169589		0.21239
ILMN_1242749	D10Ertd610e		0.499252		0.221048		0.33684		0.335034
ILMN_2946410	Slc36a2		0.417899		0.480157		0.38783		0.293812
ILMN_2739675	Dnd1		0.410146		0.176622		0.174922		0.425255
ILMN_2876554	Sra1		0.400182		0.22217		0.209094		0.035085
ILMN_2656362	Ddx50		0.194132		0.379002		0.383098		0.455724
ILMN_2988228	Drd2		0.185987		0.256687		0.127706		0.391315
ILMN_3140383	Hspa2		0.371065		0.287727		0.318698		0.155628
ILMN_2718284	1200003O06Rik		0.288268		0.494259		0.218192		0.326488
ILMN_2944666	Ifit3		0.217205		0.0476419		0.218516		0.397312
ILMN_1233864	Ptgs1		0.015322		0.183116		0.0865306		0.225042
ILMN_2956153	Eif4enif1		0.381061		0.326693		0.36257		0.414998
ILMN_2603953	Stip1		0.0512675		0.315985		0.0209047		0.368211
ILMN_3136638	Snca	0.6736	1.1086e-10		0.0723034		0.0156625		0.00787127
ILMN_1254995	Usp6nl		0.443983		0.423523		0.478957		0.431651
ILMN_2715304	Necap1		0.189653		0.165591		0.144475		0.222216
ILMN_1258853	Igsf1		0.19158		0.01089		0.288521		0.0803007
ILMN_2743723	Ptpn11		0.0691124		0.257866		0.419182		0.32602
ILMN_3133267	Arid4b		0.263895		0.303663		0.416879		0.389837
ILMN_1222594	5730528L13Rik		0.446565		0.421519		0.298645		0.377617
ILMN_2950721	2810008M24Rik		0.38256		0.383932		0.438533		0.442837
ILMN_2879534	Extl1		0.25481		0.190697		0.316293		0.136628
ILMN_2662192	9130427A09Rik		0.421929		0.383075		0.40817		0.181767
ILMN_2915689	D11Lgp2e		0.23744		0.361718		0.174075		0.475642
ILMN_2704199	Snip1		0.396301		0.249451		0.174207		0.45494
ILMN_1224658	Spg4		0.00266252		0.249978		0.00635371		0.278091
ILMN_2626442	Myom1		0.422668		0.320931		0.397446		0.225371
ILMN_2659644	Map2k3		0.253537		0.398		0.276842		0.402155
ILMN_2686700	Abca8a		0.200914		0.461667		0.224965		0.0207545
ILMN_2920849	Pira4		0.42401		0.171736		0.183407		0.422314
ILMN_2722542	Dap3		0.449564		0.461341		0.322616		0.263214
ILMN_1241606	Appbp1		0.357598		0.368423		0.275749		0.493375
ILMN_1228501	Tob2		0.0269593		0.486197		0.0900711		0.440927
ILMN_2669404	Lmnb2		0.409874		0.171009		0.254582		0.455783
ILMN_2610822	Cd79b		0.329985	1.2809	0.000159254		0.118373		0.00688441
ILMN_2669023	Nola3		0.0709556		0.311125		0.109008		0.2365
ILMN_2975041	Nxt1		0.243972		0.445089		0.246555		0.492819
ILMN_2598478	Sncg		0.00176393		0.214729		0.0914856		0.0109969
ILMN_2907788	Upk1a		0.0918742		0.213899		0.202163		0.0924368
ILMN_1259277	Ddx28		0.246394		0.365832		0.302939		0.31731
ILMN_2843403	2610019P18Rik		0.0889892		0.322185		0.0768981		0.445552
ILMN_1218668	Calu		0.230225		0.225095		0.33554		0.35153
ILMN_2480638	Trpt1		0.31884		0.383899		0.0543552		0.093817
ILMN_2868981	Ehbp1		0.353747		0.47019		0.480027		0.333661
ILMN_2731197	A830039B04Rik		0.251033		0.47017		0.302434		0.464524
ILMN_1236139	Myef2		0.247953		0.35392		0.230152		0.412437
ILMN_1233478	6230416J20Rik		0.262602		0.265326		0.228605		0.312167
ILMN_1252761	Drg1		0.435906		0.291566		0.343396		0.5
ILMN_2830107	Oxsr1		0.371155		0.384132		0.433401		0.167515
ILMN_1258158	Aldh6a1		0.0851071		0.145217		0.0750733		0.182231
ILMN_3136542	Gcdh		0.0635883		0.120908		0.043802		0.00764867
ILMN_2745005	D5Ertd708e		0.215328		0.484252		0.152551		0.268408
ILMN_1256103	Ccbl2		0.385025		0.177633		0.0201777		0.0958191
ILMN_1226800	Pdcd1lg1		0.0200987		0.369841		0.202143		0.253588
ILMN_2971946	Lsm5		0.450687		0.480924		0.394193		0.332592
ILMN_1216590	Calu		0.235509		0.379998		0.14684		0.40448
ILMN_1255772	Oaz1		0.45149		0.366038		0.215455		0.225111
ILMN_2690506	Vac14		0.491849		0.156124		0.231493		0.36102
ILMN_2651660	Ppp1r1b		0.369255		0.396715		0.469041		0.464002
ILMN_2612079	Rrbp1		0.268493		0.199667		0.114736		0.116465
ILMN_2613399	Scye1		0.409906		0.300464		0.404834		0.223645
ILMN_2649355	Stk19		0.242291		0.360269		0.159453		0.439053
ILMN_3158060	Epn2		0.454398		0.485136		0.420921		0.329672
ILMN_2873131	Trp53i11		0.0256165		0.40538		0.155315		0.332456
ILMN_2792362	Helb		0.42457		0.400854		0.310908		0.44419
ILMN_2645276	Spsb3		0.0149516		0.253255		0.0138789		0.391404
ILMN_2506115	Ulk1		0.355851		0.205495		0.394102		0.151685
ILMN_2974280	2510012J08Rik		0.390247		0.403691		0.230235		0.154602
ILMN_2679447	Agxt2l2		0.248848		0.292259		0.495443		0.0791454
ILMN_3154457	Pja2		0.403519		0.220269		0.281707		0.316485
ILMN_2794608	Bcat2		0.416631		0.344486		0.339706		0.195175
ILMN_2654822	Chd4		0.483864		0.259755		0.379853		0.321896
ILMN_2480542	Vamp1		0.254028		0.333905		0.251041		0.359196
ILMN_2732896	5730405M13Rik		0.341455		0.452316		0.375996		0.440073
ILMN_2789601	Eif3s2		0.407259		0.401098		0.399765		0.394576
ILMN_2684279	9530090G24Rik		0.401763		0.297095		0.00739464		0.0079926
ILMN_2770180	Hdac6		0.353048		0.440951		0.307329		0.467037
ILMN_1214945	D930036B08Rik		0.441083		0.194142		0.0820235		0.276183
ILMN_1220360	Unc13b		0.00901962		0.252978		0.00673657		0.0358284
ILMN_2594450	Pten		0.322683		0.228363		0.0348082		0.16499
ILMN_2877069	Tspo		0.100127		0.260593		0.012251		0.177244
ILMN_2611993	Tbc1d17		0.0379107		0.424929		0.0166111		0.203021
ILMN_2828492	Gm114		0.0697296		0.465394		0.329592		0.140299
ILMN_2873750	Gldc		0.484827		0.493899		0.370562		0.335077
ILMN_2818498	OTTMUSG00000000231	0.6482	2.62777e-12	0.4156	2.83406e-22	0.682	7.05329e-07		0.127978
ILMN_1235583	D19Ertd703e		0.0228888		0.40112		0.014972		0.340667
ILMN_2637105	A530016L24Rik		0.486991		0.304986		0.3193		0.0899515
ILMN_2924831	Gas7		0.255986		0.291519		0.036628		0.162483
ILMN_1221292	Rdh5		0.351904		0.145064		0.169325		0.375985
ILMN_1244130	Pon3		0.458399		0.335636		0.466491		0.290487
ILMN_1223179	H2-T23		0.206474		0.0769775		0.27232		0.442532
ILMN_2716098	Hsp105		0.0128336		0.157392	1.4571	1.0147e-07	1.373	3.36341e-09
ILMN_2877436	Ccdc59		0.225219		0.191912		0.0378596		0.328804
ILMN_2471793	Ube2l3		0.217267		0.250564		0.191284		0.301109
ILMN_2879517	Ube1c		0.135254		0.34582		0.162211		0.354409
ILMN_2608574	1110025I09Rik		0.335776		0.21875		0.181148		0.409865
ILMN_2607608	9430029K10Rik		0.286649		0.160656		0.138789		0.336747
ILMN_2598775	Stard3nl		0.308386		0.464558		0.409766		0.366118
ILMN_1252335	Agpat6		0.462252		0.201537		0.0730348		0.21337
ILMN_1242613	BC060615		0.193037		0.287954		0.10499		0.473341
ILMN_1243565	Manba		0.274581		0.2406		0.4601		0.336696
ILMN_2852217	Gnpda1		0.364149		0.251389		0.216993		0.0585188
ILMN_2873180	1810030N24Rik		0.0684375		0.372777		0.157648		0.250388
ILMN_2709864	BC018472		0.464089		0.407012		0.461165		0.295942
ILMN_2669569	Strn3		0.322428		0.423058		0.0510909		0.0740749
ILMN_3004553	Pfkm		0.306238		0.374735		0.234625		0.0269371
ILMN_2957614	Adss		0.116547		0.411768		0.186685		0.367713
ILMN_2700664	Rad51l3		0.230901		0.38903		0.140729		0.372567
ILMN_2647627	Ppp1cb		0.399573		0.424677		0.225018		0.30904
ILMN_2872537	Nupl1		0.376493		0.441844		0.327808		0.226724
ILMN_2747229	Raf1		0.366083		0.107362		0.413411		0.057119
ILMN_2978574	Prpf38a		0.221052		0.230267		0.333692		0.116657
ILMN_2460168	Wdr1		0.344827		0.064504		0.355633		0.137065
ILMN_2683190	Orc6l		0.0839335		0.445849		0.0294759		0.16535
ILMN_3160659	Dok2		0.427394		0.15817		0.480541		0.115591
ILMN_2628647	Ddc		0.371916		0.0883404		0.0395415		0.16427
ILMN_1224505	Irf3		0.263401		0.30052		0.280846		0.284849
ILMN_2649067	Irf1		0.152707		0.24644		0.327526		0.210762
ILMN_1220629	BC026370		0.13017		0.352743		0.3231		0.0926189
ILMN_2592810	Map3k3		0.396416		0.199078		0.494871		0.08365
ILMN_2630626	D930038M13Rik		0.387529		0.208041		0.395708		0.348977
ILMN_1224768	Ehd4		0.1457		0.198251		0.00433619	0.8199	0.00017202
ILMN_2818678	Tdrd7		0.322252		0.471666		0.362194		0.456324
ILMN_1243273	Pcmt1		0.0740911		0.334719		0.00146183		0.0317852
ILMN_1232447	Por		0.0918739		0.328801		0.145694		0.270571
ILMN_2828677	Lgals8		0.166368		0.47069		0.467605		0.155097
ILMN_2844996	Actn1		0.206129		0.488179		0.15704		0.292759
ILMN_2592779	C530050O22Rik		0.255788		0.45909		0.334401		0.496557
ILMN_2782503	Trim8		0.279333		0.0772705		0.135974		0.164978
ILMN_2791272	Por		0.0783344		0.314524		0.065384		0.114573
ILMN_2597481	Rala		0.263241		0.355558		0.454934		0.484131
ILMN_1253199	Adam29		0.451715		0.304736		0.407091		0.414998
ILMN_2798797	3300001P08Rik		0.275327		0.431494		0.131642		0.2612
ILMN_1231390	Mrpl3		0.362824		0.336035		0.279616		0.166305
ILMN_2688888	Gca		0.144305		0.445831		0.421631		0.057632
ILMN_2792143	Cd59b		0.192422		0.330073		0.342495		0.183003
ILMN_1243876	Casp8		0.19829		0.446769		0.310347		0.344256
ILMN_2702434	AU040829		0.207092		0.371565		0.291147		0.292217
ILMN_1217943	Cab39l		0.21894		0.116052		0.346436		0.10663
ILMN_3005154	Lcn4		0.183912		0.323552		0.223827		0.295905
ILMN_2980663	Aqp1		0.28097		0.478373		0.0287623		0.000546248
ILMN_2734661	Hagh		0.0496797		0.383635		0.0492927		0.205849
ILMN_2857326	Pddc1		0.117954		0.214167		0.148956		0.190782
ILMN_1236188	Twist1		0.0815633		0.403109		0.207302		0.247197
ILMN_2666312	BC025833		0.147201		0.181859		0.0822652		0.0261003
ILMN_3129372	2210418O10Rik		0.303698		0.493717		0.459884		0.347494
ILMN_2589073	Lrrc10		0.414158		0.134752		0.244929		0.0173047
ILMN_1216854	2210018M03Rik		0.341735		0.437404		0.383928		0.40575
ILMN_3030148	Dnajc19		0.358314		0.423993		0.261281		0.231852
ILMN_2620131	1810055E12Rik		0.40502		0.192274		0.426019		0.261826
ILMN_2640441	Hdac2		0.433413		0.402012		0.477093		0.473031
ILMN_2738481	Ankrd27		0.154198		0.11812		0.35669		0.479265
ILMN_1244393	2310003C23Rik		0.436167		0.306235		0.497895		0.316612
ILMN_2595967	Rpl35a		0.351394		0.162425		0.142197		0.405613
ILMN_2736867	Lyz	1.3626	3.27616e-08		0.00244151		0.186046		0.18637
ILMN_1249522	Abcf2		0.327352		0.341702		0.427897		0.222289
ILMN_3125890	Tmem134		0.378121		0.268252		0.280904		0.362279
ILMN_3029489	Gm129		0.0127334		0.0257636	0.6139	1.10032e-09	0.6096	1.4426e-17
ILMN_2492264	Wisp1		0.0160153		0.0774718		0.0242671		0.0115156
ILMN_2975856	Rnf6		0.0521807		0.114342		0.00606173		0.482579
ILMN_2668509	Hp	1.3798	9.53479e-09	0.7436	4.64807e-05		0.0177392	1.5828	6.39274e-17
ILMN_1231132	0610009I22Rik		0.0424214		0.345368		0.215237		0.390458
ILMN_2635024	Nupl1		0.190709		0.492396		0.453373		0.142712
ILMN_2718854	Mettl2		0.203145		0.470521		0.194726		0.357907
ILMN_2952049	Rpap1		0.199222		0.461783		0.33663		0.416521
ILMN_2710312	2610524G07Rik		0.214724		0.364059		0.170982		0.497543
ILMN_2833606	Ssr2		0.370702		0.138489		0.136791		0.339491
ILMN_2698107	Eif1a		0.28813		0.49352		0.396144		0.398403
ILMN_2998139	Atg5		0.45019		0.460811		0.318553		0.263659
ILMN_3082864	Pvrl3		0.178307		0.385112		0.28287		0.276666
ILMN_2837888	Nrbf2		0.14073		0.286382		0.161479		0.298068
ILMN_2609182	6530401D17Rik	2.1529	1.64775e-37		0.0100275	0.3902	6.45061e-24	0.715	1.62156e-09
ILMN_2732419	Mettl1		0.361832		0.42198		0.392264		0.396627
ILMN_2619718	1700009P13Rik		0.234595		0.472881		0.0973206		0.178555
ILMN_2669015	Rps27		0.320262		0.437767		0.43906		0.466288
ILMN_2745370	Sult1a1	1.2165	0.000311935		0.000663174		0.000799564	0.7651	8.85759e-07
ILMN_3137570	Pdlim5		0.081626		0.169002		0.356201		0.000583244
ILMN_1230087	Psme4		0.27909		0.409326		0.475939		0.158035
ILMN_2865285	Folr2		0.254063		0.473009		0.0523916		0.053522
ILMN_2828731	Scrib		0.326707		0.225808		0.486341		0.0809827
ILMN_2707147	Rangnrf		0.156633		0.381621		0.421486		0.337325
ILMN_2730803	E130307M08Rik		0.194302		0.358805		0.443834		0.260793
ILMN_2635606	5730596K20Rik		0.492847		0.330933		0.242723		0.345791
ILMN_1247894	Snrpn		0.411087		0.342518		0.356206		0.216041
ILMN_1226035	2810442O16Rik		0.126214		0.416534		0.116817		0.244011
ILMN_2760977	Impact		0.284002		0.488179		0.374893		0.446409
ILMN_2665959	3110001H15Rik		0.143282		0.148096		0.0800772		0.272115
ILMN_2661650	Dp1l1		0.0019547		0.0105024		0.204182		0.140573
ILMN_1233065	Rbmx		0.127725		0.174969		0.380184		0.339304
ILMN_2921031	Klhl10		0.162806		0.325719		0.294421		0.181735
ILMN_2841720	Ttc3		0.223531		0.298919		0.337376		0.327691
ILMN_2857570	Rpl29		0.332522		0.3941		0.211261		0.163483
ILMN_2818895	Gss		0.425366		0.458293		0.460891		0.472471
ILMN_2626773	Rbak		0.124947		0.300985		0.184251		0.246882
ILMN_2778751	Ccdc11		0.359949		0.337973		0.173577		0.367416
ILMN_2591917	Akr1b3		0.0318675		0.412687		0.00108828		0.0364691
ILMN_1217849	Laptm5		0.102413		0.238791		0.146378		0.155661
ILMN_2776413	Ptpn9		0.233913		0.324477		0.123352		0.42581
ILMN_2789321	Rc3h1		0.126454		0.0602247		0.0674732		0.112927
ILMN_2635348	6820449I09Rik		0.456884		0.452749		0.278009		0.2978
ILMN_2833596	Abcb6		0.379835		0.384711		0.178527		0.0971078
ILMN_2707710	Rbm12		0.129921		0.464133		0.212927		0.398975
ILMN_2767602	Chic2		0.320977		0.292882		0.354312		0.384702
ILMN_2924030	Eif3s5		0.380901		0.449192		0.138252		0.0508415
ILMN_1257579	Nup210		0.147479		0.410846		0.0374325		0.0511822
ILMN_1217360	Pex13		0.413557		0.348729		0.492206		0.382856
ILMN_2709446	Polr2e		0.0918064		0.0810926		0.193553		0.0183181
ILMN_2815545	4632411B12Rik		0.407267		0.494178		0.278888		0.152469
ILMN_2868997	Rangap1		0.380852		0.231655		0.439783		0.139026
ILMN_2606130	Nspc1		0.346075		0.33715		0.147399		0.322062
ILMN_3009910	Rbm13		0.207223		0.270529		0.468668		0.486159
ILMN_3134844	Dysf		0.0462428		0.0262049		0.0117708	1.2303	6.85397e-05
ILMN_1258406	Keap1		0.107749		0.404186		0.171923		0.369116
ILMN_2506012	Trp53inp1		0.0848233		0.0774468		0.166737		0.0461334
ILMN_2897617	Rps10		0.43933		0.423611		0.495389		0.334182
ILMN_2811282	Txndc13		0.142129		0.179199		0.15037		0.0724015
ILMN_1233545	Lbh		0.000552322		0.310931		0.00132554		0.41486
ILMN_2636443	Bcl2l2		0.283652		0.383636		0.406884		0.293778
ILMN_3114759	Pard6a		0.443273		0.194469		0.404302		0.168303
ILMN_2728729	Sdc4		0.294193		0.354375		0.0570078		0.133682
ILMN_1223614	Rbpms		0.431149		0.35319		0.447793		0.448147
ILMN_2942989	Mtpn		0.286863		0.170676		0.141647		0.349286
ILMN_2436772	Ube3c		0.0964989		0.416528		0.206868		0.489864
ILMN_3114114	BC003479		0.244957		0.251367		0.035703		0.190824
ILMN_2595266	5730411O18Rik		0.115124		0.320914		0.29682		0.123699
ILMN_2908953	4930455F23Rik		0.17907		0.31816		0.0552222		0.0340234
ILMN_2629993	1110039B18Rik		0.266172		0.459288		0.336814		0.411413
ILMN_2871441	Lgals7		0.253267		0.453465		0.478518		0.265346
ILMN_1253910	Rps20		0.245589		0.211285		0.478545		0.353035
ILMN_2705097	Deadc1		0.355989		0.234341		0.0976511		0.333019
ILMN_2974480	Snip1		0.338539		0.459103		0.435996		0.213301
ILMN_2744879	Dnaic1		0.14778		0.025003		0.468279		0.0806294
ILMN_3039637	BC003479		0.399431		0.453216		0.232015		0.0783706
ILMN_2751948	Hist2h2aa1		0.278056		0.257626		0.489481		0.396936
ILMN_2940358	C030048B08Rik		0.13843		0.263621		0.292876		0.341906
ILMN_3120797	Pigk		0.281468		0.428045		0.459237		0.237677
ILMN_2862760	Gdi1		0.199458		0.326549		0.00762418		0.0297487
ILMN_2686327	Gas6		0.0136565		0.168167		0.0327332		0.0734842
ILMN_2685770	Ltap		0.458102		0.451229		0.248474		0.256981
ILMN_2667269	C1s		0.0679584		0.416256		0.474872		0.0820678
ILMN_1225037	Grit		0.0934074		0.360352		0.0463904		0.0839735
ILMN_2919786	Erh		0.289235		0.278154		0.247884		0.227076
ILMN_1245918	Map3k7ip1		0.101983		0.265592		0.0227349		0.273203
ILMN_2625746	Ncapd2		0.332551		0.331789		0.409424		0.339425
ILMN_2642913	Emp1		0.362751		0.354154		0.0877917		0.16927
ILMN_2658961	Dgka		0.231998		0.267781		0.46561		0.443823
ILMN_2757197	Thoc3		0.492415		0.363268		0.38105		0.490134
ILMN_2663555	Asb3		0.360995		0.297763		0.14899		0.363401
ILMN_2628875	Jph2		0.471526		0.429713		0.0853088		0.0457654
ILMN_2720580	Dnaja2		0.101779		0.0860168		0.0153547		0.406446
ILMN_1250665	St5		0.232251		0.146528		0.284727		0.433218
ILMN_2732190	2610016F04Rik		0.205256		0.475799		0.321345		0.435285
ILMN_2812215	Plekhg5		0.0440887		0.0836893		0.368882		0.335436
ILMN_2799945	Apip		0.0166741		0.414788	1.3277	4.49181e-05		0.00429775
ILMN_2875938	Pccb		0.359687		0.156907		0.198413		0.416644
ILMN_1225544	Slc19a1		0.39298		0.194837		0.0237608		0.0941088
ILMN_3078526	Sema3b		0.252383		0.30523		0.344598		0.278158
ILMN_1213055	9030612K14Rik		0.175886		0.378729		0.108134		0.380181
ILMN_2683613	Nlk		0.422615		0.198839		0.357768		0.347786
ILMN_3006644	Abi2		0.295037		0.273557		0.163393		0.0619149
ILMN_1238672	Mcrs1		0.442713		0.460072		0.458597		0.453112
ILMN_2630362	2610002M06Rik		0.272602		0.432962		0.218615		0.262376
ILMN_2797322	Prr3		0.465292		0.377928		0.474778		0.41095
ILMN_2745741	F830029L24Rik		0.470275		0.485176		0.463566		0.498426
ILMN_2792047	Fbxl15		0.409232		0.237289		0.371978		0.400476
ILMN_2519789	Zfp101		0.498319		0.433982		0.456207		0.355413
ILMN_3106592	Dscr1l1		0.365762		0.307436		0.138844		0.120292
ILMN_3103689	5133400G04Rik		0.370795		0.357923		0.184065		0.0208306
ILMN_2756369	Hsbp1		0.243139		0.498443		0.135814		0.233756
ILMN_2756658	Pdcd5		0.0436711		0.309781	1.2892	0.000225175		0.0145161
ILMN_1236049	1810059A23Rik		0.427072		0.428335		0.452581		0.45143
[truncated: 10,214 more rows]

## Sheet: Muscle
	Gene	onHF		onLF		fromLF		fromHF
PROBE_ID	SYMBOL	fold	p	fold	p	fold	p	fold	p
ILMN_2738825	Acta1		0.391857		0.496551		0.398508		0.272802
ILMN_2878542	Myl1		0.294151		0.446658		0.161614		0.0510833
ILMN_2882658	Tnnc2		0.282678		0.274403		0.472348		0.0899179
ILMN_2666864	Atp2a1		0.364488		0.056328		0.406395		0.0712721
ILMN_2481133	Tnni2		0.258024		0.375694		0.295868		0.424542
ILMN_1219423	Myh2		0.0802845		0.0504888	1.3301	2.71878e-08	1.1544	0.000454536
ILMN_2954987	Mb		0.0467828		0.00710613	1.3762	7.71332e-10		0.00150191
ILMN_2635784	Gpc1		0.174008		0.0846353		0.482011		0.40582
ILMN_2662926	Egr1		0.0376883	0.7545	7.28219e-11		0.163159	1.2511	1.31522e-07
ILMN_2977331	Mylpf		0.389085		0.284339		0.304666		0.0684406
ILMN_2629581	Cox6a2		0.446122		0.304163		0.403151		0.469937
ILMN_2894211	8430408G22Rik		0.0135787	1.2105	6.225e-06		0.00627072	0.8104	7.35969e-07
ILMN_2482209	Tpm2		0.322225		0.0285726		0.0868967		0.419655
ILMN_2622983	Dusp1		0.0204787	1.2285	1.29389e-06		0.0473875		0.339345
ILMN_1216597	Slc25a25		0.0669865	1.2696	2.72e-08		0.480637	0.8593	0.000242957
ILMN_1255422	Ccrn4l		0.191835	1.3565	2.80642e-12		0.453445	0.7796	6.8613e-09
ILMN_1218223	Pvalb		0.407571		0.147623		0.469524		0.0796509
ILMN_2645780	1700012B18Rik		0.28001		0.367488		0.42882		0.233926
ILMN_2698052	Ckmt2		0.0452375		0.0812493	1.2662	2.71867e-06		0.0183925
ILMN_1240770	Acly		0.202687	0.7216	7.4355e-14	0.6041	6.97882e-19	0.794	6.78993e-08
ILMN_2666279	Arrdc3	1.3609	6.10897e-06	1.5578	5.39524e-23	0.7405	1.08407e-05	0.6469	2.11395e-22
ILMN_2922178	Sult5a1		0.497959		0.299689		0.496123		0.290359
ILMN_2903945	Gadd45g		0.255598		0.0211691	0.6174	7.17835e-23	0.6966	2.29959e-16
ILMN_2757232	Aqp4		0.290527		0.199361		0.0905159		0.375567
ILMN_2698499	Nox4		0.436049	1.1551	0.000465171		0.193991		0.131414
ILMN_2727520	Cox8b		0.462724		0.390328		0.401162		0.249276
ILMN_1260428	Myl2	0.6974	7.02031e-12		0.00496784	1.7732	2.24617e-24		0.0101542
ILMN_2887630	Fabp3		0.134794		0.000720524	2.0398	7.6561e-34	1.6799	1.10967e-30
ILMN_1231439	Aatk		0.442464		0.452731		0.0617054		0.00211117
ILMN_1258600	Acac		0.407658	0.6749	5.58927e-19	0.4831	4.15641e-24	0.7007	6.2493e-16
ILMN_2817864	Ckmt2		0.0578193		0.358758	1.2751	1.47758e-06	1.1597	0.00031058
ILMN_2810624	Csad		0.488577		0.0635003		0.36229		0.434028
ILMN_1229547	Spon2		0.0854889		0.00210622		0.210606		0.283936
ILMN_2627733	1200006F02Rik		0.212597		0.175708		0.485185		0.38224
ILMN_2774690	Mod1		0.147556		0.0181754		0.000322962	0.8667	0.000492867
ILMN_1234662	Mb		0.0554768		0.0509659	1.4139	3.89569e-11	1.2155	3.47829e-06
ILMN_1232600	Rnf125		0.42936		0.321581		0.473634		0.468822
ILMN_2923615	Ppm1k		0.269533		0.0632579		0.156489		0.202357
ILMN_2734181	Acas2		0.202485		0.3467		0.0123645		0.0112284
ILMN_2918875	Sln		0.0397011		0.212437	1.488	3.11565e-06	1.2498	1.49235e-07
ILMN_2917338	Rnf125		0.458214		0.0519377		0.475109		0.0307532
ILMN_2744890	Gadd45g		0.362141		0.00555683	0.6223	3.32978e-17	0.71	6.00325e-15
ILMN_2608804	Ckm		0.205356		0.170566		0.338285		0.0782004
ILMN_2469018	Tnnt3		0.388655		0.0756805		0.301074		0.12193
ILMN_2645662	1810054O13Rik		0.489943		0.153351		0.255938		0.00342532
ILMN_1254878	1300018P11Rik		0.494307		0.300856		0.215558		0.3309
ILMN_2796472	Vldlr		0.000317747		0.0969088		0.001113		0.0449653
ILMN_2476139	Tuba6		0.403518		0.0396701		0.398949		0.035624
ILMN_2588051	Tubb2b		0.0101478		0.389134		0.0219563		0.258038
ILMN_2675874	Alas2		0.257103		0.486337		0.491488		0.0248622
ILMN_2595732	Nfil3		0.154999	1.1835	5.65105e-05	1.3004	2.54104e-06		0.185391
ILMN_2855315	Hist1h1c	1.2219	2.06135e-05		0.34784		0.000536215		0.0948977
ILMN_2595026	Yod1		0.347974		0.214922		0.347538		0.21313
ILMN_1222734	Aldh1a1		0.290479	1.1739	0.000118165		0.116252		0.00357312
ILMN_2601884	2310032D16Rik		0.00704721		0.0475687	0.8143	1.60347e-05	0.8554	0.000162731
ILMN_2893605	1300018P11Rik		0.39298		0.045597		0.238247		0.373157
ILMN_2857993	Bmx		0.490565	0.8214	3.20353e-06		0.26329		0.0270071
ILMN_3138904	Ntrk2		0.342762		0.0176932		0.123893		0.298172
ILMN_1246321	Gstm6		0.394768		0.362056		0.476794		0.159088
ILMN_2986393	Tuba1b	0.7656	2.57059e-07		0.0107563	1.2387	2.39098e-05		0.139269
ILMN_1236958	Gabarapl1		0.22733		0.116877	1.2888	4.28578e-05	1.2796	7.80368e-09
ILMN_2693858	D14Ertd449e		0.35311		0.0331696		0.474231		0.213918
ILMN_1257574	Esm1		0.181718		0.0940848		0.400892	1.2056	8.19266e-06
ILMN_2680054	D0H4S114		0.0017359		0.3328		0.00789706	0.779	6.12549e-09
ILMN_2937261	Mod1		0.276504		0.216785		0.00790938	0.8634	0.0003591
ILMN_2933357	Tcap		0.00201656		0.00298135		0.0109734		0.0172135
ILMN_3065459	Mup2		0.270579		0.098731		0.0726593	0.6097	9.00677e-28
ILMN_1248206	Irs1		0.481908		0.000943864		0.396611		0.0555293
ILMN_3128792	Ttn		0.217646		0.165576		0.105986		0.0655084
ILMN_2702061	4930542G03Rik		0.100408		0.382028		0.299858		0.117561
ILMN_2621021	Ptpn14		0.487207		0.470895		0.450546		0.236421
ILMN_2682945	Psmd2		0.450119		0.00201247		0.342847		0.0240004
ILMN_2657800	Hivep1		0.487803		0.0577433		0.413748		0.258574
ILMN_2773624	Hexa		0.437486		0.241627		0.180848		0.00624817
ILMN_2765759	Asb2		0.212597		0.353382		0.389541		0.412013
ILMN_1218264	Vldlr	1.2366	8.49048e-06		0.385964		0.00291663		0.0212397
ILMN_2515601	Vldlr		0.000393892		0.137097		0.0015483		0.0620558
ILMN_1222313	Hist1h4f		0.0349493		0.421721		0.479969		0.000993863
ILMN_2649810	Rpl3l		0.230945		0.321396		0.297013		0.243367
ILMN_2636403	Axud1		0.317323		0.151153		0.311133		0.164287
ILMN_2467800	Uap1l1		0.255024		0.202868		0.210203		0.0959252
ILMN_2451346	Scn3b		0.466115	0.8662	0.000474315		0.334425		0.196578
ILMN_1222246	Adfp		0.462483		0.0317544		0.437497		0.0469065
ILMN_2470799	Tmem20		0.461066		0.30768		0.469363		0.344223
ILMN_2626235	Lgals4		0.493023		0.0944614		0.16918		0.0289315
ILMN_2591440	Ccrn4l		0.137275	1.3998	1.91324e-14		0.0712167	0.7448	1.1846e-11
ILMN_2968211	Lgals4		0.488462		0.298958		0.123846		0.00306504
ILMN_2416670	Ttn		0.0468872		0.137313		0.0247872		0.0768047
ILMN_1213070	1700037H04Rik		0.345615	0.7801	7.14706e-09	0.7191	2.74487e-05		0.00312235
ILMN_1255757	A830093I24Rik		0.492324	0.7961	9.04501e-08		0.29019		0.00269511
ILMN_2725414	Cd9		0.157439		0.472921		0.151143		0.49036
ILMN_2445324	Zfpm1		0.15927		0.415418		0.0748907		0.131188
ILMN_2617468	1810008K03Rik		0.0236344		0.026213	0.8049	4.86077e-06		0.208225
ILMN_2851429	Snx25		0.479282	0.8627	0.000340761		0.338408		0.0292199
ILMN_2710905	S100a8		0.0161914		0.22689		0.00633771	1.7836	7.38789e-37
ILMN_1225730	Fdps		0.368363		0.0860419		0.159737		0.0101884
ILMN_1221503	Ccnd1		0.00929145	0.8649	0.000421202		0.0999035		0.197776
ILMN_2698004	Gck		0.218311		0.000965161		0.494962		0.438663
ILMN_2706205	D10Ertd214e		0.185611		0.480628		0.00816189		0.0224907
ILMN_2588249	S3-12	1.3065	2.43799e-08	1.3303	5.07515e-11	0.8028	4.12889e-06	0.7885	2.86392e-08
ILMN_2906728	H19	0.8091	3.2521e-05	1.3551	3.26043e-12	1.4484	9.70528e-12	0.8648	0.000412217
ILMN_2864972	Olfr1330		0.491413	0.8478	7.35558e-05		0.335559		0.0831707
ILMN_1251504	Cyp4v3		0.420881		0.245329		0.34238		0.382109
ILMN_3094886	Abi1		0.448629	0.8545	0.000149467		0.262003		0.0491214
ILMN_1251736	A930038C07Rik		0.429167		0.0340418		0.442458		0.0221337
ILMN_2865335	Krt80		0.434424	0.8533	0.000132132		0.399897		0.072674
ILMN_2954474	Enpp2		0.453557		0.00319266	0.7411	1.89595e-05	0.8265	6.14303e-06
ILMN_2819841	Rpl7a		0.17452		0.00411496		0.103657		0.461831
ILMN_2741677	Bach1		0.083857		0.0786973		0.292461	1.1534	0.000488474
ILMN_1253601	Aacs		0.411157	0.8254	5.36658e-06		0.0551132		0.0422523
ILMN_2725617	Khk		0.386995		0.220423		0.247961		0.425911
ILMN_2693835	Arrdc2	1.4486	7.84936e-09	1.5688	1.29372e-23		0.00778133	0.7811	8.66131e-09
ILMN_2860804	Tfrc	0.7139	3.19163e-10		0.289826	1.3301	6.12347e-08		0.259907
ILMN_2862470	Gstm2		0.0956851		0.0399677		0.000425514		0.117041
ILMN_1251449	Gstm2		0.156379	0.8583	0.000221086	0.7346	3.78258e-10		0.00812984
ILMN_2601471	Ccnd1		0.0214743		0.00063608		0.156652		0.30403
ILMN_1234453	Rbm3		0.199797	0.8597	0.000253946	0.7437	5.38152e-09	0.8265	6.1771e-06
ILMN_2763825	Ipmk		0.400494		0.141162		0.241136		0.0273879
ILMN_2797061	Actn2		0.0157603	1.1847	5.13951e-05	1.5183	6.92575e-15		0.000644142
ILMN_2664224	Ephx1		0.295525		0.152449		0.441055		0.492355
ILMN_2643291	1300018P11Rik		0.391012		0.0160044		0.480174		0.0479917
ILMN_3128725	Egfr		0.491058		0.218777		0.484767		0.318035
ILMN_2761046	5730438N18Rik		0.384254		0.00215916		0.126472		0.3261
ILMN_2955671	Slc38a2	0.7374	9.17298e-08		0.0207009	1.3895	1.16359e-08		0.0686909
ILMN_1247257	Gpd2		0.302645		0.0459294		0.00147837		0.115874
ILMN_3162081	Wdr6		0.344692		0.0916079		0.404437		0.252055
ILMN_1232524	Hist1h4i		0.0926686		0.294183		0.233271		0.012734
ILMN_3052260	Egfr		0.447702		0.164339		0.439486		0.189627
ILMN_2776056	Rassf3		0.0257233		0.463132		0.133306		0.0551546
ILMN_2792924	Gstk1		0.297851		0.0184377		0.0184202		0.404484
ILMN_2719908	Cyp2j9		0.406623		0.309557		0.481917		0.327599
ILMN_1237644	P2rx4		0.46663		0.359951		0.403909		0.338023
ILMN_2689138	2310044G17Rik		0.497206		0.218854		0.410857		0.101779
ILMN_2856697	Calm2		0.204698		0.00872576		0.270778		0.264593
ILMN_2710802	Rhbdl		0.499824		0.451816		0.275538		0.116875
ILMN_1242466	Psmb9		0.375872		0.170105		0.431379		0.238605
ILMN_2893564	1190007F08Rik		0.394867		0.127585		0.337967		0.0456549
ILMN_2956092	Rassf4		0.429723		0.151649		0.463376		0.0907758
ILMN_2977558	Dapk2		0.436461		0.36319		0.0357973		0.0253591
ILMN_1233402	Syt11		0.30584		0.17517		0.236395		0.101122
ILMN_2898062	Olfr108		0.489987	0.8439	4.82191e-05		0.337325		0.0637489
ILMN_1239742	Atp2a2	0.6407	1.99189e-16		0.148003	1.828	3.20092e-26		0.00454486
ILMN_2624854	Gstm2		0.168671		0.00185498	0.7585	1.62717e-08		0.00952214
ILMN_2686244	Rassf4		0.327592		0.0959572		0.404123		0.0207862
ILMN_2669690	Mpst		0.400512		0.497885		0.377154		0.41118
ILMN_1240857	Cox7a1		0.153922		0.124329		0.000797454		0.081067
ILMN_2619316	Prnp		0.245545		0.242545		0.459711		0.0843121
ILMN_2691780	Myl3	0.6394	1.23033e-16		0.0918478	1.7974	2.96098e-25		0.0297544
ILMN_2599782	Irf1		0.455745		0.425504		0.27771		0.0118692
ILMN_1228233	Gstm1		0.0497309		0.42775	0.8207	0.000113734		0.0103415
ILMN_2757569	Eno3		0.195389		0.269922		0.349471		0.205022
ILMN_1224250	B230342M21Rik		0.477437		0.0483143		0.133598		0.0297282
ILMN_2935999	Ube4b		0.220543		0.219409		0.428892		0.25612
ILMN_2693985	Rpia		0.454523		0.0999752		0.458537		0.0473986
ILMN_2664129	Hist1h4h		0.0893134		0.08112		0.0591151	0.8053	3.63078e-07
ILMN_2702903	Cyp2f2		0.48779		0.401632		0.151148	0.7973	1.11788e-07
ILMN_2803258	Ggt6		0.48957		0.210615		0.451472		0.484558
ILMN_2790312	Slc15a4		0.27059		0.328944		0.269594	1.1585	0.000339144
ILMN_2717470	Als2		0.222598		0.202015		0.18755		0.274922
ILMN_2973824	Car14		0.0122742	1.2021	1.25392e-05		0.439485		0.10012
ILMN_1251682	2310032D16Rik		0.00165836		0.443057		0.00292703		0.341898
ILMN_3055220	Zfp583		0.476337		0.125997		0.447311		0.225639
ILMN_2648967	Arrdc4		0.364114		0.129524		0.0311872		0.0274215
ILMN_2933399	Ppp1r10		0.000674767	0.8065	4.20752e-07		0.482559		0.0572698
ILMN_1230145	Acvr2b		0.317807	0.8208	2.98608e-06		0.0370611		0.00214729
ILMN_3112873	Txnip		0.0739885		0.29931		0.471326		0.011319
ILMN_2788073	Hmox1		0.256266		0.375877		0.170805		0.163325
ILMN_2669714	Pltp		0.319688		0.179711		0.226411		0.392067
ILMN_2701271	Plscr1		0.449197		0.233186		0.38859		0.47552
ILMN_2829330	Hexb		0.448594		0.0847248		0.354799		0.224351
ILMN_2604676	B230317C12Rik		0.440515		0.476992		0.416952		0.0290797
ILMN_2706269	Hspb1		0.00430007		0.349387	1.3326	5.27979e-08	1.1816	5.90806e-05
ILMN_1252760	Afg3l1		0.445654		0.353842		0.245197		0.0768449
ILMN_2599764	Olfr323		0.474318		0.00451859		0.39611		0.186317
ILMN_1249828	LOC380712		0.474106		0.407679		0.463732		0.352375
ILMN_2644504	Rnase4		0.446807		0.380356		0.424516		0.065738
ILMN_2667091	Ppp1r3c		0.0227096	1.3452	9.87791e-12		0.0529617	0.7573	1.31421e-10
ILMN_2610679	Rgs3		0.406009		0.00425252		0.419078		0.358457
ILMN_2523316	Unc5b		0.355939		0.0444418		0.386613		0.0877478
ILMN_1236522	Cbr1		0.298543		0.340706		0.192725		0.397922
ILMN_2935157	Fkhl18		0.439159		0.107139		0.49879		0.0280937
ILMN_1225608	Ncoa3		0.462493		0.0168819		0.386345		0.137359
ILMN_1236960	LOC192950		0.460474		0.027057		0.429178		0.247958
ILMN_2743831	Pep4		0.480314		0.332832		0.485287		0.315192
ILMN_3054840	AW061290		0.476782		0.398017		0.396935		0.125929
ILMN_3113787	Grap2		0.461012		0.0392049		0.40041		0.425818
ILMN_2847332	Mid1ip1	1.3662	2.87186e-07	1.4136	3.72773e-15		0.0112662	0.8333	1.42173e-05
ILMN_1238479	Mgst3		0.344083		0.321162		0.339619		0.315122
ILMN_2615035	Mgst3		0.187282		0.373332		0.285618		0.244779
ILMN_2811240	Tprkb		0.442852		0.141124		0.462815		0.478198
ILMN_2933394	Ppp1r10		0.088107		0.0684452		0.272379		0.136486
ILMN_2756855	Plxnc1		0.49266		0.00110822		0.337318		0.205928
ILMN_2637295	Eda2r		0.464355		0.0361461		0.334951		0.407586
ILMN_3041839	Pdhb		0.0554449		0.409296		0.0393045		0.331749
ILMN_3077034	Mmp1a		0.495918	0.8379	2.42919e-05		0.322737		0.0517369
ILMN_1259180	Dscr1	0.6615	5.46343e-12	0.7754	3.19666e-09	1.8906	1.10302e-22	1.6129	1.04825e-26
ILMN_3089584	Ii		0.442044	0.7724	1.8983e-09	0.7242	1.08701e-09		0.046677
ILMN_2609052	6720463E02Rik		0.283699		0.00921419		0.128722	1.1567	0.00038728
ILMN_2593554	Igtp		0.392628		0.448189		0.28253		0.11474
ILMN_1244188	H6pd		0.00998056		0.467098		0.0099664		0.464096
ILMN_2939652	Selenbp2		0.45016		0.444629		0.434703		0.0458378
ILMN_1217742	LOC381290		0.490896		0.107663		0.420494		0.335053
ILMN_2592656	2010319C14Rik		0.451847		0.361909		0.352583		0.159281
ILMN_2450147	Zfp238		0.463	0.8526	0.000123668		0.415063		0.0172048
ILMN_2860242	Klhl24		0.197992		0.00491819		0.174028		0.00807975
ILMN_2680903	C79267		0.450794		0.376161		0.41861		0.44653
ILMN_2976448	E330036I19Rik		0.214813		0.14409		0.487269		0.497375
ILMN_1227596	Pmvk		0.486306		0.0162348		0.321411		0.483092
ILMN_1227972	Rps16		0.345894		0.300856		0.0623377		0.215123
ILMN_1249417	Pdrg1		0.28329		0.323121		0.432942		0.169483
ILMN_3144820	LOC329575		0.413211	1.1912	3.06483e-05		0.471877		0.00141777
ILMN_2874228	Rpl12		0.383841		0.116248		0.0260247		0.244695
[truncated: 11,113 more rows]

## Sheet: Pancreas
	Gene	onHF		onLF		fromLF		fromHF
[truncated: 8,588 more rows]

[truncated: 1 more sheets: WAT]
