# Supplementary material for: Maternal Nutrition Induces Pervasive Gene Expression Changes but No Detectable DNA Methylation Differences in the Liver of Adult Offspring
Source: PLoS One. 2014 Mar 3;9(3):e90335. doi: 10.1371/journal.pone.0090335 (PMC3940881; doi:10.1371/journal.pone.0090335)
Supplement: Table S4 — Molecular pathways overrepresented in the differentially expressed genes. The table shows the five most differentially regulated pathways for each tissue and comparison based on Ingenuity Pathways Analysis. The comparisons made reveal the influence of either the maternal diet or post-weaning diet. These comparisons are broken down further by either post-weaning or maternal diets. The maternal diet and post-weaning diet are presented in a two letter code, with the first letter indicating the maternal diet, and second the post-weaning diet. (XLSX) [file pone.0090335.s017.xlsx]

## Sheet: Sheet1
Supplemental Table 3. Molecular pathways overrepresented in the differentially expressed genes. The table shows the five most differentially regulated pathways for each tissue and comparison based on Ingenuity Pathways Analysis. The comparisons made reveal the influence of either the maternal diet or post-weaning diet. These comparisons are broken down further by either post-weaning or maternal d…
Effect of the	Maternal diet		Post-weaning diet
	when fed LF post-weaning	when fed HF post-weaning	when born from LF fed dams	when born from HF fed dams
	(HL vs LL)	(HH vs LH)	(LH vs LL)	(HH vs HL)
Liver	NRF2-Oxid. stress	Acute phase resp.	Acute phase resp.	Acute phase resp.
	Aryl Hydro. Recep.	Biosynth. Steroids	Butanoate metab.	V, L, I degradat.
	LPS/IL-1 inhibition RXR	FXR/RXR Activ.	Propanoate metab.	Butanoate degrad.
	Glutathione metab.	TR/RXR Activ.	V, L, I degradat.	LPS/IL-1 inhibition RXR
	Phenylalanine metab.	PXR/RXR Activ.	Biosynth. Steroids	Aryl Hydro. Recep.
WAT	LXR/RXR Activ.	Calcium signaling	LXR/RXR Activ.	LXR/RXR Activ.
	FXR/RXR Activ.	Viral exit from host	LPS/IL-1 inhibition RXR	LPS/IL-1 inhibition RXR
	Acute phase resp.	Tight junction sign.	PPARa/RXRa Activ.	PPARa/RXRa Activ.
	Hepat. Cholestasis	Regul. of actin motility	Tight junction sign.	Tight junction sign.
	Fructose metab.	VEGF signaling	Chemok. Signaling	Chemok. Signaling
Muscle	Citrate cycle	Calcium signaling	Calcium signaling	Hepatic fibrosis
	Mitoch. Dysfunction	Regul. of actin motility	Hepatic fibrosis	Fatty acid metab.
	VEGF Signaling	Virus entry via endoc.	Fatty acid metab.	Propanoate metab.
	IL-9 Signaling	Tight junction sign.	Propanoate metab.	V, L, I degradat.
	Oxid. Phosphoryl.	ILK signaling	B alanine metab.	ILK signaling
Pancreas	Acute phase resp.	Acute phase resp.	Acute phase resp.	Acute phase resp.
	LXR/RXR Activ.	LXR/RXR Activ.	LXR/RXR Activ.	Complement Syst.
	Complement Syst.	Lipid antig. Present.	PPARa/RXRa Activ.	LXR/RXR Activ.
	LPS/IL-1 inhibition RXR	FXR/RXR Activ.	Coagulation syst.	Circ. Rhythm Sign.
	Glutathione metab.	NRF2-Oxid. stress	Seleno AA Metab.	Urea cycle
Heart	Acute phase resp.	Acute phase resp.	Citrate cycle	Butanoate metab.
	Coagulation syst.	Complement Syst.	Mitoch. Dysfunction	V, L, I degradat.
	LXR/RXR Activ.	Regul. of actin motility	Oxid. Phosphoryl.	Fatty acid metab.
	TR/RXR Activ.	Hepatic fibrosis	Ubiquinone Biosynth	B alanine metab.
	Pentose Phosphate	Calcium signaling	Butanoate metab.	Fatty acid elong.
Brain	N/A	Oxid. Phosphoryl.	N/A	Oxid. Phosphoryl.
		Mitoch. Dysfunction		Mitoch. Dysfunction
		Citrate cycle		Ubiquinone Biosynth
		Ubiquinone Biosynth		Thyroid cancer sign.
		RAN signaling		Citrate cycle
