# Supplementary material for: Maternal Nutrition Induces Pervasive Gene Expression Changes but No Detectable DNA Methylation Differences in the Liver of Adult Offspring
Source: PLoS One. 2014 Mar 3;9(3):e90335. doi: 10.1371/journal.pone.0090335 (PMC3940881; doi:10.1371/journal.pone.0090335)
Supplement: Table S5 — Nutritional content comparison of coconut oil and lard. Data were obtained from http://ndb.nal.usda.gov/. (XLSX) [file pone.0090335.s018.xlsx]

## Sheet: Sheet1
Source: USDA National Nutrient Database for Standard Reference 26 Software v.1.3
		lard	coconut oil
Nutrient	Unit	Value per 100g	Value per 100g
Water	g	0	0
Energy	kcal	902	862
Energy	kJ	3774	862
Protein	g	0	0
Total lipid (fat)	g	100	100
Ash	g	0	0
Carbohydrate, by difference	g	0	0
Fiber, total dietary	g	0	0
Sugars, total	g	0	0
Minerals			0
Calcium, Ca	mg	0	0
Iron, Fe	mg	0	0.04
Magnesium, Mg	mg	0	0
Phosphorus, P	mg	0	0
Potassium, K	mg	0	0
Sodium, Na	mg	0	0
Zinc, Zn	mg	0.11	0
Copper, Cu	mg	0	0
Manganese, Mn	mg	0	0
Selenium, Se	µg	0.2	0
Vitamins			0
Vitamin C, total ascorbic acid	mg	0	0
Thiamin	mg	0	0
Riboflavin	mg	0	0
Niacin	mg	0	0
Pantothenic acid	mg	0	0
Vitamin B-6	mg	0	0
Folate, total	ug	0	0
Folic acid	ug	0	0
Folate, food	ug	0	0
Folate, DFE	ug	0	0
Choline, total	mg	49.7	0.3
Vitamin B-12	ug	0	0
Vitamin B-12, added	ug	0	0
Vitamin A, RAE	ug	0	0
Retinol	ug	0	0
Carotene, beta	ug	0	0
Carotene, alpha	ug	0	0
Cryptoxanthin, beta	ug	0	0
Vitamin A, IU	IU	0	0
Lycopene	ug	0	0
Lutein + zeaxanthin	ug	0	0
Vitamin E (alpha-tocopherol)	mg	0.6	0.09
Vitamin E, added	mg	0	0
Tocopherol, beta	mg	0	0
Tocopherol, gamma	mg	0	0.2
Tocopherol, delta	mg	0	0
Vitamin D (D2 + D3)	ug	2.5	0
Vitamin D3 (cholecalciferol)	ug	2.5	N/A
Vitamin D	IU	102	0
Vitamin K (phylloquinone)	ug	0	0.5
Lipids			0
Fatty acids, total saturated	g	39.2	86.5
4:0	g	0	0
6:0	g	0	0.6
8:0	g	0	7.5
10:0	g	0.1	6
12:0	g	0.2	44.6
14:0	g	1.3	16.8
16:0	g	23.8	8.2
18:0	g	13.5	2.8
Fatty acids, total monounsaturated	g	45.1	5.8
16:1 undifferentiated	g	2.7	0
18:1 undifferentiated	g	41.2	5.8
20:1	g	1	0
22:1 undifferentiated	g	0	0
Fatty acids, total polyunsaturated	g	11.2	1.8
18:2 undifferentiated	g	10.2	1.8
18:3 undifferentiated	g	1	0
18:4	g	0	0
20:4 undifferentiated	g	0	0
20:5 n-3 (EPA)	g	0	0
22:5 n-3 (DPA)	g	0	0
22:6 n-3 (DHA)	g	0	0
Cholesterol	mg	95	0
Phytosterols	mg	0	86
Amino Acids			0
Tryptophan	g	0	0
Threonine	g	0	0
Isoleucine	g	0	0
Leucine	g	0	0
Lysine	g	0	0
Methionine	g	0	0
Cystine	g	0	0
Phenylalanine	g	0	0
Tyrosine	g	0	0
Valine	g	0	0
Arginine	g	0	0
Histidine	g	0	0
Alanine	g	0	0
Aspartic acid	g	0	0
Glutamic acid	g	0	0
Glycine	g	0	0
Proline	g	0	0
Serine	g	0	0
Other			0
Alcohol, ethyl	g	0	0
Caffeine	mg	0	0
Theobromine	mg	0	0
